# Supplementary material for: Crystal structure of 7′-(4-chloro­phen­yl)-2′′-(4-meth­oxy­phen­yl)-7′,7a’,7′′,8′′-tetra­hydro-1′H,3′H,5′′H-di­spiro­[indoline-3,5′-pyrrolo­[1,2-c]thia­zole-6′,6′′-quinoline]-2,5′′-dione and an unknown solvent
Source: Acta Crystallogr E Crystallogr Commun. 2019 Jan 11;75(Pt 2):189–93. doi: 10.1107/S2056989019000112 (PMC6362668; doi:10.1107/S2056989019000112)
Supplement: Supplementary file 1 [file e-75-00189-sup1.cif]

##############################################################################
#                                                                            #
# This CIF contains the data in a paper accepted for publication in          #
# Acta Crystallographica Section E. It conforms to the requirements of       #
# Notes for Authors for Acta Crystallographica Section E, and has been       #
# peer reviewed under the auspices of the IUCr Commission on Journals.       #
#                                                                            #
# Full details of the Crystallographic Information File format               #
# are given in the paper "The Crystallographic Information File (CIF):       #
# a New Standard Archive File for Crystallography" by S. R. Hall, F. H.      #
# Allen and I. D. Brown [Acta Cryst. (1991), A47, 655-685].                  #
#                                                                            #
# The current version of the core CIF dictionary is obtainable from          #
# ftp://ftp.iucr.org/pub/cif_core.dic.                                       #
#                                                                            #
# Software is freely available for graphical display of the structure(s)     #
# in this CIF. For information consult the CIF software page                 #
# http://www.iucr.org/resources/cif/software.                                #
#                                                                            #
# This file may be used for bona fide research purposes within the           #
# scientific community so long as proper attribution is given to the journal # 
# article from which it was obtained.                                        #
#                                                                            #
##############################################################################
data_global
_audit_creation_method     'WinGX routine CIF_UPDATE'
_audit_conform_dict_name     cif_core.dic
_audit_conform_dict_version     2.3
_journal_date_recd_electronic     2018-12-18
_journal_date_accepted     2019-01-03
_journal_name_full     'Acta Crystallographica, Section E'
_journal_year     2019
_journal_volume     75
_journal_issue      2
_journal_page_first     189
_journal_page_last     193
_journal_paper_category     GO
_journal_paper_doi     10.1107/S2056989019000112
_journal_coeditor_code     SU5469
_publ_contact_author_name     'Dr. P. L. Nilantha Lakshman'
_publ_contact_author_address
;
Department of Food Science and Technology
University of Ruhuna
Mapalana
Kamburupitiya (81100)
Sri Lanka
;
_publ_contact_author_email     'plakshmannilantha@ymail.com'
_publ_contact_author_fax     '+94-41-2292384'
_publ_contact_author_phone     '+94-41-2292200'
_publ_section_title
;\
Crystal structure of 7'-(4-chlorophenyl)-2''-(4-methoxyphenyl)-7',7a',7'',8''-\
tetrahydro-1'<i>H</i>,3'<i>H</i>,5''<i>H</i>-dispiro[indoline-3,5'-pyrrolo[1,\
2-<i>c</i>]thiazole-6',6''-quinoline]-2,5''-dione and unknown solvent
;
loop_
    _publ_author_name
    _publ_author_footnote
    _publ_author_address
    'Vishnupriya, R.' .
;
Department of Physics
The Madura College,
Madurai - 625 011
India
;
    'Venkateshan, M.' .
;
Department of Physics
The Madura College,
Madurai 625 011
India
;
    'Suresh, J.' .
;
Department of Physics
The Madura College,
Madurai 625 011
India
;
    'Sumesh, R. V.' .
;
Department of Organic Chemistry
School of Chemistry
Madurai Kamaraj University
Madurai 625 021
India
;
    'Kumar, R. Ranjith' .
;
Department of Organic Chemistry
School of Chemistry
Madurai Kamaraj University
Madurai 625 021
India
;
    'Lakshman, P. L. Nilantha' .
;
 Department of Food
 Science and Technology
 University of Ruhuna
 Mapalana
 Kamburupitiya 81100
 Sri Lanka
;
_publ_section_synopsis
;
The title compound crystallizes with two independent molecules in the
asymmetric unit. They differ essentially in the orientation of the
4-methoxyphenyl ring with respect to the pyridine ring of the quinoline
moiety.
;
data_I
_database_code_depnum_ccdc_archive 'CCDC 1888600'
_audit_creation_method     SHELXL-2014/6
_chemical_name_systematic
;\
7'-(4-Chlorophenyl)-2''-(4-methoxyphenyl)-7',7a',7'',8''-\
tetrahydro-1'<i>H</i>,3'<i>H</i>,5''<i>H</i>-dispiro[indoline-3,5'-\
pyrrolo[1,2-<i>c</i>]thiazole-6',6''-quinoline]-2,5''-dione
;
_chemical_name_common     ?
_chemical_formula_moiety     'C34 H28 Cl N3 O3 S'
_chemical_formula_sum     'C34 H28 Cl N3 O3 S'
_chemical_formula_weight     594.10
_chemical_melting_point     ?
_space_group_crystal_system     triclinic
_space_group_name_H-M_alt     'P -1'
_space_group_name_Hall     '-P 1'
loop_
    _space_group_symop_operation_xyz
    'x, y, z'
    '-x, -y, -z'
_cell_length_a     11.8222(7)
_cell_length_b     14.7535(9)
_cell_length_c     19.5055(12)
_cell_angle_alpha     68.396(3)
_cell_angle_beta     78.555(3)
_cell_angle_gamma     87.302(3)
_cell_volume     3099.0(3)
_cell_formula_units_Z     4
_cell_measurement_reflns_used     12885
_cell_measurement_theta_min     2.2
_cell_measurement_theta_max     26.6
_cell_measurement_temperature     293(2)
_exptl_crystal_description     'block'
_exptl_crystal_colour     'colourless'
_exptl_crystal_size_max     0.21
_exptl_crystal_size_mid     0.2
_exptl_crystal_size_min     0.18
_exptl_crystal_density_diffrn     1.273
_exptl_crystal_density_meas     ?
_exptl_crystal_density_method     'not measured'
_exptl_crystal_F_000     1240
_exptl_absorpt_coefficient_mu     0.229
_exptl_absorpt_correction_type     multi-scan
_exptl_absorpt_process_details
;
(SADABS; Bruker, 2009)
;
_exptl_absorpt_correction_T_min     0.967
_exptl_absorpt_correction_T_max     0.974
_diffrn_ambient_temperature     293(2)
_diffrn_source     'fine-focus sealed tube'
_diffrn_radiation_type     MoK\a
_diffrn_radiation_wavelength     0.71073
_diffrn_measurement_device_type     'Bruker Kappa APEXII'
_diffrn_measurement_method     '\w and \f'
_diffrn_detector_area_resol_mean     0
_diffrn_reflns_number     78936
_diffrn_reflns_av_R_equivalents     0.0722
_diffrn_reflns_av_unetI/netI     0.0604
_diffrn_reflns_theta_min     2.174
_diffrn_reflns_theta_max     26.598
_diffrn_reflns_theta_full     25.242
_diffrn_measured_fraction_theta_max     0.992
_diffrn_measured_fraction_theta_full     0.998
_diffrn_reflns_limit_h_min     -14
_diffrn_reflns_limit_h_max     14
_diffrn_reflns_limit_k_min     -18
_diffrn_reflns_limit_k_max     18
_diffrn_reflns_limit_l_min     -24
_diffrn_reflns_limit_l_max     24
_diffrn_standards_number     0
_diffrn_standards_interval_count     0
_diffrn_standards_interval_time     0
_diffrn_standards_decay_%     0
_refine_special_details     ?
_reflns_number_total     12885
_reflns_number_gt     7510
_reflns_threshold_expression     'I > 2\s(I)'
_refine_ls_structure_factor_coef     Fsqd
_refine_ls_matrix_type     full
_refine_ls_R_factor_all     0.1128
_refine_ls_R_factor_gt     0.0579
_refine_ls_wR_factor_gt     0.1405
_refine_ls_wR_factor_ref     0.1711
_refine_ls_goodness_of_fit_ref     1.011
_refine_ls_restrained_S_all     1.011
_refine_ls_number_reflns     12885
_refine_ls_number_parameters     765
_refine_ls_number_restraints     0
_refine_ls_hydrogen_treatment     mixed
_refine_ls_weighting_scheme     calc
_refine_ls_weighting_details
              'w=1/[\s^2^(Fo^2^)+(0.0670P)^2^+2.7018P] where P=(Fo^2^+2Fc^2^)/3'
_atom_sites_solution_hydrogens     difmap
_atom_sites_solution_primary     direct
_atom_sites_solution_secondary     difmap
_refine_ls_shift/su_max     0.001
_refine_ls_shift/su_mean     0.000
_refine_diff_density_max     0.399
_refine_diff_density_min     -0.324
_refine_ls_extinction_method     none
_refine_ls_extinction_coef     .
loop_
    _atom_type_symbol
    _atom_type_description
    _atom_type_scat_dispersion_real
    _atom_type_scat_dispersion_imag
    _atom_type_scat_source
    'C' 'C' 0.0033 0.0016
                         'International Tables Vol C Tables 4.2.6.8 and 6.1.1.4'
    'H' 'H' 0.0000 0.0000
                         'International Tables Vol C Tables 4.2.6.8 and 6.1.1.4'
    'N' 'N' 0.0061 0.0033
                         'International Tables Vol C Tables 4.2.6.8 and 6.1.1.4'
    'O' 'O' 0.0106 0.0060
                         'International Tables Vol C Tables 4.2.6.8 and 6.1.1.4'
    'S' 'S' 0.1246 0.1234
                         'International Tables Vol C Tables 4.2.6.8 and 6.1.1.4'
    'Cl' 'Cl' 0.1484 0.1585
                         'International Tables Vol C Tables 4.2.6.8 and 6.1.1.4'
_computing_data_collection
;
APEX2 (Bruker, 2009)
;
_computing_cell_refinement
;
SAINT (Bruker, 2009)
;
_computing_data_reduction
;
SAINT (Bruker, 2009)
;
_computing_structure_solution
;
SHELXS2013 (Sheldrick, 2008)
;
_computing_structure_refinement
;
<i>SHELXL2014/6</i> (Sheldrick, 2015)
;
_computing_molecular_graphics
;
Ortep-3 for Windows (Farrugia, 2012) and Mercury (Macrae <i>et al.</i>,
2008)
;
_computing_publication_material
;
<i>SHELXL2014/6</i> (Sheldrick, 2015), PLATON (Spek, 2009) and
publCIF
(Westrip, 2010)
;
loop_
    _atom_site_type_symbol
    _atom_site_label
    _atom_site_fract_x
    _atom_site_fract_y
    _atom_site_fract_z
    _atom_site_U_iso_or_equiv
    _atom_site_adp_type
    _atom_site_calc_flag
    _atom_site_occupancy
    _atom_site_disorder_assembly
    _atom_site_disorder_group
    C C1B 0.5260(2) -0.0249(2) 0.35951(16) 0.0323(7) Uani d 1 . .
    H H1B 0.5318 0.0323 0.3729 0.039 Uiso calc 1 . .
    C C1A 0.3327(2) 0.3432(2) 0.36470(16) 0.0308(6) Uani d 1 . .
    H H1A 0.3600 0.3148 0.3264 0.037 Uiso calc 1 . .
    C C2B 0.4873(3) 0.0134(2) 0.28085(16) 0.0321(7) Uani d 1 . .
    C C2A 0.2713(2) 0.44096(19) 0.32533(15) 0.0284(6) Uani d 1 . .
    C C3B 0.3566(2) -0.0264(2) 0.30098(16) 0.0312(6) Uani d 1 . .
    C C3A 0.1371(2) 0.4122(2) 0.35761(16) 0.0320(7) Uani d 1 . .
    C C4B 0.4242(2) -0.0873(2) 0.41544(16) 0.0341(7) Uani d 1 . .
    H H4B 0.4308 -0.1549 0.4179 0.041 Uiso calc 1 . .
    C C4A 0.2363(2) 0.2758(2) 0.42160(16) 0.0326(7) Uani d 1 . .
    H H4A 0.2214 0.2894 0.4681 0.039 Uiso calc 1 . .
    C C5B 0.3932(3) -0.0848(3) 0.49356(17) 0.0428(8) Uani d 1 . .
    H H5A 0.4114 -0.0211 0.4932 0.051 Uiso calc 1 . .
    H H5B 0.4345 -0.1337 0.5275 0.051 Uiso calc 1 . .
    C C5A 0.2420(3) 0.1669(2) 0.43995(19) 0.0426(8) Uani d 1 . .
    H H5A1 0.2781 0.1356 0.4831 0.051 Uiso calc 1 . .
    H H5A2 0.2854 0.1527 0.3975 0.051 Uiso calc 1 . .
    C C6B 0.2225(3) -0.0925(2) 0.42665(17) 0.0426(8) Uani d 1 . .
    H H6A 0.2145 -0.1544 0.4210 0.051 Uiso calc 1 . .
    H H6B 0.1558 -0.0538 0.4139 0.051 Uiso calc 1 . .
    C C6A 0.0382(3) 0.2480(2) 0.4275(2) 0.0464(8) Uani d 1 . .
    H H6A1 -0.0193 0.2527 0.3972 0.056 Uiso calc 1 . .
    H H6A2 0.0046 0.2678 0.4692 0.056 Uiso calc 1 . .
    C C11B 0.6425(3) -0.0712(2) 0.36006(16) 0.0345(7) Uani d 1 . .
    C C11A 0.4363(2) 0.3534(2) 0.39620(16) 0.0314(6) Uani d 1 . .
    C C12B 0.6578(3) -0.1687(2) 0.37073(19) 0.0439(8) Uani d 1 . .
    H H12B 0.5939 -0.2084 0.3787 0.053 Uiso calc 1 . .
    C C12A 0.4272(3) 0.3740(2) 0.46068(18) 0.0421(8) Uani d 1 . .
    H H12A 0.3546 0.3823 0.4862 0.050 Uiso calc 1 . .
    C C13B 0.7665(3) -0.2084(2) 0.36978(19) 0.0474(8) Uani d 1 . .
    H H13B 0.7751 -0.2743 0.3776 0.057 Uiso calc 1 . .
    C C13A 0.5241(3) 0.3824(2) 0.48810(18) 0.0443(8) Uani d 1 . .
    H H13A 0.5167 0.3964 0.5315 0.053 Uiso calc 1 . .
    C C14B 0.8603(3) -0.1508(3) 0.35735(18) 0.0471(8) Uani d 1 . .
    C C14A 0.6301(3) 0.3699(2) 0.45095(19) 0.0422(8) Uani d 1 . .
    C C15B 0.8488(3) -0.0547(3) 0.3474(2) 0.0525(9) Uani d 1 . .
    H H15B 0.9134 -0.0158 0.3396 0.063 Uiso calc 1 . .
    C C15A 0.6430(3) 0.3497(2) 0.3871(2) 0.0461(8) Uani d 1 . .
    H H15A 0.7162 0.3422 0.3618 0.055 Uiso calc 1 . .
    C C16B 0.7397(3) -0.0152(2) 0.34917(18) 0.0450(8) Uani d 1 . .
    H H16B 0.7318 0.0502 0.3429 0.054 Uiso calc 1 . .
    C C16A 0.5461(3) 0.3405(2) 0.36039(18) 0.0387(7) Uani d 1 . .
    H H16A 0.5546 0.3252 0.3175 0.046 Uiso calc 1 . .
    C C21B 0.4888(3) 0.1254(2) 0.25042(17) 0.0359(7) Uani d 1 . .
    C C21A 0.2926(3) 0.4648(2) 0.24032(16) 0.0345(7) Uani d 1 . .
    C C22B 0.4879(3) 0.1759(2) 0.16965(16) 0.0354(7) Uani d 1 . .
    C C22A 0.2763(3) 0.5667(2) 0.18981(16) 0.0345(7) Uani d 1 . .
    C C23B 0.4699(3) 0.2756(2) 0.14136(18) 0.0465(8) Uani d 1 . .
    H H23B 0.4663 0.3118 0.1719 0.056 Uiso calc 1 . .
    C C23A 0.2758(3) 0.5862(2) 0.11482(18) 0.0459(8) Uani d 1 . .
    H H23A 0.2877 0.5364 0.0959 0.055 Uiso calc 1 . .
    C C24B 0.4577(3) 0.3198(2) 0.06846(18) 0.0491(9) Uani d 1 . .
    H H24B 0.4470 0.3867 0.0489 0.059 Uiso calc 1 . .
    C C24A 0.2579(3) 0.6787(3) 0.06877(19) 0.0488(9) Uani d 1 . .
    H H24A 0.2563 0.6924 0.0185 0.059 Uiso calc 1 . .
    C C25B 0.4613(3) 0.2653(2) 0.02361(17) 0.0407(8) Uani d 1 . .
    C C25A 0.2422(3) 0.7517(2) 0.09796(18) 0.0409(8) Uani d 1 . .
    C C26B 0.4963(3) 0.1263(2) 0.12049(16) 0.0338(7) Uani d 1 . .
    C C26A 0.2602(2) 0.6436(2) 0.21523(16) 0.0340(7) Uani d 1 . .
    C C27B 0.5222(3) 0.0205(2) 0.14588(17) 0.0393(7) Uani d 1 . .
    H H27A 0.5808 0.0091 0.1076 0.047 Uiso calc 1 . .
    H H27B 0.4530 -0.0165 0.1515 0.047 Uiso calc 1 . .
    C C27A 0.2574(3) 0.6260(2) 0.29575(16) 0.0361(7) Uani d 1 . .
    H H27C 0.1779 0.6257 0.3209 0.043 Uiso calc 1 . .
    H H27D 0.2984 0.6794 0.2989 0.043 Uiso calc 1 . .
    C C28B 0.5642(3) -0.0159(2) 0.21994(16) 0.0367(7) Uani d 1 . .
    H H28A 0.6419 0.0098 0.2114 0.044 Uiso calc 1 . .
    H H28B 0.5675 -0.0865 0.2378 0.044 Uiso calc 1 . .
    C C28A 0.3113(3) 0.5301(2) 0.33682(16) 0.0329(7) Uani d 1 . .
    H H28C 0.3945 0.5375 0.3204 0.040 Uiso calc 1 . .
    H H28D 0.2941 0.5181 0.3902 0.040 Uiso calc 1 . .
    C C31B 0.2667(3) 0.0329(2) 0.26030(16) 0.0343(7) Uani d 1 . .
    C C31A 0.0542(3) 0.4546(2) 0.30558(17) 0.0353(7) Uani d 1 . .
    C C32B 0.2235(3) 0.1228(2) 0.25610(19) 0.0447(8) Uani d 1 . .
    H H32B 0.2546 0.1598 0.2778 0.054 Uiso calc 1 . .
    C C32A 0.0418(3) 0.4413(2) 0.24147(19) 0.0463(8) Uani d 1 . .
    H H32A 0.0889 0.3991 0.2239 0.056 Uiso calc 1 . .
    C C33B 0.1324(3) 0.1571(3) 0.2188(2) 0.0576(10) Uani d 1 . .
    H H33B 0.1031 0.2181 0.2147 0.069 Uiso calc 1 . .
    C C33A -0.0430(3) 0.4924(3) 0.2033(2) 0.0586(10) Uani d 1 . .
    H H33A -0.0522 0.4848 0.1594 0.070 Uiso calc 1 . .
    C C34B 0.0855(3) 0.1012(3) 0.1878(2) 0.0591(10) Uani d 1 . .
    H H34B 0.0253 0.1256 0.1625 0.071 Uiso calc 1 . .
    C C34A -0.1127(3) 0.5535(3) 0.2300(2) 0.0685(12) Uani d 1 . .
    H H34A -0.1675 0.5885 0.2031 0.082 Uiso calc 1 . .
    C C35B 0.1254(3) 0.0101(3) 0.1932(2) 0.0501(9) Uani d 1 . .
    H H35B 0.0927 -0.0279 0.1728 0.060 Uiso calc 1 . .
    C C35A -0.1038(3) 0.5645(3) 0.2956(2) 0.0620(11) Uani d 1 . .
    H H35A -0.1526 0.6052 0.3139 0.074 Uiso calc 1 . .
    C C36B 0.2163(3) -0.0223(2) 0.23029(17) 0.0370(7) Uani d 1 . .
    C C36A -0.0204(3) 0.5134(2) 0.33343(18) 0.0396(7) Uani d 1 . .
    C C37B 0.3501(3) -0.1224(2) 0.28654(16) 0.0342(7) Uani d 1 . .
    C C37A 0.0894(3) 0.4501(2) 0.42181(17) 0.0330(7) Uani d 1 . .
    C C51B 0.4430(3) 0.3075(2) -0.05451(17) 0.0391(7) Uani d 1 . .
    C C51A 0.2227(3) 0.8532(2) 0.04837(18) 0.0434(8) Uani d 1 . .
    C C52B 0.4088(3) 0.4027(3) -0.0863(2) 0.0526(9) Uani d 1 . .
    H H52B 0.3966 0.4420 -0.0578 0.063 Uiso calc 1 . .
    C C52A 0.1596(4) 0.8708(3) -0.0074(2) 0.0645(11) Uani d 1 . .
    H H52A 0.1286 0.8181 -0.0135 0.077 Uiso calc 1 . .
    C C53B 0.3926(3) 0.4398(3) -0.1591(2) 0.0526(9) Uani d 1 . .
    H H53B 0.3707 0.5041 -0.1797 0.063 Uiso calc 1 . .
    C C53A 0.1407(4) 0.9640(3) -0.0545(2) 0.0702(12) Uani d 1 . .
    H H53A 0.0978 0.9734 -0.0916 0.084 Uiso calc 1 . .
    C C54B 0.4085(3) 0.3825(2) -0.20156(17) 0.0407(8) Uani d 1 . .
    C C54A 0.1851(3) 1.0421(3) -0.0465(2) 0.0586(10) Uani d 1 . .
    C C55B 0.4435(3) 0.2881(2) -0.17192(19) 0.0473(8) Uani d 1 . .
    H H55B 0.4561 0.2493 -0.2009 0.057 Uiso calc 1 . .
    C C55A 0.2505(4) 1.0263(3) 0.0077(2) 0.0597(10) Uani d 1 . .
    H H55A 0.2830 1.0791 0.0127 0.072 Uiso calc 1 . .
    C C56B 0.4595(3) 0.2517(2) -0.09857(18) 0.0468(8) Uani d 1 . .
    H H56B 0.4821 0.1876 -0.0783 0.056 Uiso calc 1 . .
    C C56A 0.2681(3) 0.9333(3) 0.05454(19) 0.0511(9) Uani d 1 . .
    H H56A 0.3117 0.9243 0.0912 0.061 Uiso calc 1 . .
    N N1B 0.3275(2) -0.04168(17) 0.38060(13) 0.0329(6) Uani d 1 . .
    N N1A 0.1396(2) 0.30634(17) 0.38312(13) 0.0336(6) Uani d 1 . .
    N N2B 0.4825(2) 0.16914(18) 0.04989(14) 0.0394(6) Uani d 1 . .
    N N2A 0.2435(2) 0.73521(18) 0.17025(14) 0.0389(6) Uani d 1 . .
    N N3B 0.2667(2) -0.11384(19) 0.24572(15) 0.0378(6) Uani d 1 . .
    N N3A 0.0019(2) 0.5097(2) 0.40164(16) 0.0423(7) Uani d 1 . .
    O O1B 0.4912(2) 0.17151(15) 0.28999(12) 0.0506(6) Uani d 1 . .
    O O1A 0.3175(2) 0.40314(17) 0.21365(12) 0.0573(7) Uani d 1 . .
    O O2B 0.40684(19) -0.19446(15) 0.30953(13) 0.0441(5) Uani d 1 . .
    O O2A 0.12263(18) 0.42887(15) 0.48137(12) 0.0412(5) Uani d 1 . .
    O O3B 0.3894(2) 0.42566(17) -0.27308(12) 0.0518(6) Uani d 1 . .
    O O3A 0.1723(3) 1.13645(19) -0.09003(17) 0.0847(10) Uani d 1 . .
    S S1B 0.23841(8) -0.11082(7) 0.52141(5) 0.0504(2) Uani d 1 . .
    S S1A 0.09202(9) 0.12520(6) 0.46069(6) 0.0564(3) Uani d 1 . .
    Cl Cl1B 0.99560(8) -0.20181(9) 0.35523(7) 0.0754(3) Uani d 1 . .
    Cl Cl1A 0.75107(9) 0.38243(8) 0.48536(6) 0.0711(3) Uani d 1 . .
    C C57B 0.3971(3) 0.3675(3) -0.3168(2) 0.0545(9) Uani d 1 . .
    H H57A 0.3819 0.4063 -0.3656 0.082 Uiso calc 1 . .
    H H57C 0.4732 0.3421 -0.3221 0.082 Uiso calc 1 . .
    H H57B 0.3413 0.3146 -0.2927 0.082 Uiso calc 1 . .
    C C57A 0.1111(5) 1.1555(4) -0.1488(3) 0.112(2) Uani d 1 . .
    H H57D 0.1086 1.2246 -0.1749 0.168 Uiso calc 1 . .
    H H57E 0.1492 1.1259 -0.1833 0.168 Uiso calc 1 . .
    H H57F 0.0338 1.1288 -0.1283 0.168 Uiso calc 1 . .
    H H3B 0.251(3) -0.161(3) 0.229(2) 0.063(12) Uiso d 1 . .
    H H3A -0.037(4) 0.532(3) 0.432(2) 0.074(14) Uiso d 1 . .
loop_
    _atom_site_aniso_label
    _atom_site_aniso_U_11
    _atom_site_aniso_U_22
    _atom_site_aniso_U_33
    _atom_site_aniso_U_12
    _atom_site_aniso_U_13
    _atom_site_aniso_U_23
    C1B 0.0321(16) 0.0331(15) 0.0321(16) -0.0013(13) -0.0072(13) -0.0117(13)
    C1A 0.0332(16) 0.0284(15) 0.0301(15) 0.0057(12) -0.0062(13) -0.0105(12)
    C2B 0.0333(16) 0.0323(15) 0.0322(16) 0.0036(13) -0.0071(13) -0.0136(13)
    C2A 0.0255(15) 0.0279(14) 0.0319(15) 0.0032(12) -0.0055(12) -0.0115(12)
    C3B 0.0300(16) 0.0305(15) 0.0361(16) 0.0050(12) -0.0112(13) -0.0138(13)
    C3A 0.0325(16) 0.0281(15) 0.0367(16) 0.0046(12) -0.0059(13) -0.0141(13)
    C4B 0.0326(16) 0.0326(16) 0.0364(17) 0.0001(13) -0.0100(13) -0.0100(13)
    C4A 0.0331(16) 0.0301(15) 0.0340(16) 0.0033(13) -0.0053(13) -0.0119(13)
    C5B 0.0398(19) 0.052(2) 0.0340(17) -0.0041(15) -0.0109(15) -0.0099(15)
    C5A 0.048(2) 0.0299(16) 0.0466(19) 0.0050(14) -0.0085(16) -0.0112(14)
    C6B 0.0390(19) 0.0427(18) 0.0428(19) -0.0013(15) -0.0031(15) -0.0140(15)
    C6A 0.0373(19) 0.0365(17) 0.060(2) -0.0059(14) -0.0059(16) -0.0130(16)
    C11B 0.0303(16) 0.0394(17) 0.0325(16) -0.0012(13) -0.0086(13) -0.0100(13)
    C11A 0.0284(16) 0.0301(15) 0.0329(16) 0.0039(12) -0.0060(13) -0.0086(13)
    C12B 0.0315(17) 0.0454(19) 0.057(2) -0.0010(14) -0.0123(15) -0.0185(16)
    C12A 0.0315(17) 0.052(2) 0.0418(19) 0.0042(15) -0.0043(14) -0.0177(16)
    C13B 0.041(2) 0.0433(19) 0.057(2) 0.0096(16) -0.0143(17) -0.0164(17)
    C13A 0.048(2) 0.0467(19) 0.0387(18) -0.0006(16) -0.0112(16) -0.0143(15)
    C14B 0.0302(18) 0.062(2) 0.0420(19) 0.0042(16) -0.0066(15) -0.0117(17)
    C14A 0.0399(19) 0.0363(17) 0.050(2) -0.0017(14) -0.0193(16) -0.0099(15)
    C15B 0.0294(18) 0.063(2) 0.059(2) -0.0086(16) -0.0085(16) -0.0143(19)
    C15A 0.0334(18) 0.0461(19) 0.057(2) 0.0070(15) -0.0095(16) -0.0177(17)
    C16B 0.0388(19) 0.0455(19) 0.047(2) -0.0065(15) -0.0089(16) -0.0112(16)
    C16A 0.0363(18) 0.0392(17) 0.0418(18) 0.0067(14) -0.0083(15) -0.0165(14)
    C21B 0.0370(17) 0.0340(16) 0.0394(18) 0.0028(13) -0.0059(14) -0.0176(14)
    C21A 0.0331(17) 0.0358(16) 0.0345(17) 0.0053(13) -0.0041(13) -0.0147(14)
    C22B 0.0373(17) 0.0338(16) 0.0323(16) 0.0001(13) -0.0014(13) -0.0116(13)
    C22A 0.0332(17) 0.0362(16) 0.0327(16) 0.0032(13) -0.0060(13) -0.0113(13)
    C23B 0.062(2) 0.0357(17) 0.0421(19) 0.0043(16) -0.0073(17) -0.0164(15)
    C23A 0.053(2) 0.0440(19) 0.0404(19) 0.0042(16) -0.0071(16) -0.0170(16)
    C24B 0.068(2) 0.0322(17) 0.041(2) 0.0078(16) -0.0086(17) -0.0084(15)
    C24A 0.056(2) 0.053(2) 0.0357(18) 0.0036(17) -0.0158(17) -0.0101(16)
    C25B 0.0413(19) 0.0405(18) 0.0342(17) 0.0030(15) -0.0029(14) -0.0092(14)
    C25A 0.0369(18) 0.0405(18) 0.0396(19) 0.0002(14) -0.0086(15) -0.0072(15)
    C26B 0.0331(16) 0.0355(16) 0.0313(16) 0.0015(13) -0.0026(13) -0.0125(13)
    C26A 0.0258(15) 0.0376(17) 0.0354(17) -0.0021(13) -0.0037(13) -0.0104(14)
    C27B 0.0460(19) 0.0384(17) 0.0358(17) 0.0068(15) -0.0077(15) -0.0170(14)
    C27A 0.0384(18) 0.0273(15) 0.0410(18) 0.0000(13) -0.0068(14) -0.0110(13)
    C28B 0.0383(18) 0.0347(16) 0.0373(17) 0.0037(14) -0.0066(14) -0.0142(14)
    C28A 0.0322(16) 0.0338(16) 0.0335(16) 0.0012(13) -0.0082(13) -0.0123(13)
    C31B 0.0326(17) 0.0379(17) 0.0339(16) 0.0051(13) -0.0093(13) -0.0139(13)
    C31A 0.0300(16) 0.0375(17) 0.0383(17) 0.0006(13) -0.0101(14) -0.0119(14)
    C32B 0.043(2) 0.0434(19) 0.052(2) 0.0129(15) -0.0165(16) -0.0202(16)
    C32A 0.046(2) 0.048(2) 0.050(2) 0.0043(16) -0.0157(17) -0.0213(16)
    C33B 0.058(2) 0.051(2) 0.065(2) 0.0263(19) -0.023(2) -0.0205(19)
    C33A 0.053(2) 0.073(3) 0.054(2) -0.001(2) -0.0235(19) -0.022(2)
    C34B 0.048(2) 0.067(3) 0.065(3) 0.0194(19) -0.0293(19) -0.021(2)
    C34A 0.049(2) 0.089(3) 0.068(3) 0.024(2) -0.031(2) -0.023(2)
    C35B 0.044(2) 0.058(2) 0.055(2) 0.0074(17) -0.0232(17) -0.0214(18)
    C35A 0.044(2) 0.079(3) 0.067(3) 0.029(2) -0.0198(19) -0.030(2)
    C36B 0.0349(17) 0.0376(17) 0.0379(17) 0.0036(14) -0.0114(14) -0.0113(14)
    C36A 0.0311(17) 0.0419(18) 0.0435(19) 0.0067(14) -0.0054(14) -0.0146(15)
    C37B 0.0335(17) 0.0344(16) 0.0352(17) 0.0041(13) -0.0099(14) -0.0120(13)
    C37A 0.0306(16) 0.0316(15) 0.0371(17) 0.0005(13) -0.0039(14) -0.0142(13)
    C51B 0.0400(18) 0.0371(17) 0.0349(17) 0.0017(14) -0.0053(14) -0.0085(14)
    C51A 0.045(2) 0.0366(17) 0.0416(19) -0.0016(15) -0.0101(16) -0.0054(15)
    C52B 0.065(2) 0.046(2) 0.046(2) 0.0096(18) -0.0132(18) -0.0164(17)
    C52A 0.076(3) 0.046(2) 0.071(3) -0.001(2) -0.040(2) -0.0081(19)
    C53B 0.062(2) 0.0424(19) 0.048(2) 0.0092(17) -0.0147(18) -0.0086(17)
    C53A 0.082(3) 0.056(2) 0.069(3) 0.004(2) -0.042(2) -0.005(2)
    C54B 0.0330(17) 0.0470(19) 0.0338(17) 0.0016(14) -0.0051(14) -0.0060(15)
    C54A 0.063(3) 0.047(2) 0.049(2) 0.0032(19) -0.0100(19) 0.0007(18)
    C55B 0.052(2) 0.0453(19) 0.044(2) 0.0076(16) -0.0097(16) -0.0155(16)
    C55A 0.078(3) 0.044(2) 0.053(2) -0.0039(19) -0.011(2) -0.0130(18)
    C56B 0.055(2) 0.0403(18) 0.0395(19) 0.0086(16) -0.0094(16) -0.0087(15)
    C56A 0.058(2) 0.052(2) 0.0384(19) -0.0020(18) -0.0086(17) -0.0116(16)
    N1B 0.0287(13) 0.0336(13) 0.0365(14) 0.0015(11) -0.0087(11) -0.0121(11)
    N1A 0.0303(14) 0.0285(13) 0.0409(14) 0.0016(10) -0.0077(11) -0.0112(11)
    N2B 0.0431(16) 0.0391(15) 0.0322(14) 0.0039(12) -0.0059(12) -0.0098(12)
    N2A 0.0345(15) 0.0352(14) 0.0419(16) -0.0001(11) -0.0102(12) -0.0066(12)
    N3B 0.0388(15) 0.0352(14) 0.0447(16) 0.0011(12) -0.0164(13) -0.0166(12)
    N3A 0.0369(16) 0.0492(17) 0.0423(17) 0.0120(13) -0.0048(13) -0.0215(14)
    O1B 0.0823(18) 0.0331(12) 0.0411(13) 0.0022(12) -0.0141(12) -0.0178(10)
    O1A 0.0852(19) 0.0486(14) 0.0425(14) 0.0285(13) -0.0128(13) -0.0248(12)
    O2B 0.0461(14) 0.0334(12) 0.0592(15) 0.0087(10) -0.0226(11) -0.0192(11)
    O2A 0.0410(13) 0.0474(13) 0.0384(13) 0.0095(10) -0.0080(10) -0.0201(10)
    O3B 0.0545(15) 0.0529(14) 0.0413(13) 0.0095(12) -0.0129(11) -0.0086(11)
    O3A 0.111(3) 0.0476(16) 0.081(2) 0.0039(16) -0.0381(19) 0.0030(15)
    S1B 0.0416(5) 0.0637(6) 0.0402(5) -0.0072(4) -0.0027(4) -0.0140(4)
    S1A 0.0539(6) 0.0348(5) 0.0721(7) -0.0071(4) -0.0061(5) -0.0121(4)
    Cl1B 0.0347(5) 0.0922(8) 0.0890(8) 0.0150(5) -0.0113(5) -0.0234(6)
    Cl1A 0.0504(6) 0.0867(7) 0.0837(7) -0.0068(5) -0.0301(5) -0.0301(6)
    C57B 0.051(2) 0.070(2) 0.046(2) 0.0097(19) -0.0162(17) -0.0227(19)
    C57A 0.151(6) 0.072(3) 0.091(4) 0.016(3) -0.061(4) 0.013(3)
_geom_special_details
;
 All esds (except the esd in the dihedral angle between two l.s. planes)
 are estimated using the full covariance matrix.  The cell esds are taken
 into account individually in the estimation of esds in distances, angles
 and torsion angles; correlations between esds in cell parameters are only
 used when they are defined by crystal symmetry.  An approximate (isotropic)
 treatment of cell esds is used for estimating esds involving l.s. planes.
;
loop_
    _geom_bond_atom_site_label_1
    _geom_bond_atom_site_label_2
    _geom_bond_site_symmetry_2
    _geom_bond_distance
    _geom_bond_publ_flag
    C1B C11B . 1.509(4) ?
    C1B C4B . 1.526(4) ?
    C1B C2B . 1.580(4) ?
    C1B H1B . 0.9800 ?
    C1A C11A . 1.512(4) ?
    C1A C4A . 1.521(4) ?
    C1A C2A . 1.582(4) ?
    C1A H1A . 0.9800 ?
    C2B C28B . 1.529(4) ?
    C2B C21B . 1.535(4) ?
    C2B C3B . 1.601(4) ?
    C2A C28A . 1.523(4) ?
    C2A C21A . 1.533(4) ?
    C2A C3A . 1.601(4) ?
    C3B N1B . 1.455(4) ?
    C3B C31B . 1.503(4) ?
    C3B C37B . 1.550(4) ?
    C3A N1A . 1.455(3) ?
    C3A C31A . 1.501(4) ?
    C3A C37A . 1.551(4) ?
    C4B N1B . 1.457(4) ?
    C4B C5B . 1.509(4) ?
    C4B H4B . 0.9800 ?
    C4A N1A . 1.454(4) ?
    C4A C5A . 1.513(4) ?
    C4A H4A . 0.9800 ?
    C5B S1B . 1.819(3) ?
    C5B H5A . 0.9700 ?
    C5B H5B . 0.9700 ?
    C5A S1A . 1.822(3) ?
    C5A H5A1 . 0.9700 ?
    C5A H5A2 . 0.9700 ?
    C6B N1B . 1.435(4) ?
    C6B S1B . 1.814(3) ?
    C6B H6A . 0.9700 ?
    C6B H6B . 0.9700 ?
    C6A N1A . 1.437(4) ?
    C6A S1A . 1.815(3) ?
    C6A H6A1 . 0.9700 ?
    C6A H6A2 . 0.9700 ?
    C11B C16B . 1.383(4) ?
    C11B C12B . 1.384(4) ?
    C11A C12A . 1.382(4) ?
    C11A C16A . 1.387(4) ?
    C12B C13B . 1.387(4) ?
    C12B H12B . 0.9300 ?
    C12A C13A . 1.385(4) ?
    C12A H12A . 0.9300 ?
    C13B C14B . 1.357(5) ?
    C13B H13B . 0.9300 ?
    C13A C14A . 1.358(5) ?
    C13A H13A . 0.9300 ?
    C14B C15B . 1.363(5) ?
    C14B Cl1B . 1.735(3) ?
    C14A C15A . 1.363(5) ?
    C14A Cl1A . 1.740(3) ?
    C15B C16B . 1.389(5) ?
    C15B H15B . 0.9300 ?
    C15A C16A . 1.381(4) ?
    C15A H15A . 0.9300 ?
    C16B H16B . 0.9300 ?
    C16A H16A . 0.9300 ?
    C21B O1B . 1.207(3) ?
    C21B C22B . 1.476(4) ?
    C21A O1A . 1.203(3) ?
    C21A C22A . 1.492(4) ?
    C22B C23B . 1.389(4) ?
    C22B C26B . 1.392(4) ?
    C22A C23A . 1.384(4) ?
    C22A C26A . 1.387(4) ?
    C23B C24B . 1.363(4) ?
    C23B H23B . 0.9300 ?
    C23A C24A . 1.363(4) ?
    C23A H23A . 0.9300 ?
    C24B C25B . 1.384(4) ?
    C24B H24B . 0.9300 ?
    C24A C25A . 1.382(5) ?
    C24A H24A . 0.9300 ?
    C25B N2B . 1.349(4) ?
    C25B C51B . 1.475(4) ?
    C25A N2A . 1.343(4) ?
    C25A C51A . 1.490(4) ?
    C26B N2B . 1.327(4) ?
    C26B C27B . 1.491(4) ?
    C26A N2A . 1.344(4) ?
    C26A C27A . 1.489(4) ?
    C27B C28B . 1.520(4) ?
    C27B H27A . 0.9700 ?
    C27B H27B . 0.9700 ?
    C27A C28A . 1.527(4) ?
    C27A H27C . 0.9700 ?
    C27A H27D . 0.9700 ?
    C28B H28A . 0.9700 ?
    C28B H28B . 0.9700 ?
    C28A H28C . 0.9700 ?
    C28A H28D . 0.9700 ?
    C31B C36B . 1.377(4) ?
    C31B C32B . 1.379(4) ?
    C31A C32A . 1.371(4) ?
    C31A C36A . 1.381(4) ?
    C32B C33B . 1.391(4) ?
    C32B H32B . 0.9300 ?
    C32A C33A . 1.392(5) ?
    C32A H32A . 0.9300 ?
    C33B C34B . 1.378(5) ?
    C33B H33B . 0.9300 ?
    C33A C34A . 1.368(5) ?
    C33A H33A . 0.9300 ?
    C34B C35B . 1.377(5) ?
    C34B H34B . 0.9300 ?
    C34A C35A . 1.371(5) ?
    C34A H34A . 0.9300 ?
    C35B C36B . 1.383(4) ?
    C35B H35B . 0.9300 ?
    C35A C36A . 1.376(4) ?
    C35A H35A . 0.9300 ?
    C36B N3B . 1.401(4) ?
    C36A N3A . 1.389(4) ?
    C37B O2B . 1.218(3) ?
    C37B N3B . 1.360(4) ?
    C37A O2A . 1.226(3) ?
    C37A N3A . 1.348(4) ?
    C51B C56B . 1.377(4) ?
    C51B C52B . 1.387(4) ?
    C51A C56A . 1.374(5) ?
    C51A C52A . 1.380(5) ?
    C52B C53B . 1.370(5) ?
    C52B H52B . 0.9300 ?
    C52A C53A . 1.381(5) ?
    C52A H52A . 0.9300 ?
    C53B C54B . 1.370(5) ?
    C53B H53B . 0.9300 ?
    C53A C54A . 1.360(6) ?
    C53A H53A . 0.9300 ?
    C54B O3B . 1.364(4) ?
    C54B C55B . 1.376(4) ?
    C54A O3A . 1.357(4) ?
    C54A C55A . 1.377(5) ?
    C55B C56B . 1.380(4) ?
    C55B H55B . 0.9300 ?
    C55A C56A . 1.373(5) ?
    C55A H55A . 0.9300 ?
    C56B H56B . 0.9300 ?
    C56A H56A . 0.9300 ?
    N3B H3B . 0.90(4) ?
    N3A H3A . 0.84(4) ?
    O3B C57B . 1.405(4) ?
    O3A C57A . 1.411(5) ?
    C57B H57A . 0.9600 ?
    C57B H57C . 0.9600 ?
    C57B H57B . 0.9600 ?
    C57A H57D . 0.9600 ?
    C57A H57E . 0.9600 ?
    C57A H57F . 0.9600 ?
loop_
    _geom_angle_atom_site_label_1
    _geom_angle_atom_site_label_2
    _geom_angle_atom_site_label_3
    _geom_angle_site_symmetry_1
    _geom_angle_site_symmetry_3
    _geom_angle
    _geom_angle_publ_flag
    C11B C1B C4B . . 116.3(2) ?
    C11B C1B C2B . . 115.1(2) ?
    C4B C1B C2B . . 105.5(2) ?
    C11B C1B H1B . . 106.4 ?
    C4B C1B H1B . . 106.4 ?
    C2B C1B H1B . . 106.4 ?
    C11A C1A C4A . . 114.8(2) ?
    C11A C1A C2A . . 116.2(2) ?
    C4A C1A C2A . . 104.9(2) ?
    C11A C1A H1A . . 106.8 ?
    C4A C1A H1A . . 106.8 ?
    C2A C1A H1A . . 106.8 ?
    C28B C2B C21B . . 106.4(2) ?
    C28B C2B C1B . . 115.1(2) ?
    C21B C2B C1B . . 109.1(2) ?
    C28B C2B C3B . . 113.6(2) ?
    C21B C2B C3B . . 109.0(2) ?
    C1B C2B C3B . . 103.5(2) ?
    C28A C2A C21A . . 107.1(2) ?
    C28A C2A C1A . . 114.8(2) ?
    C21A C2A C1A . . 109.8(2) ?
    C28A C2A C3A . . 114.6(2) ?
    C21A C2A C3A . . 107.3(2) ?
    C1A C2A C3A . . 103.0(2) ?
    N1B C3B C31B . . 110.7(2) ?
    N1B C3B C37B . . 112.4(2) ?
    C31B C3B C37B . . 101.7(2) ?
    N1B C3B C2B . . 100.6(2) ?
    C31B C3B C2B . . 121.1(2) ?
    C37B C3B C2B . . 110.8(2) ?
    N1A C3A C31A . . 112.7(2) ?
    N1A C3A C37A . . 113.2(2) ?
    C31A C3A C37A . . 101.4(2) ?
    N1A C3A C2A . . 101.2(2) ?
    C31A C3A C2A . . 117.9(2) ?
    C37A C3A C2A . . 110.9(2) ?
    N1B C4B C5B . . 104.0(2) ?
    N1B C4B C1B . . 101.4(2) ?
    C5B C4B C1B . . 119.6(3) ?
    N1B C4B H4B . . 110.3 ?
    C5B C4B H4B . . 110.3 ?
    C1B C4B H4B . . 110.3 ?
    N1A C4A C5A . . 105.0(2) ?
    N1A C4A C1A . . 101.1(2) ?
    C5A C4A C1A . . 119.9(3) ?
    N1A C4A H4A . . 110.0 ?
    C5A C4A H4A . . 110.0 ?
    C1A C4A H4A . . 110.0 ?
    C4B C5B S1B . . 104.5(2) ?
    C4B C5B H5A . . 110.9 ?
    S1B C5B H5A . . 110.9 ?
    C4B C5B H5B . . 110.9 ?
    S1B C5B H5B . . 110.9 ?
    H5A C5B H5B . . 108.9 ?
    C4A C5A S1A . . 104.8(2) ?
    C4A C5A H5A1 . . 110.8 ?
    S1A C5A H5A1 . . 110.8 ?
    C4A C5A H5A2 . . 110.8 ?
    S1A C5A H5A2 . . 110.8 ?
    H5A1 C5A H5A2 . . 108.9 ?
    N1B C6B S1B . . 103.7(2) ?
    N1B C6B H6A . . 111.0 ?
    S1B C6B H6A . . 111.0 ?
    N1B C6B H6B . . 111.0 ?
    S1B C6B H6B . . 111.0 ?
    H6A C6B H6B . . 109.0 ?
    N1A C6A S1A . . 103.5(2) ?
    N1A C6A H6A1 . . 111.1 ?
    S1A C6A H6A1 . . 111.1 ?
    N1A C6A H6A2 . . 111.1 ?
    S1A C6A H6A2 . . 111.1 ?
    H6A1 C6A H6A2 . . 109.0 ?
    C16B C11B C12B . . 117.4(3) ?
    C16B C11B C1B . . 119.7(3) ?
    C12B C11B C1B . . 122.9(3) ?
    C12A C11A C16A . . 117.5(3) ?
    C12A C11A C1A . . 122.9(3) ?
    C16A C11A C1A . . 119.6(3) ?
    C11B C12B C13B . . 121.3(3) ?
    C11B C12B H12B . . 119.4 ?
    C13B C12B H12B . . 119.4 ?
    C11A C12A C13A . . 121.3(3) ?
    C11A C12A H12A . . 119.4 ?
    C13A C12A H12A . . 119.4 ?
    C14B C13B C12B . . 119.7(3) ?
    C14B C13B H13B . . 120.1 ?
    C12B C13B H13B . . 120.1 ?
    C14A C13A C12A . . 119.3(3) ?
    C14A C13A H13A . . 120.3 ?
    C12A C13A H13A . . 120.3 ?
    C13B C14B C15B . . 120.8(3) ?
    C13B C14B Cl1B . . 118.9(3) ?
    C15B C14B Cl1B . . 120.3(3) ?
    C13A C14A C15A . . 121.3(3) ?
    C13A C14A Cl1A . . 118.8(3) ?
    C15A C14A Cl1A . . 119.9(3) ?
    C14B C15B C16B . . 119.4(3) ?
    C14B C15B H15B . . 120.3 ?
    C16B C15B H15B . . 120.3 ?
    C14A C15A C16A . . 119.2(3) ?
    C14A C15A H15A . . 120.4 ?
    C16A C15A H15A . . 120.4 ?
    C11B C16B C15B . . 121.4(3) ?
    C11B C16B H16B . . 119.3 ?
    C15B C16B H16B . . 119.3 ?
    C15A C16A C11A . . 121.4(3) ?
    C15A C16A H16A . . 119.3 ?
    C11A C16A H16A . . 119.3 ?
    O1B C21B C22B . . 120.4(3) ?
    O1B C21B C2B . . 122.3(3) ?
    C22B C21B C2B . . 117.4(2) ?
    O1A C21A C22A . . 119.3(3) ?
    O1A C21A C2A . . 122.0(3) ?
    C22A C21A C2A . . 118.7(2) ?
    C23B C22B C26B . . 117.6(3) ?
    C23B C22B C21B . . 119.9(3) ?
    C26B C22B C21B . . 122.3(3) ?
    C23A C22A C26A . . 118.1(3) ?
    C23A C22A C21A . . 119.4(3) ?
    C26A C22A C21A . . 122.5(3) ?
    C24B C23B C22B . . 119.5(3) ?
    C24B C23B H23B . . 120.3 ?
    C22B C23B H23B . . 120.3 ?
    C24A C23A C22A . . 119.8(3) ?
    C24A C23A H23A . . 120.1 ?
    C22A C23A H23A . . 120.1 ?
    C23B C24B C25B . . 120.0(3) ?
    C23B C24B H24B . . 120.0 ?
    C25B C24B H24B . . 120.0 ?
    C23A C24A C25A . . 119.0(3) ?
    C23A C24A H24A . . 120.5 ?
    C25A C24A H24A . . 120.5 ?
    N2B C25B C24B . . 120.8(3) ?
    N2B C25B C51B . . 116.3(3) ?
    C24B C25B C51B . . 122.8(3) ?
    N2A C25A C24A . . 122.6(3) ?
    N2A C25A C51A . . 117.7(3) ?
    C24A C25A C51A . . 119.7(3) ?
    N2B C26B C22B . . 122.9(3) ?
    N2B C26B C27B . . 116.7(3) ?
    C22B C26B C27B . . 120.4(3) ?
    N2A C26A C22A . . 122.7(3) ?
    N2A C26A C27A . . 117.1(3) ?
    C22A C26A C27A . . 120.2(3) ?
    C26B C27B C28B . . 112.6(2) ?
    C26B C27B H27A . . 109.1 ?
    C28B C27B H27A . . 109.1 ?
    C26B C27B H27B . . 109.1 ?
    C28B C27B H27B . . 109.1 ?
    H27A C27B H27B . . 107.8 ?
    C26A C27A C28A . . 113.2(2) ?
    C26A C27A H27C . . 108.9 ?
    C28A C27A H27C . . 108.9 ?
    C26A C27A H27D . . 108.9 ?
    C28A C27A H27D . . 108.9 ?
    H27C C27A H27D . . 107.7 ?
    C27B C28B C2B . . 113.2(2) ?
    C27B C28B H28A . . 108.9 ?
    C2B C28B H28A . . 108.9 ?
    C27B C28B H28B . . 108.9 ?
    C2B C28B H28B . . 108.9 ?
    H28A C28B H28B . . 107.7 ?
    C2A C28A C27A . . 115.4(2) ?
    C2A C28A H28C . . 108.4 ?
    C27A C28A H28C . . 108.4 ?
    C2A C28A H28D . . 108.4 ?
    C27A C28A H28D . . 108.4 ?
    H28C C28A H28D . . 107.5 ?
    C36B C31B C32B . . 119.6(3) ?
    C36B C31B C3B . . 108.8(3) ?
    C32B C31B C3B . . 131.1(3) ?
    C32A C31A C36A . . 120.2(3) ?
    C32A C31A C3A . . 131.1(3) ?
    C36A C31A C3A . . 108.6(3) ?
    C31B C32B C33B . . 118.8(3) ?
    C31B C32B H32B . . 120.6 ?
    C33B C32B H32B . . 120.6 ?
    C31A C32A C33A . . 118.6(3) ?
    C31A C32A H32A . . 120.7 ?
    C33A C32A H32A . . 120.7 ?
    C34B C33B C32B . . 120.3(3) ?
    C34B C33B H33B . . 119.9 ?
    C32B C33B H33B . . 119.9 ?
    C34A C33A C32A . . 120.3(4) ?
    C34A C33A H33A . . 119.9 ?
    C32A C33A H33A . . 119.9 ?
    C35B C34B C33B . . 121.8(3) ?
    C35B C34B H34B . . 119.1 ?
    C33B C34B H34B . . 119.1 ?
    C33A C34A C35A . . 121.5(3) ?
    C33A C34A H34A . . 119.2 ?
    C35A C34A H34A . . 119.2 ?
    C34B C35B C36B . . 116.9(3) ?
    C34B C35B H35B . . 121.6 ?
    C36B C35B H35B . . 121.6 ?
    C34A C35A C36A . . 118.0(3) ?
    C34A C35A H35A . . 121.0 ?
    C36A C35A H35A . . 121.0 ?
    C31B C36B C35B . . 122.6(3) ?
    C31B C36B N3B . . 110.6(3) ?
    C35B C36B N3B . . 126.7(3) ?
    C35A C36A C31A . . 121.3(3) ?
    C35A C36A N3A . . 128.4(3) ?
    C31A C36A N3A . . 110.3(3) ?
    O2B C37B N3B . . 125.4(3) ?
    O2B C37B C3B . . 126.4(3) ?
    N3B C37B C3B . . 108.2(2) ?
    O2A C37A N3A . . 125.3(3) ?
    O2A C37A C3A . . 126.8(3) ?
    N3A C37A C3A . . 107.9(3) ?
    C56B C51B C52B . . 117.6(3) ?
    C56B C51B C25B . . 119.8(3) ?
    C52B C51B C25B . . 122.6(3) ?
    C56A C51A C52A . . 116.8(3) ?
    C56A C51A C25A . . 122.2(3) ?
    C52A C51A C25A . . 121.0(3) ?
    C53B C52B C51B . . 121.1(3) ?
    C53B C52B H52B . . 119.4 ?
    C51B C52B H52B . . 119.4 ?
    C51A C52A C53A . . 122.3(4) ?
    C51A C52A H52A . . 118.9 ?
    C53A C52A H52A . . 118.9 ?
    C52B C53B C54B . . 120.1(3) ?
    C52B C53B H53B . . 119.9 ?
    C54B C53B H53B . . 119.9 ?
    C54A C53A C52A . . 119.8(4) ?
    C54A C53A H53A . . 120.1 ?
    C52A C53A H53A . . 120.1 ?
    O3B C54B C53B . . 115.8(3) ?
    O3B C54B C55B . . 124.0(3) ?
    C53B C54B C55B . . 120.2(3) ?
    O3A C54A C53A . . 124.5(4) ?
    O3A C54A C55A . . 116.6(4) ?
    C53A C54A C55A . . 118.9(3) ?
    C54B C55B C56B . . 119.0(3) ?
    C54B C55B H55B . . 120.5 ?
    C56B C55B H55B . . 120.5 ?
    C56A C55A C54A . . 120.8(4) ?
    C56A C55A H55A . . 119.6 ?
    C54A C55A H55A . . 119.6 ?
    C51B C56B C55B . . 121.9(3) ?
    C51B C56B H56B . . 119.1 ?
    C55B C56B H56B . . 119.1 ?
    C55A C56A C51A . . 121.4(3) ?
    C55A C56A H56A . . 119.3 ?
    C51A C56A H56A . . 119.3 ?
    C6B N1B C3B . . 120.8(2) ?
    C6B N1B C4B . . 108.9(2) ?
    C3B N1B C4B . . 108.6(2) ?
    C6A N1A C4A . . 110.1(2) ?
    C6A N1A C3A . . 120.4(2) ?
    C4A N1A C3A . . 107.3(2) ?
    C26B N2B C25B . . 119.1(3) ?
    C25A N2A C26A . . 117.8(3) ?
    C37B N3B C36B . . 110.7(3) ?
    C37B N3B H3B . . 123(2) ?
    C36B N3B H3B . . 127(2) ?
    C37A N3A C36A . . 111.4(3) ?
    C37A N3A H3A . . 119(3) ?
    C36A N3A H3A . . 129(3) ?
    C54B O3B C57B . . 117.7(3) ?
    C54A O3A C57A . . 118.2(4) ?
    C6B S1B C5B . . 93.18(14) ?
    C6A S1A C5A . . 93.69(14) ?
    O3B C57B H57A . . 109.5 ?
    O3B C57B H57C . . 109.5 ?
    H57A C57B H57C . . 109.5 ?
    O3B C57B H57B . . 109.5 ?
    H57A C57B H57B . . 109.5 ?
    H57C C57B H57B . . 109.5 ?
    O3A C57A H57D . . 109.5 ?
    O3A C57A H57E . . 109.5 ?
    H57D C57A H57E . . 109.5 ?
    O3A C57A H57F . . 109.5 ?
    H57D C57A H57F . . 109.5 ?
    H57E C57A H57F . . 109.5 ?
loop_
    _geom_torsion_atom_site_label_1
    _geom_torsion_atom_site_label_2
    _geom_torsion_atom_site_label_3
    _geom_torsion_atom_site_label_4
    _geom_torsion_site_symmetry_1
    _geom_torsion_site_symmetry_2
    _geom_torsion_site_symmetry_3
    _geom_torsion_site_symmetry_4
    _geom_torsion
    _geom_torsion_publ_flag
    C11B C1B C2B C28B . . . . 9.1(4) ?
    C4B C1B C2B C28B . . . . -120.5(3) ?
    C11B C1B C2B C21B . . . . -110.4(3) ?
    C4B C1B C2B C21B . . . . 120.1(3) ?
    C11B C1B C2B C3B . . . . 133.7(2) ?
    C4B C1B C2B C3B . . . . 4.1(3) ?
    C11A C1A C2A C28A . . . . -10.6(4) ?
    C4A C1A C2A C28A . . . . 117.3(3) ?
    C11A C1A C2A C21A . . . . 110.1(3) ?
    C4A C1A C2A C21A . . . . -122.0(2) ?
    C11A C1A C2A C3A . . . . -135.8(2) ?
    C4A C1A C2A C3A . . . . -7.9(3) ?
    C28B C2B C3B N1B . . . . 147.3(2) ?
    C21B C2B C3B N1B . . . . -94.3(2) ?
    C1B C2B C3B N1B . . . . 21.8(3) ?
    C28B C2B C3B C31B . . . . -90.5(3) ?
    C21B C2B C3B C31B . . . . 28.0(3) ?
    C1B C2B C3B C31B . . . . 144.0(3) ?
    C28B C2B C3B C37B . . . . 28.3(3) ?
    C21B C2B C3B C37B . . . . 146.7(2) ?
    C1B C2B C3B C37B . . . . -97.3(3) ?
    C28A C2A C3A N1A . . . . -145.2(2) ?
    C21A C2A C3A N1A . . . . 96.1(2) ?
    C1A C2A C3A N1A . . . . -19.7(3) ?
    C28A C2A C3A C31A . . . . 91.5(3) ?
    C21A C2A C3A C31A . . . . -27.2(3) ?
    C1A C2A C3A C31A . . . . -143.1(2) ?
    C28A C2A C3A C37A . . . . -24.7(3) ?
    C21A C2A C3A C37A . . . . -143.5(2) ?
    C1A C2A C3A C37A . . . . 100.7(2) ?
    C11B C1B C4B N1B . . . . -157.4(2) ?
    C2B C1B C4B N1B . . . . -28.5(3) ?
    C11B C1B C4B C5B . . . . 89.0(3) ?
    C2B C1B C4B C5B . . . . -142.1(3) ?
    C11A C1A C4A N1A . . . . 161.6(2) ?
    C2A C1A C4A N1A . . . . 32.8(3) ?
    C11A C1A C4A C5A . . . . -83.7(3) ?
    C2A C1A C4A C5A . . . . 147.5(3) ?
    N1B C4B C5B S1B . . . . 38.7(3) ?
    C1B C4B C5B S1B . . . . 150.9(2) ?
    N1A C4A C5A S1A . . . . -35.1(3) ?
    C1A C4A C5A S1A . . . . -147.7(2) ?
    C4B C1B C11B C16B . . . . -142.6(3) ?
    C2B C1B C11B C16B . . . . 93.4(3) ?
    C4B C1B C11B C12B . . . . 37.7(4) ?
    C2B C1B C11B C12B . . . . -86.3(4) ?
    C4A C1A C11A C12A . . . . -49.6(4) ?
    C2A C1A C11A C12A . . . . 73.3(4) ?
    C4A C1A C11A C16A . . . . 129.4(3) ?
    C2A C1A C11A C16A . . . . -107.7(3) ?
    C16B C11B C12B C13B . . . . -0.6(5) ?
    C1B C11B C12B C13B . . . . 179.0(3) ?
    C16A C11A C12A C13A . . . . 0.7(5) ?
    C1A C11A C12A C13A . . . . 179.7(3) ?
    C11B C12B C13B C14B . . . . -0.7(5) ?
    C11A C12A C13A C14A . . . . -0.2(5) ?
    C12B C13B C14B C15B . . . . 1.5(5) ?
    C12B C13B C14B Cl1B . . . . -179.2(3) ?
    C12A C13A C14A C15A . . . . 0.3(5) ?
    C12A C13A C14A Cl1A . . . . 179.1(2) ?
    C13B C14B C15B C16B . . . . -0.8(5) ?
    Cl1B C14B C15B C16B . . . . 179.8(3) ?
    C13A C14A C15A C16A . . . . -0.9(5) ?
    Cl1A C14A C15A C16A . . . . -179.7(2) ?
    C12B C11B C16B C15B . . . . 1.3(5) ?
    C1B C11B C16B C15B . . . . -178.4(3) ?
    C14B C15B C16B C11B . . . . -0.6(5) ?
    C14A C15A C16A C11A . . . . 1.4(5) ?
    C12A C11A C16A C15A . . . . -1.3(4) ?
    C1A C11A C16A C15A . . . . 179.6(3) ?
    C28B C2B C21B O1B . . . . -141.2(3) ?
    C1B C2B C21B O1B . . . . -16.5(4) ?
    C3B C2B C21B O1B . . . . 95.9(3) ?
    C28B C2B C21B C22B . . . . 38.4(3) ?
    C1B C2B C21B C22B . . . . 163.1(2) ?
    C3B C2B C21B C22B . . . . -84.5(3) ?
    C28A C2A C21A O1A . . . . 147.6(3) ?
    C1A C2A C21A O1A . . . . 22.3(4) ?
    C3A C2A C21A O1A . . . . -89.0(3) ?
    C28A C2A C21A C22A . . . . -35.4(3) ?
    C1A C2A C21A C22A . . . . -160.7(2) ?
    C3A C2A C21A C22A . . . . 88.0(3) ?
    O1B C21B C22B C23B . . . . -11.0(5) ?
    C2B C21B C22B C23B . . . . 169.4(3) ?
    O1B C21B C22B C26B . . . . 173.7(3) ?
    C2B C21B C22B C26B . . . . -6.0(4) ?
    O1A C21A C22A C23A . . . . 8.0(5) ?
    C2A C21A C22A C23A . . . . -169.1(3) ?
    O1A C21A C22A C26A . . . . -172.8(3) ?
    C2A C21A C22A C26A . . . . 10.2(4) ?
    C26B C22B C23B C24B . . . . 2.1(5) ?
    C21B C22B C23B C24B . . . . -173.5(3) ?
    C26A C22A C23A C24A . . . . -1.0(5) ?
    C21A C22A C23A C24A . . . . 178.2(3) ?
    C22B C23B C24B C25B . . . . 1.1(5) ?
    C22A C23A C24A C25A . . . . 0.9(5) ?
    C23B C24B C25B N2B . . . . -3.3(5) ?
    C23B C24B C25B C51B . . . . 176.9(3) ?
    C23A C24A C25A N2A . . . . -0.2(5) ?
    C23A C24A C25A C51A . . . . 179.9(3) ?
    C23B C22B C26B N2B . . . . -3.3(5) ?
    C21B C22B C26B N2B . . . . 172.1(3) ?
    C23B C22B C26B C27B . . . . 176.5(3) ?
    C21B C22B C26B C27B . . . . -8.0(5) ?
    C23A C22A C26A N2A . . . . 0.5(4) ?
    C21A C22A C26A N2A . . . . -178.8(3) ?
    C23A C22A C26A C27A . . . . 178.6(3) ?
    C21A C22A C26A C27A . . . . -0.6(4) ?
    N2B C26B C27B C28B . . . . 166.4(3) ?
    C22B C26B C27B C28B . . . . -13.5(4) ?
    N2A C26A C27A C28A . . . . -163.0(3) ?
    C22A C26A C27A C28A . . . . 18.8(4) ?
    C26B C27B C28B C2B . . . . 49.4(4) ?
    C21B C2B C28B C27B . . . . -60.4(3) ?
    C1B C2B C28B C27B . . . . 178.6(2) ?
    C3B C2B C28B C27B . . . . 59.5(3) ?
    C21A C2A C28A C27A . . . . 54.7(3) ?
    C1A C2A C28A C27A . . . . 176.9(2) ?
    C3A C2A C28A C27A . . . . -64.2(3) ?
    C26A C27A C28A C2A . . . . -48.1(4) ?
    N1B C3B C31B C36B . . . . -118.0(3) ?
    C37B C3B C31B C36B . . . . 1.6(3) ?
    C2B C3B C31B C36B . . . . 124.8(3) ?
    N1B C3B C31B C32B . . . . 54.8(4) ?
    C37B C3B C31B C32B . . . . 174.4(3) ?
    C2B C3B C31B C32B . . . . -62.4(4) ?
    N1A C3A C31A C32A . . . . -51.8(4) ?
    C37A C3A C31A C32A . . . . -173.2(3) ?
    C2A C3A C31A C32A . . . . 65.6(4) ?
    N1A C3A C31A C36A . . . . 126.0(3) ?
    C37A C3A C31A C36A . . . . 4.6(3) ?
    C2A C3A C31A C36A . . . . -116.6(3) ?
    C36B C31B C32B C33B . . . . -2.5(5) ?
    C3B C31B C32B C33B . . . . -174.7(3) ?
    C36A C31A C32A C33A . . . . 3.5(5) ?
    C3A C31A C32A C33A . . . . -178.9(3) ?
    C31B C32B C33B C34B . . . . 1.0(6) ?
    C31A C32A C33A C34A . . . . -0.7(6) ?
    C32B C33B C34B C35B . . . . 0.8(6) ?
    C32A C33A C34A C35A . . . . -1.8(7) ?
    C33B C34B C35B C36B . . . . -1.0(6) ?
    C33A C34A C35A C36A . . . . 1.3(6) ?
    C32B C31B C36B C35B . . . . 2.3(5) ?
    C3B C31B C36B C35B . . . . 176.1(3) ?
    C32B C31B C36B N3B . . . . -175.2(3) ?
    C3B C31B C36B N3B . . . . -1.4(4) ?
    C34B C35B C36B C31B . . . . -0.6(5) ?
    C34B C35B C36B N3B . . . . 176.6(3) ?
    C34A C35A C36A C31A . . . . 1.6(6) ?
    C34A C35A C36A N3A . . . . -177.2(4) ?
    C32A C31A C36A C35A . . . . -4.0(5) ?
    C3A C31A C36A C35A . . . . 177.9(3) ?
    C32A C31A C36A N3A . . . . 175.0(3) ?
    C3A C31A C36A N3A . . . . -3.1(4) ?
    N1B C3B C37B O2B . . . . -60.6(4) ?
    C31B C3B C37B O2B . . . . -179.1(3) ?
    C2B C3B C37B O2B . . . . 51.0(4) ?
    N1B C3B C37B N3B . . . . 117.2(3) ?
    C31B C3B C37B N3B . . . . -1.2(3) ?
    C2B C3B C37B N3B . . . . -131.2(3) ?
    N1A C3A C37A O2A . . . . 52.9(4) ?
    C31A C3A C37A O2A . . . . 173.9(3) ?
    C2A C3A C37A O2A . . . . -60.0(4) ?
    N1A C3A C37A N3A . . . . -125.8(3) ?
    C31A C3A C37A N3A . . . . -4.7(3) ?
    C2A C3A C37A N3A . . . . 121.3(3) ?
    N2B C25B C51B C56B . . . . -6.5(5) ?
    C24B C25B C51B C56B . . . . 173.3(3) ?
    N2B C25B C51B C52B . . . . 173.2(3) ?
    C24B C25B C51B C52B . . . . -7.0(5) ?
    N2A C25A C51A C56A . . . . 37.5(5) ?
    C24A C25A C51A C56A . . . . -142.6(4) ?
    N2A C25A C51A C52A . . . . -143.9(4) ?
    C24A C25A C51A C52A . . . . 36.0(5) ?
    C56B C51B C52B C53B . . . . -0.3(5) ?
    C25B C51B C52B C53B . . . . 180.0(3) ?
    C56A C51A C52A C53A . . . . -0.9(6) ?
    C25A C51A C52A C53A . . . . -179.6(4) ?
    C51B C52B C53B C54B . . . . 0.9(6) ?
    C51A C52A C53A C54A . . . . -0.1(7) ?
    C52B C53B C54B O3B . . . . 179.5(3) ?
    C52B C53B C54B C55B . . . . -1.5(5) ?
    C52A C53A C54A O3A . . . . 179.5(4) ?
    C52A C53A C54A C55A . . . . 1.4(7) ?
    O3B C54B C55B C56B . . . . -179.6(3) ?
    C53B C54B C55B C56B . . . . 1.5(5) ?
    O3A C54A C55A C56A . . . . 179.9(4) ?
    C53A C54A C55A C56A . . . . -1.8(6) ?
    C52B C51B C56B C55B . . . . 0.3(5) ?
    C25B C51B C56B C55B . . . . -180.0(3) ?
    C54B C55B C56B C51B . . . . -0.9(5) ?
    C54A C55A C56A C51A . . . . 0.8(6) ?
    C52A C51A C56A C55A . . . . 0.5(6) ?
    C25A C51A C56A C55A . . . . 179.2(3) ?
    S1B C6B N1B C3B . . . . 170.4(2) ?
    S1B C6B N1B C4B . . . . 43.7(3) ?
    C31B C3B N1B C6B . . . . 60.9(3) ?
    C37B C3B N1B C6B . . . . -52.0(3) ?
    C2B C3B N1B C6B . . . . -169.9(2) ?
    C31B C3B N1B C4B . . . . -172.2(2) ?
    C37B C3B N1B C4B . . . . 74.9(3) ?
    C2B C3B N1B C4B . . . . -43.0(3) ?
    C5B C4B N1B C6B . . . . -55.4(3) ?
    C1B C4B N1B C6B . . . . 179.8(2) ?
    C5B C4B N1B C3B . . . . 171.2(2) ?
    C1B C4B N1B C3B . . . . 46.4(3) ?
    S1A C6A N1A C4A . . . . -43.0(3) ?
    S1A C6A N1A C3A . . . . -168.6(2) ?
    C5A C4A N1A C6A . . . . 52.7(3) ?
    C1A C4A N1A C6A . . . . 178.1(2) ?
    C5A C4A N1A C3A . . . . -174.6(2) ?
    C1A C4A N1A C3A . . . . -49.2(3) ?
    C31A C3A N1A C6A . . . . -63.0(3) ?
    C37A C3A N1A C6A . . . . 51.4(4) ?
    C2A C3A N1A C6A . . . . 170.1(3) ?
    C31A C3A N1A C4A . . . . 170.1(2) ?
    C37A C3A N1A C4A . . . . -75.5(3) ?
    C2A C3A N1A C4A . . . . 43.3(3) ?
    C22B C26B N2B C25B . . . . 1.2(5) ?
    C27B C26B N2B C25B . . . . -178.7(3) ?
    C24B C25B N2B C26B . . . . 2.2(5) ?
    C51B C25B N2B C26B . . . . -178.0(3) ?
    C24A C25A N2A C26A . . . . -0.4(5) ?
    C51A C25A N2A C26A . . . . 179.5(3) ?
    C22A C26A N2A C25A . . . . 0.2(4) ?
    C27A C26A N2A C25A . . . . -178.0(3) ?
    O2B C37B N3B C36B . . . . 178.3(3) ?
    C3B C37B N3B C36B . . . . 0.5(3) ?
    C31B C36B N3B C37B . . . . 0.6(4) ?
    C35B C36B N3B C37B . . . . -176.8(3) ?
    O2A C37A N3A C36A . . . . -175.5(3) ?
    C3A C37A N3A C36A . . . . 3.2(3) ?
    C35A C36A N3A C37A . . . . 178.8(4) ?
    C31A C36A N3A C37A . . . . -0.2(4) ?
    C53B C54B O3B C57B . . . . -175.7(3) ?
    C55B C54B O3B C57B . . . . 5.3(5) ?
    C53A C54A O3A C57A . . . . -1.5(7) ?
    C55A C54A O3A C57A . . . . 176.7(4) ?
    N1B C6B S1B C5B . . . . -16.2(2) ?
    C4B C5B S1B C6B . . . . -13.1(2) ?
    N1A C6A S1A C5A . . . . 17.3(2) ?
    C4A C5A S1A C6A . . . . 10.3(2) ?
loop_
    _geom_hbond_atom_site_label_D
    _geom_hbond_atom_site_label_H
    _geom_hbond_atom_site_label_A
    _geom_hbond_site_symmetry_A
    _geom_hbond_distance_DH
    _geom_hbond_distance_HA
    _geom_hbond_distance_DA
    _geom_hbond_angle_DHA
    N3A H3A O2A 2_566 0.83(4) 2.05(4) 2.874(4) 172(4)
    N3B H3B N2A 1_545 0.91(4) 2.24(4) 3.136(4) 169(3)
    C23B H23B O1A 1_555 0.93 2.36 3.066(4) 132
    C27A H27D O2B 1_565 0.97 2.40 3.371(4) 177
    C28A H28C O3B 2_665 0.97 2.55 3.517(4) 175
    C57B H57C O2B 2_655 0.96 2.50 3.349(5) 147
    C5A H5A1 Cg17 2_656 0.97 2.91 3.711(4) 140
    C27B H27A Cg8 2_665 0.97 2.89 3.783(4) 154
_shelx_space_group_comment
;
The symmetry employed for this shelxl refinement is uniquely defined
by the following loop, which should always be used as a source of
symmetry information in preference to the above space-group names.
They are only intended as comments.
;
_shelx_estimated_absorpt_T_min     ?
_shelx_estimated_absorpt_T_max     ?
_shelx_hkl_file
;
  -1   0   0   -0.03    0.03
  -1   0   0    0.00    0.02
  -1   0   0   -0.01    0.02
   1   0   0   -0.04    0.02
   1   0   0    0.01    0.02
   1   0   0   -0.01    0.02
   1   0   0   -0.01    0.02
  -2   0   0    3.99    0.24
  -2   0   0    4.06    0.24
  -2   0   0    4.14    0.22
  -2   0   0    3.62    0.30
  -2   0   0    4.04    0.37
  -2   0   0    4.07    0.32
  -2   0   0    4.04    0.23
   2   0   0    4.57    0.41
   2   0   0    3.35    0.30
   2   0   0    3.89    0.23
   2   0   0    4.96    0.36
   2   0   0    4.23    0.24
   2   0   0    3.99    0.21
   2   0   0    3.94    0.22
  -3   0   0   48.98    1.64
  -3   0   0   51.47    1.72
  -3   0   0   47.84    2.62
  -3   0   0   44.49    2.25
  -3   0   0   49.53    1.71
  -3   0   0   53.11    2.45
  -3   0   0   51.09    1.67
   3   0   0   48.04    2.44
   3   0   0   50.68    1.67
   3   0   0   50.53    1.70
   3   0   0   51.56    1.72
   3   0   0   58.18    2.33
   3   0   0   50.39    2.64
   3   0   0   50.92    1.65
  -4   0   0  126.29    4.25
  -4   0   0  126.01    4.10
  -4   0   0  122.29    6.51
  -4   0   0  128.84    4.24
  -4   0   0  132.68    6.13
   4   0   0  145.81    5.70
   4   0   0  133.36    4.14
   4   0   0  149.08    4.30
   4   0   0  123.08    4.10
   4   0   0  133.20    6.15
  -5   0   0    5.42    0.68
  -5   0   0    5.98    0.43
  -5   0   0    5.97    0.47
   5   0   0    6.23    0.50
   5   0   0    5.37    0.58
   5   0   0    5.62    0.41
   5   0   0    6.99    0.70
  -6   0   0   26.56    1.89
  -6   0   0   32.32    1.23
  -6   0   0   30.56    1.27
   6   0   0   28.89    1.75
   6   0   0   29.71    1.74
   6   0   0   29.83    1.22
   6   0   0   32.12    1.31
  -7   0   0    3.22    0.42
  -7   0   0    2.02    0.55
  -7   0   0    2.06    0.39
   7   0   0    1.54    0.31
   7   0   0    1.23    0.35
   7   0   0    1.50    0.44
  -8   0   0   66.58    2.51
  -8   0   0   72.59    2.45
  -8   0   0   64.74    3.84
   8   0   0   68.47    3.44
   8   0   0   64.22    3.52
   8   0   0   63.75    2.43
  -9   0   0    4.86    0.61
  -9   0   0    4.27    0.86
  -9   0   0    4.95    0.67
   9   0   0    3.52    0.71
   9   0   0    5.60    0.63
   9   0   0    5.00    0.82
   9   0   0    6.21    0.65
 -10   0   0    4.13    0.92
 -10   0   0    3.96    0.69
 -10   0   0    4.38    0.65
 -10   0   0    4.29    0.38
  10   0   0    3.06    0.76
  10   0   0    2.76    0.59
  10   0   0    5.44    0.70
 -11   0   0    0.16    0.51
 -11   0   0    0.49    0.44
 -11   0   0   -0.23    0.50
  11   0   0   -0.24    0.33
  11   0   0   -0.68    0.52
  11   0   0    0.26    0.39
 -12   0   0    4.06    0.99
 -12   0   0    5.86    0.88
 -12   0   0    5.80    0.79
  12   0   0    3.95    0.76
  12   0   0    4.62    0.71
  12   0   0    5.85    0.82
  12   0   0    2.53    0.88
 -13   0   0    0.39    0.54
 -13   0   0    0.03    0.60
 -13   0   0   -0.37    0.57
  13   0   0    0.23    0.45
  13   0   0    0.77    0.45
  13   0   0   -1.50    0.60
 -14   0   0   -0.71    0.48
 -14   0   0   -0.13    0.52
 -14   0   0   -0.17    0.63
  14   0   0    0.64    0.45
  14   0   0   -1.67    0.70
  14   0   0   -0.60    0.54
  14   0   0   -0.38    0.42
  14  -1   0    0.61    0.51
  14  -1   0    0.73    0.45
  14  -1   0    0.07    0.57
 -14   1   0    1.01    0.70
 -14   1   0    0.92    0.63
 -14   1   0    0.50    0.87
  13  -1   0   -0.24    0.43
  13  -1   0    0.53    0.47
  13  -1   0   -1.34    0.61
  13  -1   0    0.02    0.37
 -13   1   0    0.67    0.84
 -13   1   0   -0.07    0.51
 -13   1   0    0.14    0.60
  12  -1   0    1.27    0.54
  12  -1   0    1.85    0.55
  12  -1   0    0.52    0.53
 -12   1   0    1.56    0.70
 -12   1   0    2.14    0.60
 -12   1   0    1.71    0.54
  11  -1   0    0.91    0.45
  11  -1   0    0.73    0.45
  11  -1   0    2.59    0.50
  11  -1   0    1.09    0.53
 -11   1   0    1.24    0.47
 -11   1   0    1.83    0.32
 -11   1   0    1.66    0.52
 -11   1   0    1.81    0.70
  10  -1   0    0.14    0.28
  10  -1   0   -0.17    0.31
  10  -1   0    0.22    0.37
  10  -1   0   -0.15    0.48
 -10   1   0    0.08    0.20
 -10   1   0   -0.19    0.46
 -10   1   0    0.08    0.30
 -10   1   0   -0.34    0.32
   9  -1   0    0.48    0.33
   9  -1   0    0.51    0.49
   9  -1   0    0.37    0.28
  -9   1   0    0.83    0.21
  -9   1   0    0.71    0.55
  -9   1   0    0.43    0.32
  -9   1   0    0.55    0.30
   8  -1   0    0.03    0.21
   8  -1   0    0.10    0.27
   8  -1   0    0.00    0.18
   8  -1   0   -0.10    0.22
  -8   1   0    0.11    0.21
  -8   1   0   -0.14    0.18
  -8   1   0    0.30    0.26
  -8   1   0    0.16    0.17
  -8   1   0    0.54    0.60
   7  -1   0    0.42    0.33
   7  -1   0    0.39    0.28
   7  -1   0    0.06    0.23
   7  -1   0    0.56    0.25
  -7   1   0    0.38    0.18
  -7   1   0    0.48    0.52
  -7   1   0    0.15    0.29
  -7   1   0    0.62    0.17
  -7   1   0    0.52    0.22
   6  -1   0    7.45    0.53
   6  -1   0    6.02    0.67
   6  -1   0    5.73    0.69
   6  -1   0    6.96    0.57
  -6   1   0    7.36    0.51
  -6   1   0    6.56    0.48
  -6   1   0    6.21    0.46
  -6   1   0    7.37    0.83
  -6   1   0    6.88    0.36
   5  -1   0    9.62    0.55
   5  -1   0    9.26    0.77
   5  -1   0    8.92    0.51
   5  -1   0    9.08    0.73
  -5   1   0    9.35    0.42
  -5   1   0    9.44    0.93
  -5   1   0    8.66    0.52
  -5   1   0    8.67    0.51
  -5   1   0    8.43    0.48
   4  -1   0    1.24    0.18
   4  -1   0    0.72    0.18
   4  -1   0    1.46    0.25
   4  -1   0    0.79    0.20
   4  -1   0    0.95    0.18
  -4   1   0    1.12    0.32
  -4   1   0    1.38    0.21
  -4   1   0    0.74    0.18
  -4   1   0    0.83    0.14
  -4   1   0    1.26    0.18
  -4   1   0    1.24    0.14
  -4   1   0    1.16    0.20
   3  -1   0   35.00    1.29
   3  -1   0   35.43    1.76
   3  -1   0   40.27    1.34
   3  -1   0   39.36    2.03
   3  -1   0   38.52    1.91
   3  -1   0   36.03    1.25
   3  -1   0   35.50    1.27
  -3   1   0   36.53    1.27
  -3   1   0   36.35    1.25
  -3   1   0   39.54    1.17
  -3   1   0   35.90    2.02
  -3   1   0   43.58    1.35
  -3   1   0   35.56    1.75
  -3   1   0   36.39    1.50
  -3   1   0   37.84    1.31
  -3   1   0   40.55    1.90
   2  -1   0    1.45    0.10
   2  -1   0    1.18    0.15
   2  -1   0    1.24    0.23
   2  -1   0    1.36    0.15
   2  -1   0    1.24    0.13
   2  -1   0    1.19    0.13
   2  -1   0    1.12    0.17
   2  -1   0    1.24    0.13
  -2   1   0    1.15    0.13
  -2   1   0    1.08    0.17
  -2   1   0    1.14    0.15
  -2   1   0    1.30    0.12
  -2   1   0    1.26    0.13
  -2   1   0    1.24    0.18
  -2   1   0    0.99    0.19
  -2   1   0    1.27    0.12
  -2   1   0    1.31    0.10
   1  -1   0   16.23    0.90
   1  -1   0   17.91    0.57
  -1   1   0   16.59    0.59
  -1   1   0   19.06    0.82
  -1   1   0   17.19    0.55
  -1   1   0   18.59    0.58
   0  -1   0   -0.07    0.01
   0  -1   0   -0.08    0.01
   0  -1   0   -0.08    0.01
   0  -1   0   -0.06    0.02
   0  -1   0   -0.07    0.01
   0  -1   0   -0.08    0.01
   0  -1   0   -0.07    0.01
   0   1   0   -0.07    0.01
   0   1   0   -0.02    0.03
   0   1   0    0.00    0.02
   0   1   0   -0.07    0.00
   0   1   0   -0.07    0.01
   0   1   0   -0.02    0.02
  -1  -1   0   26.55    1.27
  -1  -1   0   23.04    0.85
  -1  -1   0   25.64    0.88
   1   1   0   25.86    0.88
   1   1   0   26.72    0.85
   1   1   0   30.12    1.35
  -2  -1   0   56.13    2.62
  -2  -1   0   55.73    1.91
  -2  -1   0   63.73    3.05
  -2  -1   0   68.37    1.94
  -2  -1   0   55.83    1.98
  -2  -1   0   59.96    2.85
  -2  -1   0   55.79    1.97
   2   1   0   57.36    2.63
   2   1   0   67.06    3.05
   2   1   0   65.99    2.87
   2   1   0   57.26    1.97
   2   1   0   68.00    1.93
  -3  -1   0  934.75   27.39
  -3  -1   0  885.35   42.52
  -3  -1   0  788.35   26.60
  -3  -1   0  813.82   40.06
  -3  -1   0  805.47   36.26
  -3  -1   0  796.53   27.49
  -3  -1   0 1000.00   26.89
   3   1   0  823.08   36.71
   3   1   0  802.24   27.26
   3   1   0  964.18   42.64
   3   1   0  972.89   26.91
   3   1   0  971.41   40.29
   3   1   0  966.44   26.82
  -4  -1   0   19.99    1.15
  -4  -1   0   19.73    0.84
  -4  -1   0   20.47    1.34
  -4  -1   0   20.36    0.82
  -4  -1   0   18.82    0.78
   4   1   0   19.49    1.16
   4   1   0   17.75    1.10
   4   1   0   20.37    0.82
  -5  -1   0    1.30    0.30
  -5  -1   0    1.14    0.38
  -5  -1   0    0.98    0.21
   5   1   0    0.73    0.25
   5   1   0    0.55    0.19
   5   1   0    1.10    0.23
   5   1   0    0.84    0.22
  -6  -1   0   50.46    3.10
  -6  -1   0   59.65    1.99
  -6  -1   0   57.18    2.04
   6   1   0   54.01    2.88
   6   1   0   59.88    2.03
   6   1   0   50.54    2.71
  -7  -1   0   68.36    2.47
  -7  -1   0   70.54    4.02
  -7  -1   0   69.15    2.59
   7   1   0   71.09    2.61
   7   1   0   71.19    2.53
   7   1   0   73.37    3.51
   7   1   0   75.25    3.70
  -8  -1   0   13.77    0.78
  -8  -1   0   14.11    0.90
  -8  -1   0   11.90    1.43
   8   1   0   13.08    0.92
   8   1   0   13.38    1.14
   8   1   0   11.78    1.13
  -9  -1   0    3.41    0.52
  -9  -1   0    3.30    0.47
  -9  -1   0    2.62    0.72
   9   1   0    2.22    0.63
   9   1   0    1.89    0.42
   9   1   0    3.24    0.60
 -10  -1   0    1.00    0.41
 -10  -1   0    0.68    0.59
 -10  -1   0    0.79    0.42
  10   1   0    0.25    0.30
  10   1   0    0.95    0.42
  10   1   0    1.11    0.40
  10   1   0    0.51    0.44
 -11  -1   0    4.08    0.97
 -11  -1   0    4.93    0.70
 -11  -1   0    4.91    0.70
  11   1   0    2.88    0.64
  11   1   0    4.12    0.67
  11   1   0    4.57    0.73
  11   1   0    2.25    0.66
 -12  -1   0    1.56    0.75
 -12  -1   0    2.71    0.64
 -12  -1   0    3.80    0.77
  12   1   0    4.18    0.74
  12   1   0    3.54    0.68
 -13  -1   0    0.04    0.63
 -13  -1   0    0.41    0.43
 -13  -1   0    0.16    0.60
  13   1   0   -0.55    0.47
  13   1   0   -1.34    0.63
  13   1   0    0.73    0.49
  13   1   0    1.12    0.59
 -14  -1   0    0.81    0.47
 -14  -1   0    1.67    0.77
 -14  -1   0    0.32    0.71
  14   1   0    1.07    0.54
  14   1   0    1.34    0.53
  14  -2   0    0.22    0.65
  14  -2   0    0.23    0.43
  14  -2   0   -0.41    0.46
 -14   2   0    0.62    0.78
 -14   2   0   -0.28    0.63
 -14   2   0    0.02    0.39
  13  -2   0   -0.67    0.64
  13  -2   0    0.63    0.46
  13  -2   0    0.08    0.48
 -13   2   0    0.43    0.40
 -13   2   0    0.61    0.61
 -13   2   0    0.64    0.65
  12  -2   0   -0.08    0.39
  12  -2   0   -0.12    0.40
  12  -2   0   -0.29    0.28
  12  -2   0   -0.35    0.41
 -12   2   0    0.22    0.47
 -12   2   0   -0.46    0.35
 -12   2   0    0.18    0.52
  11  -2   0   -0.16    0.28
  11  -2   0   -0.12    0.24
  11  -2   0   -0.29    0.33
  11  -2   0   -0.44    0.52
 -11   2   0    0.16    0.24
 -11   2   0   -0.07    0.47
 -11   2   0   -0.12    0.36
 -11   2   0    0.10    0.43
  10  -2   0    3.75    0.71
  10  -2   0    5.68    0.95
  10  -2   0    5.69    0.61
 -10   2   0    5.23    0.65
 -10   2   0    5.37    0.43
 -10   2   0    6.24    0.61
 -10   2   0    4.76    1.03
   9  -2   0   -0.43    0.37
   9  -2   0    0.11    0.27
   9  -2   0    0.02    0.32
   9  -2   0   -0.02    0.28
  -9   2   0   -0.27    0.38
  -9   2   0    0.08    0.25
  -9   2   0    0.00    0.16
  -9   2   0    0.37    0.62
   8  -2   0    4.59    0.48
   8  -2   0    4.59    0.58
   8  -2   0    4.44    0.74
   8  -2   0    5.04    0.74
  -8   2   0    4.98    0.38
  -8   2   0    4.01    0.41
  -8   2   0    4.65    0.46
  -8   2   0    4.03    0.77
  -8   2   0    5.08    0.52
   7  -2   0    2.17    0.37
   7  -2   0    2.27    0.37
   7  -2   0    1.35    0.36
   7  -2   0    1.68    0.38
  -7   2   0    2.25    0.37
  -7   2   0    1.93    0.62
  -7   2   0    2.39    0.25
  -7   2   0    1.73    0.23
  -7   2   0    2.25    0.41
   6  -2   0    1.86    0.36
   6  -2   0    2.47    0.39
   6  -2   0    1.87    0.35
   6  -2   0    2.67    0.34
  -6   2   0    2.60    0.53
  -6   2   0    2.70    0.35
  -6   2   0    2.61    0.32
  -6   2   0    2.63    0.24
  -6   2   0    2.31    0.29
   5  -2   0    3.43    0.34
   5  -2   0    3.39    0.32
   5  -2   0    3.30    0.45
   5  -2   0    3.59    0.54
  -5   2   0    3.75    0.26
  -5   2   0    3.62    0.30
  -5   2   0    3.25    0.30
  -5   2   0    3.18    0.32
  -5   2   0    3.54    0.56
   4  -2   0    1.32    0.24
   4  -2   0    1.65    0.24
   4  -2   0    1.67    0.23
   4  -2   0    1.28    0.24
   4  -2   0    1.99    0.28
   4  -2   0    2.02    0.23
  -4   2   0    1.71    0.41
  -4   2   0    1.69    0.20
  -4   2   0    1.97    0.18
  -4   2   0    2.00    0.23
  -4   2   0    1.84    0.24
  -4   2   0    1.84    0.21
   3  -2   0    6.85    0.31
   3  -2   0    6.82    0.33
   3  -2   0    6.97    0.38
   3  -2   0    6.98    0.36
   3  -2   0    6.32    0.39
   3  -2   0    6.97    0.52
   3  -2   0    6.82    0.56
   3  -2   0    5.94    0.34
   3  -2   0    7.22    0.60
  -3   2   0    6.70    0.39
  -3   2   0    7.15    0.36
  -3   2   0    7.42    0.39
  -3   2   0    6.63    0.52
  -3   2   0    6.87    0.31
  -3   2   0    6.74    0.64
  -3   2   0    6.95    0.35
  -3   2   0    6.83    0.37
   2  -2   0   15.49    0.59
   2  -2   0   15.84    0.55
   2  -2   0   16.46    0.58
   2  -2   0   15.70    0.59
   2  -2   0   16.91    0.95
   2  -2   0   15.69    0.60
   2  -2   0   15.32    0.70
   2  -2   0   15.58    0.84
  -2   2   0   15.67    0.94
  -2   2   0   17.28    0.62
  -2   2   0   16.93    0.58
  -2   2   0   15.14    0.83
  -2   2   0   15.34    0.55
  -2   2   0   15.96    0.69
  -2   2   0   15.84    0.60
   1  -2   0    6.97    0.26
   1  -2   0    6.81    0.27
   1  -2   0    6.68    0.41
   1  -2   0    6.76    0.27
   1  -2   0    6.65    0.28
   1  -2   0    6.73    0.35
   1  -2   0    7.17    0.27
   1  -2   0    6.83    0.41
  -1   2   0    6.53    0.40
  -1   2   0    5.85    0.25
  -1   2   0    6.70    0.27
  -1   2   0    6.92    0.27
  -1   2   0    6.37    0.34
   0  -2   0   47.05    1.46
   0  -2   0   44.97    1.88
   0  -2   0   49.32    2.29
   0  -2   0   46.49    1.51
   0  -2   0   44.80    1.43
   0  -2   0   49.69    1.46
   0  -2   0   47.34    1.37
   0  -2   0   48.16    1.50
   0   2   0   47.13    1.88
   0   2   0   43.09    1.50
   0   2   0   47.25    1.44
   0   2   0   54.04    1.38
   0   2   0   47.57    1.46
   0   2   0   48.21    1.51
  -1  -2   0    8.43    0.44
  -1  -2   0    7.91    0.34
  -1  -2   0    8.70    0.41
  -1  -2   0    7.97    0.33
  -1  -2   0    8.01    0.34
  -1  -2   0    7.98    0.32
  -1  -2   0    8.70    0.53
  -1  -2   0    8.48    0.34
  -1  -2   0    8.24    0.51
   1   2   0    8.25    0.34
   1   2   0    8.33    0.32
   1   2   0    9.65    0.56
   1   2   0    8.38    0.33
   1   2   0    8.00    0.34
   1   2   0    8.33    0.51
  -2  -2   0  198.61    7.61
  -2  -2   0  176.03    5.71
  -2  -2   0  181.80    8.30
  -2  -2   0  178.19    5.53
  -2  -2   0  177.01    5.71
  -2  -2   0  175.15    8.73
   2   2   0  178.39    5.70
   2   2   0  187.07    8.74
   2   2   0  180.97    5.55
   2   2   0  200.77    8.32
   2   2   0  179.42    5.72
   2   2   0  183.16    5.53
  -3  -2   0  174.65    8.49
  -3  -2   0  168.90    5.38
  -3  -2   0  168.04    8.01
  -3  -2   0  168.15    5.54
  -3  -2   0  165.46    7.35
  -3  -2   0  162.61    5.54
  -3  -2   0  165.02    5.36
   3   2   0  151.46    7.32
   3   2   0  190.46    7.74
   3   2   0  192.16    8.06
   3   2   0  197.87    8.52
   3   2   0  196.82    5.41
   3   2   0  199.27    5.56
   3   2   0  166.01    5.35
   3   2   0  168.58    5.55
  -4  -2   0   73.00    3.88
  -4  -2   0   71.03    2.44
  -4  -2   0   69.19    2.52
  -4  -2   0   81.47    3.64
  -4  -2   0   83.94    2.50
   4   2   0   73.46    3.64
   4   2   0   71.94    3.38
   4   2   0   76.46    2.48
   4   2   0   72.17    2.54
   4   2   0   81.12    3.43
   4   2   0   71.80    2.52
  -5  -2   0   32.13    1.27
  -5  -2   0   31.23    1.95
  -5  -2   0   33.09    1.22
   5   2   0   32.64    1.78
   5   2   0   31.51    1.58
   5   2   0   28.45    1.66
   5   2   0   27.48    1.19
   5   2   0   32.42    1.29
  -6  -2   0    0.79    0.23
   6   2   0    0.97    0.30
  -7  -2   0    1.18    0.31
   7   2   0    0.19    0.26
  -8  -2   0    5.38    0.58
  -8  -2   0    3.75    0.88
  -8  -2   0    4.89    0.54
   8   2   0    4.45    0.60
   8   2   0    5.57    0.82
   8   2   0    4.93    0.51
  -9  -2   0   20.72    1.16
  -9  -2   0   20.96    1.82
  -9  -2   0   20.85    1.09
   9   2   0   20.67    1.18
   9   2   0   23.53    1.78
   9   2   0   19.74    1.12
   9   2   0   23.19    1.67
 -10  -2   0   17.91    1.82
 -10  -2   0   20.48    1.13
 -10  -2   0   22.59    1.32
  10   2   0   23.62    1.28
  10   2   0   20.03    1.70
  10   2   0   18.95    1.66
  10   2   0   22.21    1.33
 -11  -2   0    0.49    0.39
 -11  -2   0    0.11    0.43
 -11  -2   0   -0.05    0.55
  11   2   0    1.01    0.56
  11   2   0    0.00    0.31
  11   2   0   -0.03    0.59
  11   2   0   -0.22    0.39
 -12  -2   0    1.60    0.81
 -12  -2   0    2.09    0.58
 -12  -2   0    2.59    0.61
  12   2   0    0.74    0.58
  12   2   0    2.15    0.58
  12   2   0    2.07    0.53
  12   2   0    1.04    0.56
 -13  -2   0    4.36    0.71
 -13  -2   0    3.67    1.20
 -13  -2   0    5.63    0.94
  13   2   0    4.96    0.85
  13   2   0    2.60    0.79
  13   2   0    5.09    0.81
  13   2   0    1.96    0.91
 -14  -2   0    0.27    0.43
 -14  -2   0    0.16    0.66
 -14  -2   0   -0.57    0.90
  14   2   0    0.06    0.45
  14   2   0   -0.30    0.53
  14  -3   0   -0.39    0.56
  14  -3   0    0.99    0.58
  14  -3   0    1.07    0.68
 -14   3   0    0.62    0.57
 -14   3   0    1.62    0.87
 -14   3   0    1.43    0.71
  13  -3   0   -0.60    0.67
  13  -3   0    1.04    0.57
  13  -3   0    0.58    0.62
 -13   3   0    1.27    0.67
 -13   3   0    1.04    0.65
 -13   3   0    1.14    0.45
  12  -3   0    0.70    0.40
  12  -3   0   -0.20    0.44
  12  -3   0    0.57    0.48
  12  -3   0    1.08    0.49
 -12   3   0    0.82    0.59
 -12   3   0    0.21    0.40
 -12   3   0    0.61    0.37
  11  -3   0    1.41    0.67
  11  -3   0    2.02    0.57
  11  -3   0    1.95    0.49
 -11   3   0    2.76    0.57
 -11   3   0    2.17    0.52
 -11   3   0    2.85    0.89
 -11   3   0    2.57    0.37
  10  -3   0   21.13    1.21
  10  -3   0   19.18    1.15
  10  -3   0   18.60    1.60
  10  -3   0   21.55    1.72
 -10   3   0   21.18    0.91
 -10   3   0   20.18    1.22
 -10   3   0   16.63    1.70
 -10   3   0   22.34    1.17
   9  -3   0   10.57    0.86
   9  -3   0   10.46    1.14
   9  -3   0    9.47    1.07
   9  -3   0   11.58    0.77
  -9   3   0   11.02    0.72
  -9   3   0   10.25    1.36
  -9   3   0    9.92    0.57
  -9   3   0   11.43    0.79
   8  -3   0    0.02    0.28
   8  -3   0    0.40    0.29
   8  -3   0    0.22    0.28
   8  -3   0    0.67    0.36
  -8   3   0    0.72    0.20
  -8   3   0    0.32    0.30
  -8   3   0    0.44    0.16
  -8   3   0    0.42    0.35
  -8   3   0    0.24    0.41
   7  -3   0    1.00    0.26
   7  -3   0    0.82    0.31
   7  -3   0    0.76    0.32
   7  -3   0    0.52    0.24
  -7   3   0    1.10    0.21
  -7   3   0    0.95    0.28
  -7   3   0    1.17    0.27
  -7   3   0    0.82    0.51
  -7   3   0    0.84    0.18
   6  -3   0    5.30    0.43
   6  -3   0    5.51    0.72
   6  -3   0    6.13    0.65
   6  -3   0    5.54    0.45
  -6   3   0    5.39    0.45
  -6   3   0    5.67    0.36
  -6   3   0    5.26    0.81
  -6   3   0    5.21    0.43
  -6   3   0    5.18    0.39
   5  -3   0   22.61    0.89
   5  -3   0   21.40    0.94
   5  -3   0   21.75    1.37
   5  -3   0   21.82    0.99
   5  -3   0   21.69    0.93
   5  -3   0   20.53    1.29
  -5   3   0   21.68    0.89
  -5   3   0   21.44    0.97
  -5   3   0   21.47    0.80
  -5   3   0   22.17    0.95
  -5   3   0   21.25    0.93
  -5   3   0   22.33    1.45
   4  -3   0    1.34    0.28
   4  -3   0    1.53    0.21
   4  -3   0    1.80    0.24
   4  -3   0    1.34    0.19
   4  -3   0    1.51    0.18
   4  -3   0    1.61    0.24
   4  -3   0    0.96    0.25
  -4   3   0    1.59    0.34
  -4   3   0    1.34    0.18
  -4   3   0    1.76    0.26
  -4   3   0    1.64    0.20
  -4   3   0    1.85    0.24
  -4   3   0    1.65    0.22
   3  -3   0   56.10    2.29
   3  -3   0   56.95    2.63
   3  -3   0   60.37    2.96
   3  -3   0   56.73    1.77
   3  -3   0   56.27    1.87
   3  -3   0   57.08    1.84
   3  -3   0   55.94    1.92
  -3   3   0   59.21    1.93
  -3   3   0   58.44    1.85
  -3   3   0   56.44    2.95
  -3   3   0   55.99    2.28
  -3   3   0   58.29    1.92
  -3   3   0   56.18    1.77
   2  -3   0    3.98    0.23
   2  -3   0    4.15    0.42
   2  -3   0    4.09    0.24
   2  -3   0    4.00    0.27
   2  -3   0    4.17    0.25
   2  -3   0    3.69    0.24
   2  -3   0    3.86    0.30
   2  -3   0    3.66    0.38
  -2   3   0    3.70    0.23
  -2   3   0    3.48    0.24
  -2   3   0    4.01    0.25
  -2   3   0    3.83    0.28
  -2   3   0    4.05    0.26
  -2   3   0    3.72    0.37
  -2   3   0    3.97    0.23
   1  -3   0  142.65    5.48
   1  -3   0  144.13    4.44
   1  -3   0  138.87    4.31
   1  -3   0  142.23    5.96
   1  -3   0  139.61    4.02
   1  -3   0  147.09    4.30
   1  -3   0  144.29    4.43
   1  -3   0  144.42    4.15
  -1   3   0  125.84    4.29
  -1   3   0  151.50    4.44
  -1   3   0  146.72    4.31
  -1   3   0  141.72    5.47
  -1   3   0  147.28    4.44
   0  -3   0    6.25    0.26
   0  -3   0    6.16    0.27
   0  -3   0    6.29    0.28
   0  -3   0    6.48    0.26
   0  -3   0    6.22    0.38
   0  -3   0    6.10    0.38
   0  -3   0    6.33    0.26
   0  -3   0    6.27    0.30
   0   3   0    6.07    0.29
   0   3   0    5.94    0.28
   0   3   0    6.20    0.26
   0   3   0    6.09    0.39
   0   3   0    6.23    0.28
   0   3   0    6.36    0.26
  -1  -3   0  146.62    6.47
  -1  -3   0  138.85    5.43
  -1  -3   0  141.48    4.26
  -1  -3   0  138.92    4.38
  -1  -3   0  137.86    4.13
  -1  -3   0  145.25    6.20
  -1  -3   0  137.64    4.39
  -1  -3   0  138.35    4.25
  -1  -3   0  140.48    6.70
   1   3   0  138.04    4.38
   1   3   0  143.42    4.26
   1   3   0  138.87    4.25
   1   3   0  137.93    4.13
   1   3   0  138.72    4.39
   1   3   0  145.54    6.70
  -2  -3   0  112.09    5.45
  -2  -3   0  111.67    3.57
  -2  -3   0  108.29    3.56
  -2  -3   0  111.98    4.39
  -2  -3   0  109.83    3.45
  -2  -3   0  109.48    5.21
  -2  -3   0  111.21    3.35
  -2  -3   0  115.70    3.47
   2   3   0  107.08    3.57
   2   3   0  112.85    3.45
   2   3   0  114.73    3.47
   2   3   0  111.57    5.44
   2   3   0  121.86    5.25
   2   3   0  112.37    3.57
  -3  -3   0  144.65    7.85
  -3  -3   0  161.88    4.99
  -3  -3   0  161.13    5.15
  -3  -3   0  167.32    7.48
   3   3   0  176.42    7.90
   3   3   0  166.32    7.49
   3   3   0  158.81    5.16
   3   3   0  163.04    5.01
   3   3   0  161.82    5.15
  -4  -3   0   20.43    0.88
  -4  -3   0   20.51    0.86
  -4  -3   0   19.82    1.33
  -4  -3   0   19.69    0.84
   4   3   0   20.13    1.25
   4   3   0   21.67    0.90
   4   3   0   21.50    0.87
   4   3   0   20.48    0.89
   4   3   0   22.23    1.01
  -5  -3   0   29.82    1.14
  -5  -3   0   24.01    1.02
  -5  -3   0   23.65    1.63
   5   3   0   24.88    1.27
   5   3   0   24.01    1.08
   5   3   0   23.75    1.04
   5   3   0   28.18    1.58
  -6  -3   0    7.02    0.54
  -6  -3   0    8.54    0.91
  -6  -3   0    7.70    0.52
   6   3   0    6.01    0.53
   6   3   0    6.33    0.58
   6   3   0    7.05    0.77
   6   3   0    8.99    0.61
   6   3   0    6.88    0.73
  -7  -3   0    8.39    1.01
  -7  -3   0    8.08    0.61
  -7  -3   0    7.23    0.55
   7   3   0    9.28    1.03
   7   3   0    7.36    0.61
   7   3   0    7.55    0.70
   7   3   0    7.81    0.91
   7   3   0    8.75    0.61
  -8  -3   0    8.30    1.29
  -8  -3   0    7.53    0.64
  -8  -3   0    7.58    0.59
   8   3   0    7.84    1.08
   8   3   0    6.37    0.62
   8   3   0    7.52    0.98
   8   3   0    7.25    0.67
  -9  -3   0   12.37    0.96
  -9  -3   0    9.93    1.32
  -9  -3   0   10.16    0.75
   9   3   0   12.05    0.88
   9   3   0   10.99    0.94
   9   3   0   12.04    1.27
   9   3   0   11.05    1.18
 -10  -3   0   11.62    0.91
 -10  -3   0   11.58    0.85
 -10  -3   0   11.79    0.85
 -10  -3   0   10.25    1.41
  10   3   0   15.29    1.56
  10   3   0   11.47    0.92
  10   3   0   12.14    1.37
  10   3   0   11.24    0.87
 -11  -3   0   -0.91    0.72
 -11  -3   0    0.02    0.32
 -11  -3   0    0.10    0.23
 -11  -3   0   -0.44    0.48
  11   3   0   -0.73    0.53
  11   3   0    0.69    0.54
  11   3   0   -0.23    0.48
  11   3   0    0.92    0.49
 -12  -3   0    1.45    0.57
 -12  -3   0   -0.87    0.83
 -12  -3   0    1.93    0.66
  12   3   0    0.03    0.49
  12   3   0    1.44    0.64
  12   3   0    0.67    0.40
  12   3   0    0.02    0.54
 -13  -3   0   -0.51    0.64
 -13  -3   0    0.66    0.55
 -13  -3   0    1.07    0.54
  13   3   0    0.43    0.44
  13   3   0    0.15    0.39
  13   3   0   -0.94    0.65
 -14  -3   0   -0.20    0.70
 -14  -3   0    0.44    0.52
 -14  -3   0    0.75    0.49
  14   3   0    0.65    0.53
  14   3   0    0.67    0.58
  14  -4   0   -0.40    0.42
 -14   4   0    0.47    0.48
 -14   4   0    0.69    0.52
  13  -4   0    1.03    0.57
  13  -4   0   -0.69    0.61
  13  -4   0   -0.15    0.30
  13  -4   0    0.00    0.40
 -13   4   0    0.63    0.53
 -13   4   0   -0.27    0.46
 -13   4   0    0.29    0.57
  12  -4   0    0.95    0.55
  12  -4   0    1.27    0.55
  12  -4   0    1.07    0.44
 -12   4   0    1.18    0.60
 -12   4   0    1.27    0.51
 -12   4   0    2.00    0.82
  11  -4   0    0.11    0.31
  11  -4   0   -0.36    0.49
  11  -4   0    0.50    0.34
 -11   4   0   -0.15    0.32
 -11   4   0    0.28    0.25
 -11   4   0   -0.06    0.29
 -11   4   0    0.33    0.48
  10  -4   0    1.05    0.46
  10  -4   0    0.97    0.38
  10  -4   0    1.09    0.39
  10  -4   0    0.85    0.55
 -10   4   0    1.53    0.53
 -10   4   0    1.21    0.27
 -10   4   0    1.13    0.43
 -10   4   0    0.26    0.60
   9  -4   0    0.75    0.30
   9  -4   0    0.33    0.27
   9  -4   0    0.05    0.38
   9  -4   0    0.27    0.43
  -9   4   0    0.37    0.23
  -9   4   0    0.31    0.45
  -9   4   0    0.29    0.31
  -9   4   0    0.43    0.27
   8  -4   0    2.01    0.53
   8  -4   0    2.51    0.42
   8  -4   0    2.08    0.48
   8  -4   0    2.80    0.42
  -8   4   0    2.71    0.32
  -8   4   0    2.41    0.61
  -8   4   0    2.73    0.43
  -8   4   0    3.07    0.45
  -8   4   0    2.99    0.34
   7  -4   0   16.02    0.88
   7  -4   0   15.89    1.22
   7  -4   0   15.55    0.81
   7  -4   0   16.18    1.20
  -7   4   0   12.90    0.72
  -7   4   0   15.64    0.86
  -7   4   0   13.42    0.75
  -7   4   0   14.22    1.25
   6  -4   0    6.08    0.52
   6  -4   0    5.35    0.64
   6  -4   0    4.80    0.62
   6  -4   0    4.47    0.40
  -6   4   0    5.12    0.43
  -6   4   0    4.47    0.38
  -6   4   0    4.81    0.38
  -6   4   0    4.48    0.76
  -6   4   0    5.59    0.37
   5  -4   0    1.76    0.28
  -5   4   0    1.51    0.42
  -5   4   0    1.27    0.19
   4  -4   0   -0.01    0.17
   4  -4   0    0.08    0.13
   4  -4   0    0.10    0.15
   4  -4   0    0.07    0.12
   4  -4   0    0.01    0.13
  -4   4   0    0.08    0.10
  -4   4   0    0.02    0.09
  -4   4   0    0.17    0.17
  -4   4   0    0.15    0.19
  -4   4   0    0.11    0.12
  -4   4   0    0.01    0.13
   3  -4   0    0.34    0.23
   3  -4   0    0.35    0.16
   3  -4   0    0.30    0.14
   3  -4   0    0.25    0.11
   3  -4   0    0.18    0.12
   3  -4   0    0.27    0.17
  -3   4   0    0.20    0.11
  -3   4   0    0.21    0.14
  -3   4   0    0.44    0.15
  -3   4   0    0.28    0.13
  -3   4   0    0.32    0.12
   2  -4   0   13.44    0.82
   2  -4   0   13.16    0.51
   2  -4   0   13.00    0.53
   2  -4   0   13.96    0.54
   2  -4   0   13.01    0.55
   2  -4   0   12.72    0.69
   2  -4   0   13.50    0.53
   2  -4   0   13.50    0.82
   2  -4   0   13.32    0.49
  -2   4   0   13.17    0.52
  -2   4   0   12.46    0.53
  -2   4   0   13.09    0.54
  -2   4   0   13.34    0.52
  -2   4   0   13.20    0.68
  -2   4   0   13.31    0.55
   1  -4   0   14.04    0.51
   1  -4   0   14.72    0.76
   1  -4   0   14.74    0.56
   1  -4   0   14.98    0.54
   1  -4   0   15.44    0.86
   1  -4   0   14.55    0.54
   1  -4   0   14.39    0.57
   1  -4   0   14.61    0.54
  -1   4   0   13.79    0.56
  -1   4   0   14.30    0.55
  -1   4   0   14.44    0.53
  -1   4   0   14.57    0.52
  -1   4   0   13.98    0.73
  -1   4   0   13.44    0.52
   0  -4   0  110.62    3.43
   0  -4   0  108.74    4.30
   0  -4   0  110.01    3.28
   0  -4   0  111.27    3.13
   0  -4   0  110.33    3.34
   0  -4   0  111.33    3.33
   0  -4   0  109.79    3.44
   0  -4   0  109.22    5.22
   0   4   0  106.75    3.27
   0   4   0  106.97    3.32
   0   4   0  108.69    3.44
   0   4   0  111.53    3.44
   0   4   0  108.19    3.32
   0   4   0  106.39    4.28
   0   4   0  108.83    3.13
  -1  -4   0  119.98    3.86
  -1  -4   0  125.41    4.83
  -1  -4   0  128.57    5.48
  -1  -4   0  124.34    5.90
  -1  -4   0  122.00    3.67
  -1  -4   0  121.46    3.75
  -1  -4   0  123.85    3.76
  -1  -4   0  117.87    3.86
  -1  -4   0  125.45    5.74
   1   4   0  122.19    3.87
   1   4   0  124.59    3.52
   1   4   0  122.84    3.74
   1   4   0  122.56    3.75
   1   4   0  120.49    3.66
   1   4   0  120.61    3.87
   1   4   0  122.51    5.88
  -2  -4   0   71.29    2.28
  -2  -4   0   70.32    3.58
  -2  -4   0   70.28    2.93
  -2  -4   0   71.35    2.28
  -2  -4   0   72.98    3.49
  -2  -4   0   71.37    3.17
  -2  -4   0   69.73    2.34
   2   4   0   73.07    2.36
   2   4   0   73.85    3.57
   2   4   0   70.99    2.35
   2   4   0   71.20    2.28
  -3  -4   0   28.76    1.35
  -3  -4   0   27.00    1.07
  -3  -4   0   28.60    1.65
  -3  -4   0   27.36    1.04
  -3  -4   0   28.92    1.06
   3   4   0   27.85    1.07
   3   4   0   27.95    1.09
   3   4   0   29.38    1.64
   3   4   0   28.61    1.62
   3   4   0   28.97    1.06
  -4  -4   0   58.48    3.14
  -4  -4   0   57.58    1.99
  -4  -4   0   58.44    2.49
  -4  -4   0   57.11    2.05
  -4  -4   0   56.50    1.97
   4   4   0   58.37    2.00
   4   4   0   57.35    2.04
   4   4   0   62.46    3.02
   4   4   0   58.09    2.06
  -5  -4   0    1.27    0.40
  -5  -4   0    1.56    0.33
  -5  -4   0    1.40    0.25
   5   4   0    1.67    0.27
   5   4   0    1.22    0.17
   5   4   0    1.43    0.36
   5   4   0    1.47    0.28
  -6  -4   0   24.95    1.28
  -6  -4   0   24.67    1.07
  -6  -4   0   24.34    1.73
  -6  -4   0   25.97    1.14
   6   4   0   23.77    1.09
   6   4   0   23.26    1.13
   6   4   0   28.51    1.70
   6   4   0   24.38    1.24
  -7  -4   0    0.04    0.20
  -7  -4   0    0.26    0.33
  -7  -4   0    0.06    0.18
  -7  -4   0    0.18    0.55
   7   4   0    0.07    0.23
   7   4   0   -0.32    0.18
   7   4   0   -0.01    0.26
   7   4   0    0.02    0.33
  -8  -4   0    6.19    0.69
  -8  -4   0    5.58    0.58
  -8  -4   0    4.78    0.50
  -8  -4   0    3.86    0.81
   8   4   0    3.95    0.65
   8   4   0    4.82    0.60
   8   4   0    4.04    0.55
  -9  -4   0    1.55    0.70
  -9  -4   0    1.80    0.34
  -9  -4   0    2.42    0.58
  -9  -4   0    3.06    0.54
   9   4   0    1.45    0.56
   9   4   0    2.29    0.48
   9   4   0    2.69    0.53
 -10  -4   0    1.13    0.44
 -10  -4   0    1.12    0.31
 -10  -4   0    1.02    0.37
 -10  -4   0    0.50    0.81
  10   4   0    0.40    0.51
  10   4   0    0.75    0.37
  10   4   0    1.05    0.53
 -11  -4   0    1.40    0.42
 -11  -4   0    0.61    0.71
 -11  -4   0    1.25    0.35
 -11  -4   0    0.45    0.42
  11   4   0    1.47    0.49
  11   4   0    0.34    0.56
  11   4   0    1.93    0.56
 -12  -4   0    4.34    0.65
 -12  -4   0    4.36    0.73
 -12  -4   0    1.89    0.89
  12   4   0    3.44    0.62
  12   4   0    2.37    0.79
  12   4   0    4.23    0.83
 -13  -4   0    0.34    0.56
 -13  -4   0    1.17    0.66
 -13  -4   0   -0.48    0.94
  13   4   0    0.94    0.56
  13   4   0    0.90    0.51
 -14  -4   0   -0.35    0.35
 -14  -4   0    0.10    0.49
  14   4   0    0.46    0.49
  14   4   0    0.71    0.48
  14  -5   0   -0.01    0.37
 -14   5   0   -0.87    0.53
  13  -5   0    0.08    0.50
  13  -5   0    0.55    0.40
  13  -5   0    0.36    0.39
 -13   5   0    1.39    0.71
 -13   5   0    0.41    0.43
  12  -5   0    1.40    0.57
  12  -5   0    0.81    0.66
  12  -5   0    1.18    0.48
 -12   5   0    2.39    0.73
 -12   5   0    3.06    0.63
 -12   5   0    1.66    0.62
  11  -5   0    0.02    0.33
  11  -5   0    0.17    0.30
  11  -5   0    0.17    0.33
  11  -5   0   -0.15    0.48
 -11   5   0    0.27    0.41
 -11   5   0    0.23    0.34
 -11   5   0    0.75    0.60
 -11   5   0    0.19    0.24
  10  -5   0    0.72    0.44
  10  -5   0    0.57    0.50
  10  -5   0    0.61    0.46
  10  -5   0    0.44    0.33
 -10   5   0    0.53    0.47
 -10   5   0    0.44    0.30
 -10   5   0    0.66    0.26
 -10   5   0    0.78    0.59
   9  -5   0    2.48    0.49
   9  -5   0    2.16    0.45
   9  -5   0    1.57    0.49
   9  -5   0    1.52    0.55
  -9   5   0    2.14    0.61
  -9   5   0    2.12    0.35
  -9   5   0    2.51    0.47
  -9   5   0    1.66    0.42
   8  -5   0   12.74    0.83
   8  -5   0   12.73    0.86
   8  -5   0   13.36    1.20
   8  -5   0   12.39    1.16
  -8   5   0   13.02    1.26
  -8   5   0   13.16    0.79
  -8   5   0   12.06    0.71
  -8   5   0   12.68    0.80
  -8   5   0   13.85    0.70
   7  -5   0    0.32    0.32
   7  -5   0    0.29    0.20
   7  -5   0    0.55    0.32
   7  -5   0    0.10    0.27
   7  -5   0    0.43    0.28
  -7   5   0    0.67    0.26
  -7   5   0    0.66    0.22
  -7   5   0    0.34    0.14
  -7   5   0    0.79    0.22
  -7   5   0    0.13    0.42
   6  -5   0    3.49    0.37
   6  -5   0    4.03    0.46
   6  -5   0    4.47    0.68
   6  -5   0    2.93    0.51
   6  -5   0    3.53    0.43
  -6   5   0    4.29    0.37
  -6   5   0    3.86    0.45
  -6   5   0    4.13    0.36
  -6   5   0    4.02    0.40
  -6   5   0    4.14    0.70
   5  -5   0   14.44    1.11
   5  -5   0   14.56    1.05
   5  -5   0   14.83    0.66
   5  -5   0   14.49    0.82
   5  -5   0   13.90    0.74
   5  -5   0   14.67    0.70
  -5   5   0   15.23    0.77
  -5   5   0   14.65    0.68
  -5   5   0   14.05    0.65
  -5   5   0   13.91    0.72
  -5   5   0   13.21    0.71
   4  -5   0    0.19    0.14
   4  -5   0    0.10    0.15
   4  -5   0    0.41    0.18
   4  -5   0   -0.14    0.16
  -4   5   0    0.06    0.15
  -4   5   0   -0.01    0.10
  -4   5   0    0.06    0.17
  -4   5   0   -0.01    0.11
  -4   5   0    0.09    0.18
   3  -5   0    0.06    0.15
   3  -5   0   -0.06    0.19
   3  -5   0   -0.01    0.12
   3  -5   0   -0.12    0.12
   3  -5   0   -0.06    0.11
   3  -5   0    0.06    0.11
  -3   5   0    0.02    0.13
  -3   5   0   -0.11    0.09
  -3   5   0    0.01    0.13
  -3   5   0    0.02    0.12
  -3   5   0    0.09    0.14
   2  -5   0    0.54    0.18
   2  -5   0    0.64    0.19
   2  -5   0    0.79    0.20
   2  -5   0    0.97    0.16
   2  -5   0    0.96    0.14
   2  -5   0    0.94    0.15
  -2   5   0    0.76    0.15
  -2   5   0    0.61    0.17
   1  -5   0    8.23    0.61
   1  -5   0    9.90    0.41
   1  -5   0   11.36    0.44
   1  -5   0    9.27    0.40
   1  -5   0    9.23    0.42
   1  -5   0   10.93    0.45
   1  -5   0   10.83    0.73
  -1   5   0    8.68    0.39
  -1   5   0    8.46    0.39
  -1   5   0    8.75    0.45
  -1   5   0    9.87    0.44
  -1   5   0   10.46    0.45
  -1   5   0   10.15    0.41
   0  -5   0   13.34    0.54
   0  -5   0   13.65    0.52
   0  -5   0   12.61    0.51
   0  -5   0   12.75    0.49
   0  -5   0   12.87    0.74
   0  -5   0   12.33    0.50
   0  -5   0   12.80    0.74
   0   5   0   12.65    0.49
   0   5   0   12.27    0.52
   0   5   0   14.02    0.51
   0   5   0   12.64    0.49
   0   5   0   11.31    0.54
   0   5   0   12.41    0.52
  -1  -5   0   48.25    2.20
  -1  -5   0   44.65    1.56
  -1  -5   0   47.40    1.52
  -1  -5   0   46.24    2.35
  -1  -5   0   46.80    2.02
  -1  -5   0   46.29    1.52
   1   5   0   45.40    2.33
   1   5   0   46.37    1.53
   1   5   0   46.27    1.43
   1   5   0   45.61    1.51
   1   5   0   46.25    1.57
   1   5   0   44.81    1.56
  -2  -5   0    0.02    0.11
  -2  -5   0    0.12    0.11
  -2  -5   0    0.07    0.11
  -2  -5   0    0.19    0.20
  -2  -5   0    0.14    0.13
  -2  -5   0    0.12    0.14
   2   5   0    0.02    0.14
   2   5   0    0.16    0.13
   2   5   0    0.02    0.13
   2   5   0    0.15    0.12
  -3  -5   0    0.15    0.17
  -3  -5   0    0.35    0.15
  -3  -5   0    0.50    0.17
  -3  -5   0    0.37    0.27
  -3  -5   0    0.53    0.17
   3   5   0    0.29    0.18
   3   5   0    0.65    0.18
   3   5   0    0.16    0.25
   3   5   0    0.42    0.17
  -4  -5   0    0.23    0.34
  -4  -5   0    0.20    0.21
  -4  -5   0   -0.02    0.17
  -4  -5   0   -0.10    0.11
   4   5   0   -0.28    0.15
   4   5   0    0.00    0.20
   4   5   0    0.06    0.20
   4   5   0    0.18    0.15
  -5  -5   0    6.16    0.49
  -5  -5   0    6.29    0.77
  -5  -5   0    6.69    0.54
  -5  -5   0    6.54    0.56
   5   5   0    6.85    0.47
   5   5   0    6.24    0.75
   5   5   0    6.57    0.54
  -6  -5   0    0.03    0.19
  -6  -5   0    0.18    0.25
  -6  -5   0   -0.21    0.26
  -6  -5   0    0.06    0.33
   6   5   0    0.01    0.28
   6   5   0   -0.12    0.24
   6   5   0   -0.21    0.15
  -7  -5   0    6.80    0.98
  -7  -5   0    6.38    0.59
  -7  -5   0    6.59    0.54
  -7  -5   0    6.02    0.56
   7   5   0    6.78    0.37
   7   5   0    7.37    1.03
   7   5   0    5.99    0.35
   7   5   0    6.62    0.59
   7   5   0    6.28    0.54
  -8  -5   0    1.71    0.48
  -8  -5   0    1.45    0.35
  -8  -5   0    2.20    0.81
  -8  -5   0    1.24    0.33
   8   5   0    0.96    0.50
   8   5   0    1.60    0.40
   8   5   0    1.45    0.36
  -9  -5   0   15.37    1.04
  -9  -5   0   11.03    0.80
  -9  -5   0   10.55    1.41
  -9  -5   0   12.11    0.94
   9   5   0   14.70    0.96
   9   5   0   11.88    1.40
   9   5   0   10.73    0.87
 -10  -5   0    5.61    0.74
 -10  -5   0    4.41    0.72
 -10  -5   0    2.77    0.88
 -10  -5   0    4.53    0.61
  10   5   0    4.56    0.67
  10   5   0    2.46    0.70
  10   5   0    4.10    0.60
 -11  -5   0    0.05    0.42
 -11  -5   0   -1.31    0.80
 -11  -5   0    0.12    0.29
 -11  -5   0   -0.04    0.36
  11   5   0    0.25    0.50
  11   5   0    0.38    0.35
 -12  -5   0   -1.43    0.84
 -12  -5   0    0.02    0.39
 -12  -5   0    0.29    0.35
  12   5   0    0.05    0.44
  12   5   0   -0.09    0.37
 -13  -5   0   -0.56    0.70
 -13  -5   0   -0.17    0.51
 -13  -5   0    0.31    0.62
  13   5   0    0.03    0.56
  13   5   0    0.33    0.40
  13  -6   0   -0.56    0.61
  13  -6   0    0.11    0.36
  13  -6   0   -0.04    0.43
 -13   6   0    0.09    0.55
  12  -6   0   -0.48    0.51
  12  -6   0    0.20    0.44
  12  -6   0   -0.03    0.44
 -12   6   0    0.02    0.36
  11  -6   0    0.39    0.35
  11  -6   0   -0.12    0.35
  11  -6   0    0.11    0.42
  11  -6   0    0.36    0.36
 -11   6   0   -0.30    0.44
 -11   6   0    0.35    0.29
 -11   6   0    0.26    0.29
  10  -6   0    0.34    0.50
  10  -6   0    0.63    0.37
  10  -6   0    1.29    0.48
  10  -6   0    0.44    0.34
 -10   6   0    0.70    0.39
 -10   6   0    1.30    0.51
 -10   6   0    0.57    0.46
 -10   6   0    0.64    0.26
   9  -6   0    0.59    0.42
   9  -6   0    0.46    0.38
   9  -6   0    0.35    0.39
   9  -6   0   -0.06    0.41
  -9   6   0    0.77    0.27
  -9   6   0    0.41    0.33
  -9   6   0    0.34    0.27
   8  -6   0    5.82    0.62
   8  -6   0    4.81    0.56
   8  -6   0    5.00    0.79
   8  -6   0    5.68    0.61
   8  -6   0    3.73    0.65
  -8   6   0    5.16    0.55
  -8   6   0    4.99    0.47
  -8   6   0    5.23    0.47
   7  -6   0    7.10    0.94
   7  -6   0    8.14    0.87
   7  -6   0    5.65    0.56
   7  -6   0    6.32    0.60
  -7   6   0    6.96    0.49
  -7   6   0    7.04    0.62
   6  -6   0   42.13    2.49
   6  -6   0   39.93    2.27
   6  -6   0   40.64    1.58
   6  -6   0   40.95    1.86
   6  -6   0   41.05    1.60
  -6   6   0   41.56    1.61
  -6   6   0   41.72    1.53
  -6   6   0   39.67    1.45
   5  -6   0    1.49    0.30
   5  -6   0    1.69    0.26
   5  -6   0    1.37    0.28
   5  -6   0    1.83    0.29
   5  -6   0    1.30    0.35
  -5   6   0    1.63    0.30
  -5   6   0    1.55    0.26
  -5   6   0    1.68    0.27
  -5   6   0    1.90    0.28
   4  -6   0    1.25    0.24
   4  -6   0    1.59    0.35
   3  -6   0   47.52    2.46
   3  -6   0   46.05    1.56
   3  -6   0   46.97    2.33
   3  -6   0   46.83    2.04
   3  -6   0   46.18    1.62
   3  -6   0   45.03    1.58
  -3   6   0   46.49    1.62
  -3   6   0   43.24    1.60
  -3   6   0   46.95    1.55
   2  -6   0    5.60    0.32
   2  -6   0    6.90    0.37
   2  -6   0    6.01    0.57
  -2   6   0    5.01    0.30
  -2   6   0    5.55    0.36
   1  -6   0   30.55    0.99
   1  -6   0   27.47    1.47
   1  -6   0   26.16    0.94
   1  -6   0   25.99    1.32
   1  -6   0   28.35    0.96
  -1   6   0   23.90    0.96
  -1   6   0   24.95    0.91
  -1   6   0   30.74    1.00
  -1   6   0   24.99    0.92
  -1   6   0   23.21    0.98
   0  -6   0    8.74    0.40
   0  -6   0    8.34    0.58
   0  -6   0   11.02    0.71
   0  -6   0   10.25    0.46
   0  -6   0    8.11    0.67
   0   6   0    7.40    0.42
   0   6   0    7.79    0.40
   0   6   0    8.33    0.39
   0   6   0    8.66    0.49
  -1  -6   0    1.11    0.23
  -1  -6   0    1.08    0.23
  -1  -6   0    1.86    0.21
  -1  -6   0    1.37    0.19
  -1  -6   0    1.59    0.21
   1   6   0    1.42    0.19
   1   6   0    1.82    0.23
   1   6   0    1.48    0.21
   1   6   0    1.39    0.22
   1   6   0    1.71    0.20
  -2  -6   0   72.72    3.56
  -2  -6   0   67.95    2.27
  -2  -6   0   68.57    2.98
  -2  -6   0   66.98    2.33
  -2  -6   0   72.20    3.20
  -2  -6   0   70.98    2.28
   2   6   0   69.95    2.13
   2   6   0   68.71    2.26
   2   6   0   70.21    2.35
   2   6   0   68.41    3.50
   2   6   0   69.54    2.34
  -3  -6   0    7.67    0.45
  -3  -6   0    7.43    0.45
  -3  -6   0    8.40    0.63
  -3  -6   0    6.91    0.47
  -3  -6   0    7.31    0.39
  -3  -6   0    8.09    0.74
   3   6   0    7.67    0.47
   3   6   0    7.59    0.45
   3   6   0    7.49    0.49
  -4  -6   0    9.63    0.92
  -4  -6   0    8.63    0.53
  -4  -6   0    8.67    0.69
  -4  -6   0    9.30    0.52
   4   6   0    9.12    0.59
   4   6   0    8.85    0.53
   4   6   0    8.71    0.95
   4   6   0    9.58    0.55
  -5  -6   0    1.84    0.35
  -5  -6   0    1.77    0.28
  -5  -6   0    0.87    0.29
  -5  -6   0    1.62    0.52
   5   6   0    1.52    0.30
   5   6   0    1.26    0.43
   5   6   0    1.84    0.35
  -6  -6   0    6.87    0.52
  -6  -6   0    7.14    0.71
  -6  -6   0    6.98    0.56
  -6  -6   0    7.70    1.07
   6   6   0    6.99    1.05
   6   6   0    7.84    0.59
   6   6   0    6.92    0.57
  -7  -6   0    0.79    0.27
  -7  -6   0    0.59    0.63
  -7  -6   0    0.93    0.32
  -7  -6   0    0.53    0.28
   7   6   0    0.95    0.39
   7   6   0    0.48    0.31
   7   6   0    0.67    0.37
  -8  -6   0    1.95    0.41
  -8  -6   0    2.97    0.55
  -8  -6   0    2.41    0.41
  -8  -6   0    1.93    0.68
   8   6   0    1.79    0.51
   8   6   0    2.62    0.48
   8   6   0    3.00    0.45
  -9  -6   0    0.82    0.41
  -9  -6   0    0.68    0.83
  -9  -6   0    0.63    0.32
  -9  -6   0    1.30    0.50
   9   6   0   -0.05    0.51
   9   6   0    0.77    0.40
   9   6   0    1.21    0.50
 -10  -6   0    1.21    0.37
 -10  -6   0    1.78    0.45
 -10  -6   0    1.76    0.56
 -10  -6   0    0.64    0.70
  10   6   0    1.24    0.45
  10   6   0    2.09    0.54
  10   6   0    0.07    0.58
 -11  -6   0    1.10    0.41
 -11  -6   0    0.20    0.71
 -11  -6   0    1.14    0.57
 -11  -6   0    1.12    0.36
  11   6   0    1.55    0.49
  11   6   0    1.04    0.49
 -12  -6   0    0.62    0.50
 -12  -6   0    0.61    0.44
 -12  -6   0   -1.68    0.85
  12   6   0    0.84    0.61
  12   6   0    1.14    0.45
 -13  -6   0    0.31    0.43
 -13  -6   0   -2.00    0.93
 -13  -6   0    0.16    0.38
  13   6   0    0.44    0.50
  13   6   0   -0.07    0.40
  13  -7   0    0.05    0.49
  13  -7   0   -0.61    0.38
  13  -7   0   -0.24    0.43
 -13   7   0    0.47    0.41
  12  -7   0    0.54    0.55
  12  -7   0    0.56    0.37
  12  -7   0    0.39    0.47
 -12   7   0    0.87    0.57
  11  -7   0    2.09    0.63
  11  -7   0    3.40    0.64
  11  -7   0    2.31    0.67
 -11   7   0    3.45    0.68
 -11   7   0    3.03    0.44
  10  -7   0    0.37    0.43
  10  -7   0    0.20    0.36
  10  -7   0    0.06    0.37
 -10   7   0    0.50    0.36
 -10   7   0    0.39    0.28
   9  -7   0    7.54    1.04
   9  -7   0    7.73    1.18
   9  -7   0    8.26    0.77
   9  -7   0    8.46    0.78
  -9   7   0    8.14    0.71
  -9   7   0    8.01    0.61
  -9   7   0    9.05    0.71
   8  -7   0    0.34    0.34
   8  -7   0    0.35    0.37
   8  -7   0    0.33    0.26
   8  -7   0    0.02    0.29
   8  -7   0    0.18    0.33
  -8   7   0    0.51    0.31
  -8   7   0    0.30    0.25
  -8   7   0    0.72    0.32
   7  -7   0   11.90    1.20
   7  -7   0   13.41    0.81
   7  -7   0   13.48    0.91
   7  -7   0   13.07    1.24
   7  -7   0   12.85    0.81
  -7   7   0   13.32    0.74
  -7   7   0   12.53    0.72
  -7   7   0   13.22    0.83
   6  -7   0    5.82    0.53
   6  -7   0    5.16    0.71
   6  -7   0    5.81    0.78
   6  -7   0    6.42    0.65
   6  -7   0    6.21    0.52
  -6   7   0    5.88    0.48
  -6   7   0    4.64    0.44
  -6   7   0    4.68    0.43
   5  -7   0    7.94    0.82
   5  -7   0    9.30    0.70
   5  -7   0    7.02    0.47
   5  -7   0    8.47    0.54
   5  -7   0    8.73    0.56
  -5   7   0    7.98    0.55
  -5   7   0    8.35    0.56
  -5   7   0    8.33    0.50
   4  -7   0    8.04    0.46
   4  -7   0    7.53    0.76
   4  -7   0    7.99    0.51
   4  -7   0    7.90    0.49
   4  -7   0    8.73    0.69
  -4   7   0    8.07    0.51
  -4   7   0    7.55    0.50
  -4   7   0    8.05    0.45
   3  -7   0  167.72    5.21
   3  -7   0  172.83    6.69
   3  -7   0  164.40    5.24
   3  -7   0  165.75    5.38
   3  -7   0  177.26    8.21
   3  -7   0  167.96    7.37
  -3   7   0  169.19    5.38
  -3   7   0  168.67    5.19
  -3   7   0  168.59    5.38
   1  -7   0   29.50    1.47
   1  -7   0   28.83    1.04
   1  -7   0   28.47    1.62
   1  -7   0   27.59    1.07
   1  -7   0   28.93    1.06
  -1   7   0   29.18    1.02
  -1   7   0   30.96    1.10
  -1   7   0   31.11    1.09
  -1   7   0   28.53    1.02
  -1   7   0   31.29    1.15
   0  -7   0   55.44    1.82
   0  -7   0   54.15    1.80
   0  -7   0   54.90    2.76
   0  -7   0   60.78    2.50
   0  -7   0   53.23    1.86
   0   7   0   53.38    1.85
   0   7   0   54.19    1.78
   0   7   0   54.97    1.86
   0   7   0   53.99    1.86
   0   7   0   53.76    1.72
  -1  -7   0   16.35    0.68
  -1  -7   0   16.64    1.02
  -1  -7   0   16.48    1.02
  -1  -7   0   16.52    0.68
  -1  -7   0   17.04    1.03
  -1  -7   0   15.67    0.70
   1   7   0   16.27    0.66
   1   7   0   16.13    0.75
   1   7   0   16.06    0.67
   1   7   0   16.18    0.70
   1   7   0   16.90    0.72
  -2  -7   0    4.17    0.33
  -2  -7   0    4.39    0.55
  -2  -7   0    4.06    0.48
  -2  -7   0    4.13    0.47
  -2  -7   0    3.65    0.31
  -2  -7   0    4.12    0.35
   2   7   0    4.38    0.44
   2   7   0    3.72    0.34
   2   7   0    3.51    0.34
   2   7   0    3.95    0.35
   2   7   0    4.01    0.30
   2   7   0    3.88    0.29
  -3  -7   0    3.18    0.35
  -3  -7   0    2.68    0.49
  -3  -7   0    1.85    0.36
  -3  -7   0    2.80    0.30
  -3  -7   0    3.19    0.31
  -3  -7   0    2.95    0.32
   3   7   0    3.23    0.34
   3   7   0    2.50    0.33
   3   7   0    3.38    0.31
  -4  -7   0    0.04    0.22
  -4  -7   0    0.18    0.20
  -4  -7   0    0.01    0.25
  -4  -7   0    0.04    0.21
  -4  -7   0    0.05    0.18
   4   7   0    0.01    0.21
   4   7   0   -0.06    0.21
   4   7   0    0.21    0.15
  -5  -7   0   67.69    2.41
  -5  -7   0   63.01    2.31
  -5  -7   0   65.31    2.96
  -5  -7   0   67.17    3.67
   5   7   0   64.68    2.40
   5   7   0   68.16    2.33
   5   7   0   65.73    3.54
  -6  -7   0    0.86    0.28
  -6  -7   0    1.10    0.59
  -6  -7   0    0.71    0.34
  -6  -7   0    1.04    0.27
   6   7   0    1.07    0.37
   6   7   0    0.43    0.34
   6   7   0    0.60    0.28
  -7  -7   0    0.23    0.47
  -7  -7   0   -0.11    0.28
  -7  -7   0   -0.16    0.18
  -7  -7   0    0.11    0.35
   7   7   0    0.01    0.45
   7   7   0   -0.06    0.33
   7   7   0    0.15    0.22
  -8  -7   0    0.46    0.32
  -8  -7   0   -0.02    0.32
  -8  -7   0    0.34    0.30
  -8  -7   0    0.01    0.70
   8   7   0    0.14    0.30
   8   7   0   -0.16    0.46
   8   7   0    0.22    0.33
  -9  -7   0   13.17    1.01
  -9  -7   0   10.85    1.69
  -9  -7   0   13.35    0.93
  -9  -7   0   13.72    1.10
   9   7   0   13.41    0.89
   9   7   0   13.88    1.04
   9   7   0   11.61    1.54
 -10  -7   0    0.27    0.33
 -10  -7   0    0.17    0.34
 -10  -7   0    0.23    0.41
  10   7   0   -0.17    0.37
  10   7   0    0.25    0.48
  10   7   0   -1.08    0.50
 -11  -7   0    0.48    0.52
 -11  -7   0   -0.13    0.43
 -11  -7   0    0.70    0.37
 -11  -7   0   -0.82    0.60
  11   7   0    0.45    0.53
  11   7   0    1.25    0.52
 -12  -7   0    0.86    0.60
 -12  -7   0   -0.52    0.29
 -12  -7   0   -1.35    0.93
  12   7   0    0.15    0.45
  12   7   0    0.09    0.38
 -13  -7   0    0.68    0.64
 -13  -7   0    0.56    0.55
  13   7   0    0.77    0.48
  13  -8   0    0.07    0.36
  13  -8   0   -0.52    0.44
  13  -8   0    0.37    0.54
 -13   8   0    0.17    0.53
  12  -8   0    0.42    0.52
  12  -8   0    0.05    0.47
  12  -8   0   -0.02    0.42
 -12   8   0   -0.25    0.34
  11  -8   0    0.29    0.45
  11  -8   0    0.25    0.36
  11  -8   0    0.10    0.39
 -11   8   0    1.14    0.51
  10  -8   0    1.18    0.39
  10  -8   0    0.67    0.40
  10  -8   0    1.21    0.59
 -10   8   0    0.94    0.48
   9  -8   0    4.85    0.59
   9  -8   0    3.22    0.68
   9  -8   0    4.04    0.77
  -9   8   0    5.37    0.48
  -9   8   0    5.72    0.69
  -8   8   0    6.67    0.59
  -8   8   0    6.65    0.70
   7  -8   0    8.02    1.14
   7  -8   0    9.87    0.72
   7  -8   0    9.09    0.69
   7  -8   0    9.44    0.85
   7  -8   0    8.75    1.02
  -7   8   0    8.19    0.69
  -7   8   0   10.83    0.65
   6  -8   0   13.89    0.81
   6  -8   0   15.13    1.04
   6  -8   0   13.88    1.21
   6  -8   0   15.02    0.82
  -6   8   0   15.41    0.83
  -6   8   0   15.14    0.75
   5  -8   0    0.65    0.34
   5  -8   0    1.38    0.30
   5  -8   0    1.64    0.27
   5  -8   0    1.41    0.37
   5  -8   0    1.32    0.28
  -5   8   0    1.55    0.31
  -5   8   0    1.55    0.32
  -5   8   0    1.63    0.26
   3  -8   0    1.00    0.24
   3  -8   0    0.66    0.26
   3  -8   0    0.81    0.22
   3  -8   0    0.93    0.30
   3  -8   0    0.79    0.18
   3  -8   0    0.66    0.29
  -3   8   0    0.98    0.25
  -3   8   0    0.70    0.22
  -3   8   0    1.02    0.19
   2  -8   0    7.56    0.45
   2  -8   0    7.55    0.78
   2  -8   0    7.36    0.70
   2  -8   0    7.35    0.41
   2  -8   0    7.12    0.42
  -2   8   0    7.24    0.43
  -2   8   0    7.39    0.49
  -2   8   0    7.19    0.38
  -2   8   0    7.19    0.45
   1  -8   0   12.63    0.80
   1  -8   0   13.48    0.92
   1  -8   0   12.24    0.95
   1  -8   0   11.96    0.55
   1  -8   0   12.34    0.58
   1  -8   0   12.18    0.58
  -1   8   0   11.79    0.63
  -1   8   0   12.62    0.54
  -1   8   0   12.11    0.58
  -1   8   0   12.86    0.58
  -1   8   0   11.80    0.60
   0  -8   0    9.75    0.55
   0  -8   0   11.29    0.75
   0  -8   0   10.72    0.53
   0  -8   0   11.02    0.51
   0  -8   0   12.92    0.90
   0   8   0   11.33    0.56
   0   8   0   10.66    0.62
   0   8   0   10.22    0.50
   0   8   0   10.13    0.49
   0   8   0   11.40    0.56
  -1  -8   0   15.45    1.04
  -1  -8   0   15.70    1.00
  -1  -8   0   14.94    0.71
  -1  -8   0   14.91    0.69
  -1  -8   0   15.37    0.67
   1   8   0   15.97    0.67
   1   8   0   15.51    0.71
   1   8   0   16.22    0.77
   1   8   0   15.42    0.70
   1   8   0   15.16    0.65
  -2  -8   0    0.26    0.19
  -2  -8   0   -0.11    0.21
  -2  -8   0   -0.21    0.19
  -2  -8   0    0.19    0.18
  -2  -8   0    0.10    0.14
  -2  -8   0    0.10    0.15
   2   8   0   -0.01    0.19
   2   8   0   -0.04    0.13
   2   8   0    0.06    0.16
   2   8   0   -0.01    0.18
   2   8   0    0.01    0.12
  -3  -8   0    3.00    0.36
  -3  -8   0    3.30    0.58
  -3  -8   0    2.81    0.34
  -3  -8   0    2.31    0.39
  -3  -8   0    3.53    0.34
   3   8   0    3.16    0.29
   3   8   0    3.18    0.37
   3   8   0    3.11    0.38
   3   8   0    3.31    0.32
  -4  -8   0   42.54    1.64
  -4  -8   0   40.81    1.59
  -4  -8   0   41.79    2.48
  -4  -8   0   44.09    2.13
  -4  -8   0   40.95    1.58
   4   8   0   41.59    1.56
   4   8   0   43.57    1.66
  -5  -8   0   -0.05    0.27
  -5  -8   0    0.22    0.27
  -5  -8   0   -0.05    0.16
  -5  -8   0    0.53    0.49
   5   8   0    0.05    0.27
   5   8   0    0.07    0.21
  -6  -8   0   -0.06    0.27
  -6  -8   0   -0.15    0.27
  -6  -8   0    0.23    0.56
  -6  -8   0    0.63    0.34
   6   8   0    0.31    0.33
   6   8   0    0.09    0.19
  -7  -8   0    1.14    0.58
  -7  -8   0    1.30    0.41
  -7  -8   0    1.58    0.39
  -7  -8   0    1.16    0.39
   7   8   0    1.82    0.48
   7   8   0    1.50    0.39
   7   8   0    0.92    0.55
  -8  -8   0    0.79    0.36
  -8  -8   0    0.42    0.34
  -8  -8   0    0.19    0.73
  -8  -8   0    0.28    0.37
   8   8   0    0.96    0.40
   8   8   0    0.31    0.42
   8   8   0   -0.05    0.28
  -9  -8   0    0.23    0.37
  -9  -8   0    0.01    0.41
  -9  -8   0   -0.66    0.53
  -9  -8   0    0.43    0.36
   9   8   0   -0.67    0.47
   9   8   0    0.11    0.27
   9   8   0    0.57    0.46
 -10  -8   0   -1.44    0.81
 -10  -8   0    0.33    0.35
 -10  -8   0    0.99    0.42
 -10  -8   0    0.41    0.33
  10   8   0   -1.02    0.55
  10   8   0    0.48    0.43
  10   8   0    0.17    0.46
 -11  -8   0   -0.34    0.28
 -11  -8   0    0.18    0.33
 -11  -8   0    0.19    0.37
  11   8   0    0.07    0.49
  11   8   0    0.32    0.47
 -12  -8   0    2.66    0.66
 -12  -8   0    0.06    1.09
  12   8   0    3.84    0.77
  12  -9   0    0.10    0.36
  12  -9   0   -0.39    0.57
  12  -9   0   -0.25    0.32
 -12   9   0   -0.13    0.50
  11  -9   0    1.23    0.50
  11  -9   0    0.94    0.64
  11  -9   0    1.32    0.52
 -11   9   0    1.99    0.59
  10  -9   0    0.47    0.45
  10  -9   0    0.51    0.42
  10  -9   0    0.41    0.52
 -10   9   0    0.54    0.34
   9  -9   0    1.08    0.48
   9  -9   0    2.01    0.63
   9  -9   0    1.71    0.48
  -9   9   0    1.93    0.44
   8  -9   0    2.04    0.44
   8  -9   0    1.60    0.50
   8  -9   0    1.83    0.59
  -8   9   0    2.64    0.51
   7  -9   0    0.07    0.35
   7  -9   0   -0.07    0.27
   7  -9   0   -0.27    0.33
   7  -9   0   -0.26    0.35
  -7   9   0    0.32    0.34
   6  -9   0    8.43    0.64
   6  -9   0    9.45    0.66
   6  -9   0    7.70    1.06
   6  -9   0    9.45    0.94
  -6   9   0    9.08    0.67
  -6   9   0    9.52    0.59
   5  -9   0    2.04    0.34
   5  -9   0    1.97    0.36
   5  -9   0    2.21    0.43
   5  -9   0    1.54    0.47
  -5   9   0    2.29    0.39
  -5   9   0    1.94    0.29
   4  -9   0    1.98    0.44
   4  -9   0    2.78    0.35
   4  -9   0    3.40    0.36
   4  -9   0    2.77    0.33
   4  -9   0    2.12    0.44
  -4   9   0    4.07    0.40
  -4   9   0    3.72    0.39
  -4   9   0    3.11    0.33
   3  -9   0    4.04    0.36
   3  -9   0    2.41    0.45
   3  -9   0    4.06    0.55
   3  -9   0    3.71    0.32
   3  -9   0    4.20    0.36
   3  -9   0    3.22    0.49
  -3   9   0    3.79    0.37
  -3   9   0    4.41    0.45
  -3   9   0    3.43    0.29
  -3   9   0    3.83    0.37
   2  -9   0    1.79    0.26
   2  -9   0    1.51    0.23
   2  -9   0    1.49    0.35
   2  -9   0    1.39    0.24
   2  -9   0    1.14    0.35
  -2   9   0    1.48    0.26
  -2   9   0    1.48    0.25
  -2   9   0    1.02    0.25
  -2   9   0    1.74    0.22
   1  -9   0    1.44    0.38
   1  -9   0    1.70    0.30
   1  -9   0    1.96    0.25
   1  -9   0    1.49    0.37
   1  -9   0    2.11    0.27
   1  -9   0    1.81    0.26
  -1   9   0    2.39    0.29
  -1   9   0    2.40    0.29
  -1   9   0    2.37    0.22
  -1   9   0    2.06    0.35
  -1   9   0    1.89    0.27
   0  -9   0    0.93    0.19
   0  -9   0    1.04    0.29
   0  -9   0    0.66    0.23
   0  -9   0    1.22    0.23
   0  -9   0    1.00    0.21
   0   9   0    0.98    0.18
   0   9   0    1.04    0.22
   0   9   0    0.90    0.18
   0   9   0    1.03    0.24
   0   9   0    1.04    0.22
  -1  -9   0    8.88    0.85
  -1  -9   0    8.16    0.48
  -1  -9   0    8.75    0.71
  -1  -9   0    8.48    0.47
  -1  -9   0    8.31    0.51
   1   9   0    8.33    0.45
   1   9   0    8.93    0.55
   1   9   0    8.25    0.49
   1   9   0    8.51    0.50
   1   9   0    8.11    0.46
  -2  -9   0    1.51    0.26
  -2  -9   0    0.83    0.30
  -2  -9   0    1.83    0.31
  -2  -9   0    1.79    0.26
  -2  -9   0    1.14    0.37
   2   9   0    1.36    0.23
   2   9   0    1.47    0.31
   2   9   0    1.63    0.28
   2   9   0    1.38    0.25
  -3  -9   0    0.63    0.37
  -3  -9   0    0.29    0.23
  -3  -9   0    0.73    0.26
  -3  -9   0    0.70    0.24
  -3  -9   0    0.40    0.24
  -3  -9   0    0.77    0.22
   3   9   0    0.64    0.25
   3   9   0    0.62    0.20
   3   9   0    0.92    0.28
   3   9   0    0.65    0.21
  -4  -9   0    0.80    0.30
  -4  -9   0    0.70    0.26
  -4  -9   0    0.53    0.43
  -4  -9   0    0.93    0.29
   4   9   0    0.78    0.31
   4   9   0    0.74    0.25
   4   9   0    1.29    0.27
  -5  -9   0   12.94    1.11
  -5  -9   0   12.35    0.74
  -5  -9   0   12.59    1.28
  -5  -9   0   13.01    0.77
   5   9   0   11.96    0.76
   5   9   0   12.12    0.69
  -6  -9   0    1.21    0.68
  -6  -9   0    1.53    0.39
  -6  -9   0    1.24    0.44
  -6  -9   0    1.57    0.37
   6   9   0    1.42    0.42
   6   9   0    1.25    0.36
  -7  -9   0    0.21    0.39
  -7  -9   0   -0.28    0.33
  -7  -9   0   -0.60    0.60
  -7  -9   0    0.27    0.34
   7   9   0    0.04    0.21
   7   9   0   -0.32    0.34
  -8  -9   0    1.17    0.43
  -8  -9   0    1.74    0.50
  -8  -9   0    1.33    0.46
  -8  -9   0    0.30    0.78
   8   9   0    1.83    0.39
   8   9   0    2.06    0.47
  -9  -9   0    3.19    0.57
  -9  -9   0    4.22    0.59
  -9  -9   0    2.06    1.01
  -9  -9   0    4.07    0.71
   9   9   0    2.29    0.78
   9   9   0    4.50    0.61
   9   9   0    3.83    0.68
 -10  -9   0   -1.06    0.88
 -10  -9   0    1.79    0.50
 -10  -9   0    0.95    0.39
  10   9   0   -0.18    0.58
  10   9   0    0.99    0.42
 -11  -9   0    0.40    0.36
 -11  -9   0    0.50    0.41
  11   9   0   -0.24    0.31
 -12  -9   0    0.54    0.40
 -12  -9   0    0.76    0.42
  12   9   0    0.45    0.43
  12 -10   0    0.52    0.69
  12 -10   0    0.47    0.42
  12 -10   0    0.33    0.47
 -12  10   0    0.72    0.56
  11 -10   0    0.26    0.60
  11 -10   0   -0.15    0.32
  11 -10   0   -0.27    0.27
 -11  10   0    0.33    0.49
  10 -10   0    1.52    0.53
  10 -10   0    0.71    0.48
  10 -10   0    1.40    0.48
 -10  10   0    2.30    0.56
   9 -10   0    0.07    0.26
   9 -10   0    0.01    0.41
   9 -10   0   -0.03    0.29
  -9  10   0    0.17    0.40
   8 -10   0    0.36    0.35
   8 -10   0    0.54    0.34
   8 -10   0    1.06    0.44
  -8  10   0    1.09    0.41
   7 -10   0    0.45    0.47
   7 -10   0    0.60    0.32
   7 -10   0    1.03    0.42
   7 -10   0    0.81    0.40
  -7  10   0    1.01    0.38
   6 -10   0    0.66    0.44
   6 -10   0    0.27    0.31
   6 -10   0   -0.11    0.39
  -6  10   0    0.70    0.35
   5 -10   0    6.68    0.98
   5 -10   0    6.42    0.85
   5 -10   0    7.13    0.55
  -5  10   0    7.91    0.58
   4 -10   0    4.42    0.43
   4 -10   0    3.13    0.62
   4 -10   0    7.16    0.80
  -4  10   0    5.13    0.54
  -4  10   0    3.93    0.37
  -4  10   0    4.84    0.45
   3 -10   0    2.57    0.34
   3 -10   0    2.26    0.34
   3 -10   0    1.83    0.43
   3 -10   0    2.81    0.50
  -3  10   0    2.80    0.38
  -3  10   0    2.39    0.29
  -3  10   0    2.41    0.42
  -3  10   0    2.55    0.34
   2 -10   0   10.17    0.57
   2 -10   0   10.40    1.02
   2 -10   0    9.66    0.72
   2 -10   0   10.35    0.54
   2 -10   0   10.06    0.56
   2 -10   0   10.59    0.87
  -2  10   0    9.81    0.66
  -2  10   0    9.91    0.49
  -2  10   0    9.72    0.55
  -2  10   0    9.30    0.56
   1 -10   0    1.32    0.34
   1 -10   0    1.62    0.25
   1 -10   0    1.69    0.27
   1 -10   0    1.27    0.23
   1 -10   0    0.99    0.33
   1 -10   0    1.88    0.33
  -1  10   0    1.54    0.26
  -1  10   0    1.52    0.27
  -1  10   0    1.75    0.34
  -1  10   0    1.58    0.22
  -1  10   0    1.66    0.29
   0 -10   0    0.25    0.20
   0 -10   0    0.11    0.22
   0 -10   0    0.36    0.15
   0 -10   0    0.42    0.18
   0 -10   0    0.30    0.21
   0  10   0    0.36    0.21
   0  10   0    0.35    0.15
   0  10   0    0.42    0.22
   0  10   0    0.21    0.15
   0  10   0    0.30    0.20
  -1 -10   0    2.09    0.47
  -1 -10   0    3.09    0.36
  -1 -10   0    2.65    0.33
  -1 -10   0    3.00    0.32
  -1 -10   0    2.74    0.48
   1  10   0    2.95    0.35
   1  10   0    3.21    0.36
   1  10   0    2.77    0.29
   1  10   0    3.07    0.43
   1  10   0    2.73    0.34
  -2 -10   0    0.28    0.25
  -2 -10   0    0.52    0.34
  -2 -10   0    0.56    0.24
  -2 -10   0    0.47    0.24
   2  10   0    0.53    0.22
   2  10   0    0.38    0.20
   2  10   0    0.64    0.21
   2  10   0    0.42    0.26
   2  10   0    0.35    0.28
  -3 -10   0    0.53    0.43
  -3 -10   0    0.37    0.26
  -3 -10   0    0.43    0.29
  -3 -10   0    0.24    0.23
   3  10   0    0.51    0.23
   3  10   0   -0.06    0.19
   3  10   0    0.87    0.28
  -4 -10   0    0.09    0.35
  -4 -10   0    0.19    0.27
  -4 -10   0    0.16    0.51
  -4 -10   0    0.29    0.26
   4  10   0    0.29    0.29
   4  10   0    0.34    0.24
   4  10   0    0.28    0.25
  -5 -10   0    0.69    0.64
  -5 -10   0    1.07    0.36
  -5 -10   0    0.82    0.33
  -5 -10   0    0.61    0.34
   5  10   0    1.06    0.32
   5  10   0    1.24    0.39
   5  10   0    0.85    0.25
  -6 -10   0   -0.24    0.34
  -6 -10   0   -0.31    0.21
   6  10   0    0.00    0.26
   6  10   0    0.05    0.34
  -7 -10   0    5.52    0.65
  -7 -10   0    4.82    0.73
  -7 -10   0    3.92    0.96
   7  10   0    5.12    0.60
  -8 -10   0    0.03    0.56
  -8 -10   0    0.83    0.46
  -8 -10   0    0.70    0.41
   8  10   0    0.57    0.34
  -9 -10   0    0.96    0.40
  -9 -10   0   -0.65    0.83
  -9 -10   0    0.68    0.35
   9  10   0    1.18    0.52
 -10 -10   0    1.18    0.50
 -10 -10   0    1.39    0.53
  10  10   0    0.94    0.44
 -11 -10   0    0.63    0.43
 -11 -10   0    0.41    0.48
  11  10   0    1.14    0.59
  11 -11   0    0.22    0.44
  11 -11   0   -0.02    0.58
  11 -11   0    0.04    0.38
 -11  11   0    0.50    0.50
  10 -11   0   -0.28    0.27
  10 -11   0   -0.21    0.36
  10 -11   0    0.43    0.55
 -10  11   0   -0.08    0.41
   9 -11   0    1.91    0.58
   9 -11   0    1.25    0.52
   9 -11   0    1.45    0.46
  -9  11   0    2.03    0.52
   8 -11   0    0.77    0.53
   8 -11   0    0.73    0.53
   8 -11   0    1.11    0.40
  -8  11   0    1.31    0.44
   7 -11   0   -0.06    0.28
   7 -11   0    0.40    0.40
   7 -11   0    0.47    0.31
  -7  11   0    0.87    0.37
   6 -11   0    6.74    0.91
   6 -11   0    8.24    1.04
   6 -11   0    7.25    0.62
  -6  11   0    8.04    0.64
   5 -11   0    2.88    0.59
   5 -11   0    3.62    0.45
   5 -11   0    3.24    0.60
  -5  11   0    3.69    0.45
  -5  11   0    3.47    0.52
   4 -11   0    0.59    0.33
   4 -11   0    1.02    0.45
   4 -11   0    1.47    0.33
  -4  11   0    1.19    0.38
  -4  11   0    1.57    0.35
   3 -11   0    0.01    0.21
   3 -11   0   -0.18    0.24
   3 -11   0   -0.27    0.18
  -3  11   0   -0.06    0.20
  -3  11   0    0.00    0.21
   2 -11   0    1.41    0.46
   2 -11   0    1.67    0.48
   2 -11   0    1.77    0.29
   2 -11   0    2.32    0.38
  -2  11   0    1.56    0.31
  -2  11   0    2.51    0.39
   1 -11   0   18.79    1.32
   1 -11   0   15.42    0.75
   1 -11   0   15.63    1.34
   1 -11   0   14.48    1.00
  -1  11   0   15.94    0.86
  -1  11   0   16.97    0.79
  -1  11   0   15.16    0.75
   0 -11   0    0.32    0.26
   0 -11   0    0.68    0.25
   0 -11   0    0.25    0.28
   0  11   0    0.50    0.19
   0  11   0    0.65    0.25
   0  11   0    0.37    0.24
  -1 -11   0    1.72    0.50
  -1 -11   0    2.04    0.32
  -1 -11   0    1.48    0.41
   1  11   0    2.03    0.30
   1  11   0    2.12    0.37
   1  11   0    2.01    0.33
  -2 -11   0    0.06    0.27
  -2 -11   0    0.13    0.22
  -2 -11   0    0.00    0.35
   2  11   0   -0.08    0.21
   2  11   0   -0.19    0.22
   2  11   0   -0.20    0.18
  -3 -11   0    0.61    0.28
  -3 -11   0    0.79    0.35
  -3 -11   0    0.02    0.44
   3  11   0    0.83    0.27
   3  11   0    0.85    0.31
  -4 -11   0    3.92    0.69
  -4 -11   0    3.66    0.72
  -4 -11   0    4.88    0.53
   4  11   0    4.96    0.49
   4  11   0    5.15    0.57
  -5 -11   0    0.29    0.30
  -5 -11   0   -0.20    0.52
  -5 -11   0    0.17    0.33
   5  11   0    0.10    0.25
   5  11   0   -0.06    0.31
  -6 -11   0    0.36    0.34
  -6 -11   0   -0.20    0.59
  -6 -11   0    0.32    0.35
   6  11   0    0.64    0.39
   6  11   0    0.21    0.28
  -7 -11   0   -0.20    0.32
  -7 -11   0   -1.09    0.60
  -7 -11   0   -0.15    0.38
   7  11   0    0.11    0.38
  -8 -11   0    0.47    0.45
  -8 -11   0   -0.37    0.34
   8  11   0    0.42    0.34
  -9 -11   0   -0.81    0.81
  -9 -11   0    1.51    0.43
  -9 -11   0    0.92    0.41
   9  11   0    0.83    0.49
 -10 -11   0   -0.38    0.40
 -10 -11   0    0.20    0.43
  10  11   0    0.22    0.49
  10 -12   0    1.76    0.67
  10 -12   0    1.50    0.48
  10 -12   0    0.72    0.62
 -10  12   0    1.22    0.50
   9 -12   0   -0.06    0.36
   9 -12   0    0.28    0.51
   9 -12   0    0.19    0.37
  -9  12   0    0.25    0.38
   8 -12   0    0.27    0.37
   8 -12   0    0.06    0.44
   8 -12   0    0.18    0.33
  -8  12   0    0.29    0.35
   7 -12   0    0.21    0.29
   7 -12   0    0.10    0.40
   7 -12   0    0.27    0.37
  -7  12   0    0.17    0.33
   6 -12   0   -0.08    0.43
   6 -12   0    0.41    0.44
   6 -12   0    0.30    0.28
  -6  12   0   -0.02    0.28
  -6  12   0    0.08    0.32
   5 -12   0    2.15    0.56
   5 -12   0    1.12    0.52
   5 -12   0    2.31    0.40
  -5  12   0    1.79    0.40
  -5  12   0    2.01    0.39
   4 -12   0    0.01    0.28
   4 -12   0    0.23    0.29
   4 -12   0    0.11    0.26
  -4  12   0   -0.18    0.28
  -4  12   0    0.21    0.24
   3 -12   0   -0.10    0.19
   3 -12   0    0.18    0.39
   3 -12   0   -0.08    0.25
  -3  12   0   -0.28    0.25
  -3  12   0    0.27    0.32
   2 -12   0    1.66    0.33
   2 -12   0    1.24    0.49
   2 -12   0    0.98    0.40
  -2  12   0    1.32    0.31
  -2  12   0    1.55    0.35
   1 -12   0    3.47    0.40
   1 -12   0    3.12    0.61
   1 -12   0    2.53    0.55
  -1  12   0    3.68    0.48
  -1  12   0    3.19    0.40
   0 -12   0    2.75    0.59
   0 -12   0    2.60    0.37
   0  12   0    2.62    0.38
   0  12   0    2.86    0.49
   0  12   0    2.57    0.38
  -1 -12   0    0.70    0.25
  -1 -12   0    0.90    0.47
   1  12   0    0.26    0.27
   1  12   0    0.39    0.26
   1  12   0    0.52    0.35
  -2 -12   0    0.35    0.33
  -2 -12   0    0.59    0.26
   2  12   0    0.64    0.27
   2  12   0    0.60    0.28
   2  12   0    0.81    0.31
  -3 -12   0   -0.06    0.39
  -3 -12   0    0.30    0.26
  -3 -12   0   -0.61    0.41
   3  12   0    0.01    0.25
   3  12   0    0.08    0.23
  -4 -12   0   -0.60    0.43
  -4 -12   0    0.27    0.27
  -4 -12   0    0.20    0.41
   4  12   0    0.23    0.29
   4  12   0    0.40    0.26
  -5 -12   0    0.69    0.34
  -5 -12   0    0.46    0.38
  -5 -12   0   -0.16    0.53
   5  12   0    0.86    0.32
   5  12   0    0.65    0.36
  -6 -12   0    2.15    0.56
  -6 -12   0    3.25    0.52
   6  12   0    3.22    0.49
   6  12   0    3.19    0.53
  -7 -12   0   -0.05    0.23
  -7 -12   0   -1.16    0.64
  -7 -12   0    0.15    0.34
   7  12   0   -0.11    0.38
   7  12   0   -0.39    0.27
  -8 -12   0   -0.05    0.37
  -8 -12   0    0.23    0.36
   8  12   0   -0.03    0.38
  -9 -12   0    0.21    0.32
  -9 -12   0    0.61    0.42
   9  12   0    0.97    0.49
 -10 -12   0    0.20    0.46
 -10 -12   0   -0.10    0.49
  10  12   0    0.26    0.49
   9 -13   0    0.25    0.40
   9 -13   0   -0.77    0.30
   9 -13   0    0.26    0.55
  -9  13   0   -0.02    0.38
   8 -13   0    0.27    0.40
   8 -13   0    0.04    0.33
   8 -13   0    0.50    0.45
  -8  13   0    0.31    0.36
   7 -13   0    2.17    0.45
   7 -13   0    1.80    0.65
  -7  13   0    2.52    0.49
  -7  13   0    1.82    0.51
   6 -13   0    1.31    0.37
   6 -13   0    0.61    0.46
   6 -13   0    1.10    0.46
  -6  13   0    1.04    0.38
  -6  13   0    1.07    0.37
   5 -13   0    0.12    0.43
   5 -13   0    0.11    0.24
   5 -13   0   -0.46    0.41
  -5  13   0    0.56    0.29
  -5  13   0    0.41    0.28
   4 -13   0    0.29    0.33
   4 -13   0    0.00    0.21
   4 -13   0   -0.23    0.38
  -4  13   0    0.09    0.24
  -4  13   0   -0.19    0.26
   3 -13   0    0.69    0.39
   3 -13   0    0.66    0.28
   3 -13   0    0.74    0.38
  -3  13   0    0.58    0.30
  -3  13   0    0.66    0.30
   2 -13   0    1.03    0.29
   2 -13   0    0.97    0.41
   2 -13   0    1.13    0.50
  -2  13   0    0.59    0.37
  -2  13   0    1.19    0.31
   1 -13   0    1.03    0.42
   1 -13   0    1.23    0.31
   1 -13   0    0.53    0.42
  -1  13   0    0.95    0.32
  -1  13   0    0.69    0.29
   0 -13   0    4.08    0.45
   0 -13   0    3.26    0.63
   0 -13   0    3.98    0.72
   0  13   0    3.77    0.47
   0  13   0    4.59    0.50
   0  13   0    4.61    0.60
  -1 -13   0    0.16    0.44
  -1 -13   0   -0.03    0.21
   1  13   0   -0.04    0.25
   1  13   0    0.54    0.28
   1  13   0    0.15    0.25
  -2 -13   0    1.15    0.45
  -2 -13   0    1.67    0.34
   2  13   0    1.55    0.37
   2  13   0    1.65    0.35
  -3 -13   0    0.09    0.25
  -3 -13   0    0.19    0.45
   3  13   0   -0.36    0.20
   3  13   0    0.39    0.31
  -4 -13   0    0.22    0.46
  -4 -13   0    0.52    0.31
   4  13   0    0.51    0.29
   4  13   0    1.12    0.36
  -5 -13   0    0.45    0.32
  -5 -13   0    0.12    0.47
   5  13   0    0.40    0.34
   5  13   0    0.22    0.27
  -6 -13   0    0.34    0.38
  -6 -13   0    0.32    0.37
   6  13   0    0.30    0.30
   6  13   0    0.53    0.38
  -7 -13   0    0.11    0.38
  -7 -13   0    0.19    0.34
   7  13   0   -0.08    0.35
   7  13   0   -0.25    0.30
  -8 -13   0    0.43    0.40
  -8 -13   0    0.67    0.45
   8  13   0    0.67    0.47
   8  13   0    0.56    0.38
  -9 -13   0    2.16    0.62
  -9 -13   0    2.63    0.59
   9  13   0    2.31    0.53
   9  13   0    2.77    0.66
   8 -14   0    1.39    0.67
   8 -14   0    1.78    0.62
   8 -14   0    2.93    0.51
  -8  14   0    2.23    0.49
  -8  14   0    2.27    0.51
   7 -14   0    0.47    0.35
   7 -14   0    0.12    0.50
  -7  14   0    0.32    0.36
  -7  14   0    0.05    0.36
   6 -14   0    0.96    0.48
   6 -14   0    0.86    0.38
   6 -14   0    0.37    0.48
  -6  14   0    1.56    0.43
  -6  14   0    0.79    0.37
   5 -14   0    1.32    0.59
   5 -14   0    1.35    0.37
   5 -14   0    1.01    0.54
  -5  14   0    1.50    0.47
  -5  14   0    1.12    0.37
   4 -14   0    1.29    0.48
   4 -14   0    0.90    0.33
   4 -14   0    0.67    0.51
  -4  14   0    1.37    0.36
  -4  14   0    1.30    0.44
   3 -14   0    0.09    0.25
   3 -14   0    0.09    0.40
   3 -14   0    0.51    0.49
  -3  14   0    0.63    0.36
  -3  14   0    0.10    0.28
   2 -14   0    0.28    0.32
   2 -14   0   -0.12    0.23
   2 -14   0   -0.37    0.40
  -2  14   0   -0.32    0.23
  -2  14   0    0.22    0.33
   1 -14   0    0.77    0.29
   1 -14   0    0.82    0.41
   1 -14   0    0.73    0.43
  -1  14   0    1.20    0.36
  -1  14   0    0.87    0.29
   0 -14   0    0.68    0.28
   0 -14   0    0.84    0.53
   0 -14   0    0.48    0.34
   0  14   0    0.41    0.38
   0  14   0    0.84    0.30
   0  14   0    0.62    0.29
  -1 -14   0    0.22    0.28
  -1 -14   0    0.21    0.35
   1  14   0    0.40    0.30
   1  14   0    0.33    0.28
   1  14   0    0.22    0.24
  -2 -14   0    1.20    0.35
  -2 -14   0    0.97    0.47
   2  14   0    0.65    0.33
   2  14   0    0.89    0.26
  -3 -14   0    0.35    0.32
  -3 -14   0    0.25    0.48
   3  14   0    0.28    0.26
   3  14   0   -0.14    0.28
  -4 -14   0    1.61    0.55
  -4 -14   0    1.40    0.38
   4  14   0    1.47    0.36
   4  14   0    1.40    0.42
  -5 -14   0    0.61    0.36
  -5 -14   0    0.45    0.55
   5  14   0    0.43    0.31
   5  14   0    0.29    0.38
  -6 -14   0   -0.23    0.33
  -6 -14   0   -0.06    0.37
   6  14   0    0.31    0.29
   6  14   0    0.43    0.37
  -7 -14   0    0.05    0.38
  -7 -14   0    0.51    0.45
   7  14   0    0.14    0.37
   7  14   0    0.08    0.31
  -8 -14   0    0.52    0.43
  -8 -14   0    0.37    0.46
   8  14   0    0.73    0.45
   8  14   0    0.59    0.38
   7 -15   0    0.14    0.31
   7 -15   0   -0.26    0.48
  -7  15   0    0.34    0.37
  -7  15   0    0.15    0.30
   6 -15   0   -0.12    0.26
   6 -15   0   -0.17    0.28
  -6  15   0   -0.39    0.30
  -6  15   0    0.24    0.40
   5 -15   0    0.06    0.28
   5 -15   0   -0.09    0.53
   5 -15   0    0.32    0.49
  -5  15   0    0.43    0.40
  -5  15   0    0.02    0.28
   4 -15   0   -0.04    0.34
   4 -15   0    0.24    0.28
   4 -15   0    0.19    0.35
  -4  15   0    0.35    0.30
  -4  15   0    0.36    0.31
   3 -15   0    1.22    0.58
   3 -15   0    1.18    0.34
   3 -15   0    0.69    0.42
  -3  15   0    1.16    0.34
  -3  15   0    1.01    0.37
   2 -15   0    0.06    0.47
   2 -15   0   -0.19    0.38
   2 -15   0    0.04    0.26
  -2  15   0    0.27    0.29
  -2  15   0    0.18    0.27
   1 -15   0    0.48    0.51
   1 -15   0    0.36    0.36
   1 -15   0    0.22    0.30
  -1  15   0    0.59    0.32
  -1  15   0    0.20    0.27
   0 -15   0   -0.32    0.44
   0 -15   0    0.21    0.27
   0 -15   0   -0.03    0.41
   0  15   0    0.49    0.27
   0  15   0    0.66    0.40
   0  15   0    0.38    0.27
  -1 -15   0    0.17    0.38
  -1 -15   0    0.20    0.29
   1  15   0    0.51    0.41
   1  15   0    0.22    0.29
   1  15   0   -0.27    0.21
  -2 -15   0    0.40    0.40
  -2 -15   0    0.96    0.35
   2  15   0    0.86    0.32
   2  15   0    0.62    0.31
  -3 -15   0    1.84    0.66
  -3 -15   0    2.02    0.42
   3  15   0    1.95    0.40
   3  15   0    2.13    0.42
  -4 -15   0   -0.05    0.37
  -4 -15   0   -0.10    0.32
   4  15   0    0.04    0.26
   4  15   0    0.64    0.37
  -5 -15   0    0.41    0.56
  -5 -15   0    0.02    0.32
   5  15   0    0.24    0.32
   5  15   0    0.25    0.29
  -6 -15   0    0.20    0.40
  -6 -15   0    0.30    0.36
   6  15   0    0.32    0.33
   6  15   0    0.51    0.41
   5 -16   0    0.15    0.30
   5 -16   0   -0.52    0.50
   5 -16   0    0.04    0.50
  -5  16   0   -0.10    0.36
  -5  16   0   -0.01    0.30
   4 -16   0    1.18    0.37
   4 -16   0    0.86    0.54
   4 -16   0    0.23    0.58
  -4  16   0    0.58    0.44
  -4  16   0    0.80    0.37
   3 -16   0    0.37    0.27
   3 -16   0   -0.10    0.49
   3 -16   0    0.40    0.39
  -3  16   0    0.70    0.32
  -3  16   0    0.50    0.32
   2 -16   0    0.00    0.39
   2 -16   0    0.75    0.45
   2 -16   0    0.45    0.32
  -2  16   0    0.71    0.36
  -2  16   0    0.69    0.30
   1 -16   0    0.93    0.33
   1 -16   0    0.18    0.47
   1 -16   0    0.54    0.56
  -1  16   0    0.52    0.34
  -1  16   0    0.69    0.29
   0 -16   0    1.09    0.56
   0 -16   0    0.94    0.32
   0 -16   0    0.49    0.44
   0  16   0    0.87    0.38
   0  16   0    0.62    0.31
  -1 -16   0    0.14    0.43
  -1 -16   0    0.22    0.29
  -1 -16   0   -0.15    0.38
   1  16   0    0.25    0.30
   1  16   0    0.02    0.26
   1  16   0   -0.15    0.26
  -2 -16   0    0.66    0.35
  -2 -16   0    1.09    0.53
   2  16   0    1.15    0.35
   2  16   0    0.95    0.35
  -3 -16   0    0.32    0.30
  -3 -16   0    0.15    0.54
   3  16   0    0.22    0.34
   3  16   0   -0.07    0.26
  -4 -16   0    0.56    0.34
  -4 -16   0    1.02    0.53
   4  16   0    0.93    0.37
   4  16   0    0.68    0.32
   2 -17   0    0.81    0.57
   2 -17   0    0.10    0.56
  -2  17   0    0.29    0.44
   1 -17   0    0.36    0.58
   1 -17   0    0.28    0.46
  -1  17   0    0.03    0.30
   0 -17   0    0.16    0.47
   0 -17   0    0.21    0.44
   0  17   0   -0.03    0.30
  -1 -17   0   -0.02    0.29
  -1 -17   0    0.10    0.43
  -1 -17   0    0.43    0.49
   4  16  -1    1.08    0.38
   4  16  -1    0.80    0.38
  -4 -16   1    0.52    0.31
  -4 -16   1    0.30    0.44
   3  16  -1    0.04    0.29
   3  16  -1    0.23    0.29
  -3 -16   1    0.24    0.59
  -3 -16   1   -0.28    0.29
   2  16  -1    0.32    0.24
   2  16  -1   -0.03    0.28
  -2 -16   1   -0.26    0.27
  -2 -16   1   -0.17    0.37
   1  16  -1    0.24    0.31
   1  16  -1    0.71    0.30
  -1 -16   1    0.24    0.37
  -1 -16   1    0.06    0.39
  -1 -16   1    1.12    0.34
   0  16  -1    0.34    0.42
   0 -16   1    0.71    0.45
   0 -16   1    0.34    0.37
   0 -16   1    0.10    0.27
  -1  16  -1    0.45    0.42
   1 -16   1    0.59    0.44
   1 -16   1    0.58    0.56
  -2  16  -1    0.54    0.44
   2 -16   1    0.44    0.48
   2 -16   1    0.86    0.56
  -3  16  -1    0.81    0.46
   3 -16   1    0.62    0.58
   3 -16   1    0.59    0.56
  -4  16  -1    0.14    0.40
   4 -16   1    0.13    0.38
   4 -16   1   -0.23    0.49
  -5  16  -1    1.13    0.40
   5 -16   1    1.25    0.57
   5 -16   1    0.86    0.63
   6  15  -1    0.32    0.42
   6  15  -1    0.03    0.30
  -6 -15   1    0.12    0.40
  -6 -15   1    0.30    0.56
   5  15  -1    0.06    0.29
   5  15  -1    0.55    0.34
  -5 -15   1    0.54    0.60
  -5 -15   1    0.43    0.35
   4  15  -1    0.61    0.36
   4  15  -1    0.45    0.31
  -4 -15   1    0.58    0.36
  -4 -15   1    0.58    0.46
   3  15  -1    0.01    0.29
   3  15  -1    0.12    0.19
  -3 -15   1    0.33    0.54
  -3 -15   1    0.03    0.30
   2  15  -1    3.34    0.50
   2  15  -1    3.33    0.47
  -2 -15   1    2.98    0.45
  -2 -15   1    3.88    0.75
   1  15  -1    0.16    0.29
   1  15  -1    0.59    0.31
  -1 -15   1    0.18    0.39
  -1 -15   1    0.45    0.29
   0  15  -1    0.10    0.25
   0  15  -1   -0.33    0.24
   0  15  -1   -0.56    0.32
   0 -15   1    0.15    0.33
   0 -15   1    0.31    0.40
   0 -15   1   -0.24    0.23
  -1  15  -1    1.67    0.48
  -1  15  -1    2.18    0.36
   1 -15   1    2.08    0.66
   1 -15   1    2.22    0.67
   1 -15   1    2.15    0.37
  -2  15  -1   -0.26    0.24
  -2  15  -1   -0.21    0.24
   2 -15   1    0.17    0.24
   2 -15   1   -0.13    0.34
   2 -15   1    0.19    0.32
  -3  15  -1    0.03    0.25
  -3  15  -1   -0.01    0.25
   3 -15   1    0.34    0.47
   3 -15   1    0.04    0.32
   3 -15   1    0.10    0.25
  -4  15  -1   -0.05    0.34
  -4  15  -1    0.19    0.28
   4 -15   1    0.11    0.26
   4 -15   1    0.16    0.45
   4 -15   1   -0.13    0.43
  -5  15  -1    0.13    0.35
  -5  15  -1   -0.12    0.23
   5 -15   1    0.23    0.36
   5 -15   1   -0.68    0.43
   5 -15   1   -0.22    0.23
  -6  15  -1    0.17    0.30
  -6  15  -1    0.56    0.41
   6 -15   1    0.00    0.47
   6 -15   1   -0.39    0.29
  -7  15  -1   -0.40    0.31
  -7  15  -1    0.06    0.37
   7 -15   1    0.05    0.32
   7 -15   1    0.08    0.39
   7  14  -1    0.43    0.37
   7  14  -1    0.99    0.43
  -7 -14   1    0.48    0.43
  -7 -14   1    0.79    0.42
   6  14  -1    0.04    0.22
   6  14  -1    0.43    0.36
  -6 -14   1   -0.37    0.33
  -6 -14   1    0.04    0.33
   5  14  -1    0.41    0.37
   5  14  -1   -0.07    0.27
  -5 -14   1    0.03    0.51
  -5 -14   1    0.01    0.28
   4  14  -1    0.12    0.32
   4  14  -1   -0.17    0.18
  -4 -14   1    0.24    0.51
  -4 -14   1    0.29    0.29
   3  14  -1    0.12    0.26
   3  14  -1    0.00    0.28
  -3 -14   1   -0.11    0.48
  -3 -14   1    0.22    0.30
   2  14  -1   -0.12    0.17
   2  14  -1    0.30    0.25
  -2 -14   1    0.17    0.27
  -2 -14   1    0.34    0.38
   1  14  -1    0.03    0.25
   1  14  -1    0.17    0.25
   1  14  -1   -0.02    0.25
  -1 -14   1    0.34    0.38
  -1 -14   1   -0.01    0.23
   0  14  -1    0.70    0.39
   0  14  -1   -0.08    0.18
   0  14  -1   -0.15    0.24
   0 -14   1    0.10    0.38
   0 -14   1    0.10    0.23
   0 -14   1    0.28    0.36
  -1  14  -1    8.18    0.75
  -1  14  -1    7.27    0.53
   1 -14   1    7.13    0.54
   1 -14   1    7.34    1.03
   1 -14   1    5.42    0.88
  -2  14  -1    0.09    0.25
  -2  14  -1    0.05    0.25
   2 -14   1    0.20    0.42
   2 -14   1    0.11    0.25
   2 -14   1    0.18    0.35
  -3  14  -1    1.66    0.35
  -3  14  -1    1.28    0.38
   3 -14   1    1.22    0.47
   3 -14   1    1.57    0.49
   3 -14   1    1.71    0.35
  -4  14  -1    3.17    0.51
  -4  14  -1    2.67    0.41
   4 -14   1    2.70    0.41
   4 -14   1    1.41    0.57
   4 -14   1    1.82    0.59
  -5  14  -1   -0.11    0.22
  -5  14  -1   -0.15    0.27
   5 -14   1    0.24    0.49
   5 -14   1    0.13    0.26
   5 -14   1    0.01    0.32
  -6  14  -1    0.88    0.37
  -6  14  -1    0.70    0.41
   6 -14   1    0.57    0.55
   6 -14   1   -0.18    0.47
   6 -14   1    0.82    0.34
  -7  14  -1    0.68    0.41
  -7  14  -1    0.20    0.34
   7 -14   1    0.40    0.32
   7 -14   1    0.15    0.38
  -8  14  -1   -0.06    0.35
  -8  14  -1    0.28    0.40
   8 -14   1    0.26    0.35
   8 -14   1    0.08    0.38
   8 -14   1   -0.20    0.46
   8  13  -1    1.00    0.43
   8  13  -1    1.85    0.53
  -8 -13   1    0.44    0.44
  -8 -13   1    1.21    0.48
   7  13  -1    0.98    0.40
   7  13  -1    1.22    0.46
  -7 -13   1    0.79    0.45
  -7 -13   1    1.22    0.44
   6  13  -1    0.71    0.43
   6  13  -1    0.56    0.27
  -6 -13   1   -0.09    0.33
  -6 -13   1    0.44    0.35
   5  13  -1    1.35    0.33
   5  13  -1    1.45    0.40
  -5 -13   1    0.94    0.44
  -5 -13   1    1.87    0.42
   4  13  -1    0.10    0.26
   4  13  -1    0.07    0.31
  -4 -13   1    0.19    0.31
  -4 -13   1   -0.05    0.44
   3  13  -1    0.40    0.29
   3  13  -1    0.27    0.27
  -3 -13   1    0.21    0.25
  -3 -13   1    0.17    0.36
   2  13  -1    0.42    0.29
   2  13  -1    0.16    0.25
  -2 -13   1    0.51    0.39
  -2 -13   1    0.86    0.27
   1  13  -1    1.18    0.41
   1  13  -1    1.45    0.35
   1  13  -1    1.76    0.34
  -1 -13   1    0.89    0.41
  -1 -13   1    1.39    0.31
   0  13  -1    1.20    0.36
   0  13  -1    1.24    0.29
   0  13  -1    0.78    0.29
   0 -13   1    1.25    0.44
   0 -13   1    1.09    0.29
  -1  13  -1    2.95    0.52
  -1  13  -1    2.80    0.37
   1 -13   1    2.12    0.53
   1 -13   1    3.05    0.37
   1 -13   1    2.57    0.61
  -2  13  -1   -0.24    0.20
  -2  13  -1   -0.01    0.22
   2 -13   1   -0.14    0.26
   2 -13   1    0.12    0.22
   2 -13   1    0.33    0.41
  -3  13  -1    0.21    0.32
  -3  13  -1    0.40    0.26
   3 -13   1    0.27    0.23
   3 -13   1    0.21    0.40
   3 -13   1    0.27    0.44
  -4  13  -1    0.68    0.38
  -4  13  -1    0.39    0.27
   4 -13   1    0.34    0.42
   4 -13   1    0.15    0.31
   4 -13   1   -0.01    0.23
  -5  13  -1   -0.15    0.31
  -5  13  -1   -0.13    0.25
   5 -13   1   -0.50    0.37
   5 -13   1   -0.24    0.23
   5 -13   1    0.30    0.35
  -6  13  -1   -0.01    0.29
  -6  13  -1    0.13    0.33
   6 -13   1    0.16    0.25
   6 -13   1    0.20    0.43
   6 -13   1   -0.53    0.37
  -7  13  -1    0.53    0.35
  -7  13  -1    0.14    0.38
   7 -13   1    0.17    0.36
   7 -13   1    0.44    0.30
  -8  13  -1   -0.06    0.32
  -8  13  -1    0.69    0.40
   8 -13   1    0.38    0.51
   8 -13   1    0.10    0.35
   8 -13   1   -0.36    0.41
  -9  13  -1   -0.30    0.32
   9 -13   1   -0.06    0.48
   9 -13   1    0.12    0.32
   9 -13   1    0.03    0.37
   9  12  -1    0.83    0.47
  -9 -12   1    0.36    0.37
  -9 -12   1    0.90    0.48
   8  12  -1    0.66    0.46
   8  12  -1    0.03    0.33
  -8 -12   1    0.02    0.37
  -8 -12   1    0.49    0.38
   7  12  -1    0.77    0.41
   7  12  -1    0.87    0.39
  -7 -12   1    0.60    0.39
  -7 -12   1    1.25    0.55
   6  12  -1    1.76    0.36
   6  12  -1    2.48    0.49
  -6 -12   1    0.22    0.70
  -6 -12   1    1.66    0.51
  -6 -12   1    2.16    0.45
   5  12  -1    2.62    0.41
   5  12  -1    2.98    0.49
  -5 -12   1    2.01    0.44
  -5 -12   1    1.76    0.51
  -5 -12   1    0.71    0.66
   4  12  -1    0.10    0.27
   4  12  -1   -0.18    0.23
  -4 -12   1   -0.03    0.43
  -4 -12   1    0.52    0.28
   3  12  -1    0.04    0.17
   3  12  -1    0.05    0.27
  -3 -12   1    0.10    0.26
  -3 -12   1   -0.32    0.26
   2  12  -1    1.18    0.28
   2  12  -1    1.11    0.29
  -2 -12   1    1.38    0.32
  -2 -12   1    0.89    0.41
   1  12  -1    0.15    0.23
   1  12  -1    0.28    0.24
   1  12  -1    0.34    0.25
  -1 -12   1    0.28    0.33
  -1 -12   1    0.35    0.24
   0  12  -1    1.88    0.36
   0  12  -1    2.21    0.40
   0  12  -1    2.20    0.35
   0 -12   1    1.93    0.47
   0 -12   1    2.66    0.35
  -1  12  -1    1.51    0.39
  -1  12  -1    1.11    0.31
  -1  12  -1    1.37    0.29
   1 -12   1    1.64    0.29
   1 -12   1    1.02    0.45
   1 -12   1    1.40    0.49
  -2  12  -1   -0.13    0.29
  -2  12  -1   -0.28    0.20
   2 -12   1   -0.24    0.34
   2 -12   1    0.02    0.22
   2 -12   1    0.10    0.35
  -3  12  -1    0.07    0.22
  -3  12  -1    0.48    0.25
   3 -12   1    0.34    0.24
   3 -12   1    0.21    0.38
   3 -12   1    0.13    0.41
  -4  12  -1    4.89    0.50
  -4  12  -1    4.42    0.59
   4 -12   1    4.27    0.47
   4 -12   1    3.60    0.67
   4 -12   1    4.05    0.68
  -5  12  -1    2.28    0.47
  -5  12  -1    3.01    0.40
   5 -12   1    2.14    0.55
   5 -12   1    2.38    0.58
   5 -12   1    2.62    0.40
  -6  12  -1    0.26    0.35
  -6  12  -1    0.57    0.32
   6 -12   1    0.56    0.28
   6 -12   1    0.43    0.42
   6 -12   1    0.33    0.33
  -7  12  -1    1.12    0.36
  -7  12  -1    0.94    0.35
   7 -12   1    1.04    0.55
   7 -12   1    1.57    0.37
  -8  12  -1    0.05    0.37
   8 -12   1    0.24    0.47
   8 -12   1   -0.31    0.32
   8 -12   1   -0.07    0.31
  -9  12  -1   -0.01    0.41
   9 -12   1    0.23    0.39
   9 -12   1    0.25    0.50
   9 -12   1    0.29    0.52
 -10  12  -1    0.87    0.49
  10 -12   1   -0.21    0.36
  10 -12   1    0.85    0.42
  10 -12   1    0.36    0.52
  10  11  -1    1.23    0.54
 -10 -11   1    0.74    0.51
 -10 -11   1    0.00    0.31
   9  11  -1    2.25    0.59
  -9 -11   1    1.97    0.55
  -9 -11   1    2.44    0.56
   8  11  -1    1.39    0.50
  -8 -11   1    0.30    0.38
  -8 -11   1   -1.30    0.74
  -8 -11   1    0.75    0.49
   7  11  -1    0.65    0.41
  -7 -11   1    0.18    0.45
  -7 -11   1    0.16    0.35
   6  11  -1    0.36    0.34
   6  11  -1   -0.03    0.19
  -6 -11   1   -0.33    0.29
  -6 -11   1   -0.88    0.59
  -6 -11   1    0.02    0.40
   5  11  -1    4.29    0.56
   5  11  -1    4.25    0.45
  -5 -11   1    3.47    0.64
  -5 -11   1    3.56    0.82
  -5 -11   1    4.60    0.54
   4  11  -1    3.35    0.48
   4  11  -1    2.62    0.41
  -4 -11   1    2.42    0.54
  -4 -11   1    2.98    0.44
  -4 -11   1    1.72    0.61
   3  11  -1    2.72    0.40
   3  11  -1    2.08    0.37
  -3 -11   1    1.73    0.46
  -3 -11   1    1.81    0.54
  -3 -11   1    2.25    0.36
   2  11  -1    5.40    0.49
   2  11  -1    4.59    0.47
  -2 -11   1    4.78    0.43
  -2 -11   1    4.27    0.69
  -2 -11   1    3.53    0.65
   1  11  -1   -0.02    0.16
   1  11  -1   -0.02    0.21
   1  11  -1    0.05    0.29
  -1 -11   1    0.13    0.21
  -1 -11   1   -0.35    0.24
  -1 -11   1   -0.28    0.28
   0  11  -1    7.61    0.52
   0  11  -1    7.79    0.64
   0  11  -1    7.64    0.55
   0 -11   1    8.36    0.52
   0 -11   1    7.96    0.74
   0 -11   1    7.95    0.86
  -1  11  -1   11.88    0.66
  -1  11  -1   10.71    0.73
  -1  11  -1   10.56    0.58
   1 -11   1   10.70    0.83
   1 -11   1   10.39    0.58
   1 -11   1    9.54    0.94
   1 -11   1   10.08    1.03
  -2  11  -1    0.62    0.25
  -2  11  -1    0.62    0.32
   2 -11   1    0.79    0.27
   2 -11   1    0.49    0.37
   2 -11   1    0.32    0.21
   2 -11   1    0.65    0.32
  -3  11  -1   10.84    0.74
  -3  11  -1    9.85    0.60
   3 -11   1   10.89    1.08
   3 -11   1    9.61    0.59
   3 -11   1   10.58    1.03
  -4  11  -1    0.16    0.23
  -4  11  -1    0.47    0.27
   4 -11   1    0.24    0.38
   4 -11   1    0.06    0.24
   4 -11   1   -0.09    0.24
  -5  11  -1   16.23    0.96
  -5  11  -1   16.09    0.85
   5 -11   1   15.87    0.84
   5 -11   1   16.43    1.50
   5 -11   1   16.59    1.25
  -6  11  -1    0.08    0.27
   6 -11   1    0.40    0.38
   6 -11   1    0.19    0.25
   6 -11   1   -0.06    0.26
  -7  11  -1    3.86    0.52
   7 -11   1    2.91    0.64
   7 -11   1    4.46    0.53
   7 -11   1    2.66    0.65
   7 -11   1    3.08    0.57
  -8  11  -1   -0.19    0.36
   8 -11   1   -0.06    0.40
   8 -11   1    0.23    0.36
   8 -11   1   -0.01    0.33
  -9  11  -1   -0.08    0.42
   9 -11   1    0.02    0.33
   9 -11   1   -0.14    0.32
   9 -11   1    0.09    0.33
 -10  11  -1    3.19    0.64
  10 -11   1    2.83    0.78
  10 -11   1    2.12    0.73
  10 -11   1    3.29    0.59
 -11  11  -1    1.18    0.51
  11 -11   1    0.91    0.64
  11 -11   1    0.62    0.51
  11 -11   1    0.61    0.44
  11  10  -1    1.70    0.52
 -11 -10   1    1.00    0.41
 -11 -10   1    1.02    0.42
  10  10  -1    1.19    0.54
 -10 -10   1    1.56    0.54
 -10 -10   1   -1.19    0.97
 -10 -10   1    0.81    0.37
   9  10  -1    0.61    0.46
  -9 -10   1   -0.20    0.36
  -9 -10   1   -1.21    0.56
  -9 -10   1    0.07    0.38
   8  10  -1    3.56    0.62
  -8 -10   1    1.00    0.89
  -8 -10   1    3.50    0.66
  -8 -10   1    3.40    0.51
   7  10  -1   -0.31    0.33
  -7 -10   1    0.15    0.38
  -7 -10   1   -1.22    0.61
  -7 -10   1    0.11    0.32
   6  10  -1    3.28    0.54
  -6 -10   1    2.27    0.58
  -6 -10   1    1.51    0.74
  -6 -10   1    3.59    0.51
   5  10  -1   12.13    0.71
   5  10  -1   12.91    0.85
  -5 -10   1   12.58    1.23
  -5 -10   1   12.58    1.36
  -5 -10   1   13.05    0.80
   4  10  -1    8.19    0.59
   4  10  -1    8.44    0.66
   4  10  -1    8.65    0.61
  -4 -10   1    8.23    1.05
  -4 -10   1    7.54    0.87
  -4 -10   1    8.67    0.62
   3  10  -1   14.80    0.76
   3  10  -1   15.18    0.73
   3  10  -1   14.52    0.79
  -3 -10   1   15.63    0.81
  -3 -10   1   15.11    1.22
  -3 -10   1   14.11    1.22
  -3 -10   1   14.11    0.76
   2  10  -1   11.20    0.63
   2  10  -1   11.96    0.58
   2  10  -1   10.67    0.63
  -2 -10   1   12.16    1.07
  -2 -10   1   10.67    1.00
  -2 -10   1   10.90    0.62
  -2 -10   1   11.53    0.64
   1  10  -1    0.40    0.22
   1  10  -1    0.22    0.20
   1  10  -1    0.30    0.20
   1  10  -1    0.30    0.20
   1  10  -1    0.30    0.13
  -1 -10   1    0.25    0.20
  -1 -10   1    0.13    0.19
  -1 -10   1    0.50    0.30
  -1 -10   1    0.52    0.34
   0  10  -1    0.87    0.22
   0  10  -1    0.82    0.30
   0  10  -1    0.93    0.23
   0  10  -1    0.64    0.22
   0 -10   1    0.91    0.20
   0 -10   1    0.72    0.30
   0 -10   1    0.93    0.30
   0 -10   1    0.87    0.20
   0 -10   1    0.93    0.22
  -1  10  -1    0.91    0.22
  -1  10  -1    1.20    0.24
  -1  10  -1    1.31    0.18
  -1  10  -1    1.25    0.24
  -1  10  -1    1.20    0.32
   1 -10   1    1.24    0.23
   1 -10   1    0.91    0.26
   1 -10   1    1.18    0.23
   1 -10   1    0.66    0.29
   1 -10   1    1.08    0.20
   1 -10   1    1.07    0.33
  -2  10  -1   -0.13    0.17
  -2  10  -1    0.08    0.12
  -2  10  -1    0.29    0.20
  -2  10  -1    0.13    0.18
   2 -10   1   -0.04    0.15
   2 -10   1    0.14    0.22
   2 -10   1    0.14    0.17
   2 -10   1    0.18    0.30
  -3  10  -1    3.20    0.37
  -3  10  -1    3.40    0.44
   3 -10   1    2.62    0.51
   3 -10   1    3.58    0.36
   3 -10   1    3.89    0.58
  -4  10  -1    2.21    0.40
  -4  10  -1    2.01    0.33
   4 -10   1    1.37    0.42
   4 -10   1    1.20    0.45
   4 -10   1    2.04    0.33
  -5  10  -1    0.55    0.26
   5 -10   1    0.22    0.28
   5 -10   1    0.57    0.24
  -6  10  -1    5.06    0.56
   6 -10   1    4.32    0.65
   6 -10   1    6.07    0.88
   6 -10   1    5.36    0.51
  -7  10  -1    1.35    0.38
   7 -10   1    1.14    0.35
   7 -10   1    0.82    0.43
   7 -10   1    0.99    0.44
   7 -10   1    0.53    0.44
  -8  10  -1    0.51    0.37
   8 -10   1    0.01    0.42
   8 -10   1    0.59    0.34
   8 -10   1    0.39    0.46
  -9  10  -1   -0.87    0.29
   9 -10   1   -0.09    0.32
   9 -10   1   -0.06    0.29
   9 -10   1   -0.04    0.30
 -10  10  -1    0.66    0.43
  10 -10   1    0.40    0.40
  10 -10   1    0.30    0.52
  10 -10   1    0.44    0.41
 -11  10  -1    2.65    0.61
  11 -10   1    1.40    0.59
  11 -10   1    2.33    0.68
  11 -10   1    3.48    0.64
 -12  10  -1    0.26    0.50
  12 -10   1    0.61    0.54
  12 -10   1    0.51    0.38
  12 -10   1    0.97    0.61
  11   9  -1    1.09    0.56
 -11  -9   1    0.43    0.42
 -11  -9   1    0.15    0.45
  10   9  -1    0.73    0.52
 -10  -9   1    0.25    0.38
 -10  -9   1   -1.74    0.86
 -10  -9   1    0.89    0.46
   9   9  -1    5.14    0.75
  -9  -9   1    3.01    1.10
  -9  -9   1    4.48    0.64
  -9  -9   1    4.18    0.69
   8   9  -1    0.54    0.42
  -8  -9   1    0.63    0.41
  -8  -9   1   -0.87    0.70
  -8  -9   1    0.63    0.30
   7   9  -1    0.51    0.32
   7   9  -1    0.50    0.33
  -7  -9   1    0.27    0.34
  -7  -9   1    0.67    0.39
  -7  -9   1   -0.38    0.65
  -7  -9   1    0.73    0.34
   6   9  -1    3.06    0.51
   6   9  -1    2.90    0.44
  -6  -9   1    1.78    0.41
  -6  -9   1    1.80    0.74
  -6  -9   1    2.06    0.45
  -6  -9   1    1.60    0.41
   5   9  -1    7.38    0.59
   5   9  -1    8.27    0.58
  -5  -9   1    7.68    1.12
  -5  -9   1    8.24    0.63
  -5  -9   1    8.09    0.65
  -5  -9   1    7.00    0.81
   4   9  -1    0.79    0.30
   4   9  -1    1.23    0.26
   4   9  -1    1.57    0.31
  -4  -9   1    1.08    0.30
  -4  -9   1    0.65    0.38
  -4  -9   1    1.10    0.50
  -4  -9   1    1.20    0.29
   3   9  -1   18.69    0.89
   3   9  -1   17.92    0.85
   3   9  -1   17.59    0.82
   3   9  -1   17.74    0.79
  -3  -9   1   19.25    1.29
  -3  -9   1   17.95    0.85
  -3  -9   1   17.06    1.05
  -3  -9   1   17.72    0.86
  -3  -9   1   17.17    0.82
  -3  -9   1   18.86    1.39
   2   9  -1    2.39    0.29
   2   9  -1    2.73    0.29
   2   9  -1    2.78    0.33
   2   9  -1    2.50    0.32
  -2  -9   1    2.62    0.50
  -2  -9   1    2.41    0.31
  -2  -9   1    2.05    0.40
  -2  -9   1    1.80    0.36
  -2  -9   1    2.54    0.30
  -2  -9   1    2.95    0.33
   1   9  -1    1.29    0.22
   1   9  -1    1.11    0.22
   1   9  -1    1.33    0.24
   1   9  -1    1.01    0.17
   1   9  -1    1.22    0.30
  -1  -9   1    1.27    0.24
  -1  -9   1    0.81    0.33
  -1  -9   1    1.00    0.29
  -1  -9   1    0.92    0.19
  -1  -9   1    1.11    0.20
   0   9  -1    1.18    0.26
   0   9  -1    1.51    0.26
   0   9  -1    1.24    0.23
   0   9  -1    1.44    0.23
   0  -9   1    1.17    0.22
   0  -9   1    0.70    0.28
   0  -9   1    1.41    0.22
   0  -9   1    1.27    0.19
   0  -9   1    1.30    0.29
  -1   9  -1    2.56    0.35
  -1   9  -1    3.08    0.30
  -1   9  -1    2.78    0.33
  -1   9  -1    2.61    0.30
   1  -9   1    2.83    0.39
   1  -9   1    2.85    0.29
   1  -9   1    2.40    0.40
   1  -9   1    3.29    0.27
   1  -9   1    2.90    0.29
  -2   9  -1    0.54    0.26
  -2   9  -1    0.78    0.22
  -2   9  -1    1.05    0.22
   2  -9   1    0.93    0.21
   2  -9   1    0.80    0.17
   2  -9   1    0.73    0.31
   2  -9   1    0.95    0.20
   2  -9   1    0.78    0.31
  -3   9  -1    0.78    0.24
  -3   9  -1    0.58    0.26
  -3   9  -1    0.69    0.20
   3  -9   1    0.60    0.17
   3  -9   1    0.91    0.24
   3  -9   1    0.58    0.32
   3  -9   1    0.65    0.20
   3  -9   1    0.50    0.29
  -4   9  -1   -0.11    0.20
  -4   9  -1    0.20    0.23
  -4   9  -1   -0.17    0.13
  -4   9  -1   -0.08    0.20
   4  -9   1   -0.07    0.13
   4  -9   1   -0.06    0.17
   4  -9   1    0.28    0.28
   4  -9   1   -0.09    0.18
   4  -9   1    0.09    0.17
  -5   9  -1    0.67    0.28
  -5   9  -1    0.39    0.17
   5  -9   1   -0.32    0.27
   5  -9   1    0.31    0.30
   5  -9   1    0.07    0.24
   5  -9   1    0.02    0.21
   6  -9   1    0.58    0.27
   6  -9   1    0.07    0.36
  -7   9  -1    1.09    0.40
   7  -9   1    0.52    0.44
   7  -9   1    1.18    0.35
   7  -9   1    0.68    0.39
   7  -9   1    0.36    0.33
  -8   9  -1    0.46    0.36
   8  -9   1    0.53    0.44
   8  -9   1    0.02    0.41
   8  -9   1    0.18    0.30
  -9   9  -1    0.69    0.41
   9  -9   1    0.72    0.46
   9  -9   1    0.70    0.37
   9  -9   1    0.18    0.34
 -10   9  -1    0.10    0.40
  10  -9   1    0.23    0.37
  10  -9   1    0.06    0.32
  10  -9   1    0.28    0.49
 -11   9  -1    0.66    0.46
  11  -9   1   -0.33    0.37
  11  -9   1    0.24    0.40
  11  -9   1    0.20    0.38
 -12   9  -1   -0.34    0.43
  12  -9   1   -0.12    0.41
  12  -9   1    0.36    0.41
  12  -9   1   -0.35    0.39
  12   8  -1    0.75    0.44
 -12  -8   1    1.08    0.45
 -12  -8   1    0.87    0.42
  11   8  -1    1.77    0.61
 -11  -8   1    0.78    0.43
 -11  -8   1    1.02    0.50
  10   8  -1    1.51    0.72
  10   8  -1    3.36    0.69
 -10  -8   1    3.50    0.62
 -10  -8   1    2.57    0.51
   9   8  -1    0.54    0.41
   9   8  -1   -0.49    0.47
   9   8  -1    0.12    0.43
  -9  -8   1   -1.38    0.75
  -9  -8   1    0.19    0.38
  -9  -8   1    0.36    0.32
  -9  -8   1    0.54    0.36
   8   8  -1   -0.07    0.27
   8   8  -1   -0.41    0.44
   8   8  -1    0.33    0.26
  -8  -8   1   -0.53    0.48
  -8  -8   1    0.40    0.39
  -8  -8   1   -0.19    0.24
  -8  -8   1    0.25    0.27
   7   8  -1    0.52    0.27
   7   8  -1    0.42    0.40
  -7  -8   1    0.26    0.32
  -7  -8   1    0.73    0.38
  -7  -8   1    0.13    0.68
  -7  -8   1    0.93    0.39
   6   8  -1   16.41    0.88
   6   8  -1   16.54    0.97
  -6  -8   1   15.25    0.92
  -6  -8   1   15.50    0.88
  -6  -8   1   15.20    1.19
  -6  -8   1   16.15    1.57
   5   8  -1    0.42    0.24
   5   8  -1    0.46    0.30
  -5  -8   1    0.24    0.29
  -5  -8   1    0.54    0.27
  -5  -8   1    0.62    0.51
  -5  -8   1    0.25    0.25
   4   8  -1    1.15    0.24
   4   8  -1    0.39    0.24
   4   8  -1    0.54    0.26
  -4  -8   1    0.21    0.20
  -4  -8   1    0.21    0.22
  -4  -8   1    0.11    0.22
  -4  -8   1    0.67    0.45
   3   8  -1   10.61    0.55
   3   8  -1   11.45    0.62
   3   8  -1   10.85    0.60
   3   8  -1    9.28    0.53
  -3  -8   1   10.35    0.57
  -3  -8   1    9.90    0.67
  -3  -8   1    9.69    0.55
  -3  -8   1   10.00    0.95
  -3  -8   1   10.26    0.59
  -3  -8   1   10.17    0.83
   2   8  -1    4.90    0.35
   2   8  -1    4.51    0.34
   2   8  -1    5.18    0.39
   2   8  -1    5.00    0.38
  -2  -8   1    4.87    0.60
  -2  -8   1    4.95    0.58
  -2  -8   1    4.61    0.36
  -2  -8   1    4.22    0.35
  -2  -8   1    4.88    0.38
  -2  -8   1    4.46    0.56
   1   8  -1   10.94    0.55
   1   8  -1   10.65    0.49
   1   8  -1   10.70    0.55
   1   8  -1   10.90    0.55
   1   8  -1   10.56    0.60
  -1  -8   1   10.89    0.53
  -1  -8   1   10.85    0.83
  -1  -8   1   10.99    0.54
  -1  -8   1   11.73    0.86
  -1  -8   1   10.85    0.55
   0   8  -1    2.64    0.34
   0   8  -1    3.38    0.30
   0   8  -1    3.19    0.31
   0   8  -1    3.74    0.31
   0  -8   1    3.69    0.29
   0  -8   1    2.91    0.30
   0  -8   1    4.98    0.54
   0  -8   1    3.64    0.43
   0  -8   1    3.08    0.26
  -1   8  -1    3.27    0.31
  -1   8  -1    4.01    0.32
  -1   8  -1    3.58    0.34
  -1   8  -1    4.16    0.31
   1  -8   1    2.79    0.27
   1  -8   1    3.13    0.25
   1  -8   1    2.83    0.27
   1  -8   1    2.82    0.38
  -2   8  -1    1.51    0.22
  -2   8  -1    1.58    0.26
  -2   8  -1    1.65    0.24
   2  -8   1    1.24    0.20
   2  -8   1    0.91    0.31
   2  -8   1    1.49    0.20
   2  -8   1    1.59    0.22
  -3   8  -1    0.17    0.20
  -3   8  -1    0.12    0.18
  -3   8  -1   -0.05    0.08
  -3   8  -1    0.05    0.17
   3  -8   1    0.23    0.18
   3  -8   1   -0.19    0.21
   3  -8   1   -0.12    0.11
   3  -8   1   -0.19    0.13
   3  -8   1   -0.10    0.16
  -4   8  -1    0.14    0.18
  -4   8  -1    0.05    0.19
  -4   8  -1    0.16    0.15
   4  -8   1    0.00    0.15
   4  -8   1    0.08    0.16
   4  -8   1    0.16    0.24
   4  -8   1    0.04    0.13
   4  -8   1    0.02    0.25
  -5   8  -1    0.50    0.23
  -5   8  -1    0.72    0.20
  -5   8  -1    0.61    0.24
   5  -8   1    0.73    0.32
   5  -8   1    0.19    0.24
   5  -8   1    0.74    0.23
   5  -8   1    0.55    0.19
   5  -8   1    0.57    0.32
  -6   8  -1    9.59    0.56
  -6   8  -1   11.47    0.71
   6  -8   1    9.37    0.66
   6  -8   1    8.85    0.61
   6  -8   1    7.92    0.93
   6  -8   1   11.85    0.88
  -7   8  -1   17.92    0.87
  -7   8  -1   19.48    0.98
  -7   8  -1   18.75    0.95
   7  -8   1   17.90    1.55
   7  -8   1   18.57    1.13
   7  -8   1   16.23    1.40
   7  -8   1   18.14    0.95
   7  -8   1   17.21    0.94
  -8   8  -1   14.76    0.83
  -8   8  -1   15.52    0.95
   8  -8   1   16.97    1.63
   8  -8   1   14.84    1.38
   8  -8   1   15.89    0.93
  -9   8  -1    1.26    0.36
  -9   8  -1    1.86    0.39
   9  -8   1    1.04    0.52
   9  -8   1    1.31    0.42
   9  -8   1    0.61    0.37
 -10   8  -1    0.53    0.45
 -10   8  -1    0.46    0.32
  10  -8   1    0.91    0.42
  10  -8   1    0.05    0.34
  10  -8   1    0.33    0.35
 -11   8  -1    1.83    0.44
 -11   8  -1    1.24    0.53
  11  -8   1    1.02    0.40
  11  -8   1    0.55    0.46
  11  -8   1    1.15    0.49
 -12   8  -1   -0.67    0.25
  12  -8   1   -0.19    0.37
  12  -8   1    0.59    0.46
  12  -8   1    0.39    0.54
 -13   8  -1   -0.09    0.50
  13  -8   1    0.65    0.57
  13  -8   1   -0.06    0.67
  13  -8   1    0.43    0.50
  12   7  -1    1.78    0.64
 -12  -7   1    1.79    0.60
 -12  -7   1   -0.25    0.80
 -12  -7   1    1.28    0.45
  11   7  -1   -0.17    0.29
  11   7  -1    0.25    0.38
 -11  -7   1   -0.23    0.46
 -11  -7   1   -0.03    0.32
 -11  -7   1    0.32    0.34
  10   7  -1   -0.55    0.53
  10   7  -1    0.76    0.41
  10   7  -1    0.70    0.35
 -10  -7   1   -0.08    0.68
 -10  -7   1    0.70    0.37
 -10  -7   1    0.61    0.42
 -10  -7   1    1.37    0.55
   9   7  -1    1.81    0.65
   9   7  -1    3.91    0.60
   9   7  -1    4.00    0.66
  -9  -7   1    2.59    1.03
  -9  -7   1    3.89    0.65
  -9  -7   1    3.44    0.57
  -9  -7   1    2.81    0.51
   8   7  -1    0.07    0.34
   8   7  -1    0.12    0.30
   8   7  -1   -0.50    0.30
  -8  -7   1   -0.25    0.31
  -8  -7   1   -0.40    0.49
  -8  -7   1    0.00    0.29
  -8  -7   1    0.21    0.30
   7   7  -1   -0.22    0.34
   7   7  -1   -0.06    0.42
   7   7  -1   -0.23    0.26
  -7  -7   1   -0.17    0.63
  -7  -7   1   -0.19    0.19
  -7  -7   1   -0.08    0.26
  -7  -7   1   -0.16    0.32
   6   7  -1    0.79    0.35
   6   7  -1    0.85    0.37
   6   7  -1    1.09    0.32
  -6  -7   1    0.82    0.34
  -6  -7   1    0.80    0.29
  -6  -7   1    1.49    0.65
  -6  -7   1    0.75    0.26
   5   7  -1   14.56    0.81
   5   7  -1   13.26    0.72
  -5  -7   1   11.41    0.67
  -5  -7   1   12.41    1.15
  -5  -7   1   13.80    0.78
  -5  -7   1   13.20    1.01
   4   7  -1   11.03    0.62
   4   7  -1   12.55    0.70
   4   7  -1   11.42    0.62
  -4  -7   1   11.13    0.60
  -4  -7   1   11.69    1.08
  -4  -7   1   11.42    0.92
  -4  -7   1   11.64    0.66
   3   7  -1   15.63    0.71
   3   7  -1   17.02    0.77
   3   7  -1   15.96    0.70
   3   7  -1   16.10    0.77
  -3  -7   1   15.90    0.85
  -3  -7   1   16.09    1.07
  -3  -7   1   16.50    0.82
  -3  -7   1   16.24    0.73
  -3  -7   1   15.70    0.75
  -3  -7   1   16.62    0.74
  -3  -7   1   16.85    1.23
   2   7  -1    8.48    0.48
   2   7  -1    8.45    0.44
   2   7  -1    8.46    0.48
   2   7  -1    7.98    0.44
  -2  -7   1    7.91    0.45
  -2  -7   1    8.52    0.49
  -2  -7   1    9.02    0.63
  -2  -7   1    8.29    0.74
  -2  -7   1    8.13    0.45
  -2  -7   1    8.72    0.75
   1   7  -1    3.95    0.32
   1   7  -1    3.42    0.32
   1   7  -1    3.07    0.24
   1   7  -1    3.41    0.29
   1   7  -1    3.56    0.28
  -1  -7   1    3.91    0.48
  -1  -7   1    3.43    0.30
  -1  -7   1    3.04    0.27
  -1  -7   1    3.58    0.29
  -1  -7   1    4.42    0.50
   0   7  -1   27.84    1.01
   0   7  -1   27.25    1.02
   0   7  -1   29.48    1.03
   0   7  -1   27.36    1.09
   0  -7   1   28.20    1.00
   0  -7   1   26.73    1.02
   0  -7   1   27.57    1.56
   0  -7   1   30.44    1.47
   0  -7   1   27.05    0.99
  -1   7  -1   89.80    2.90
  -1   7  -1   91.44    2.95
  -1   7  -1   89.98    2.95
  -1   7  -1   92.14    2.77
   1  -7   1   89.63    2.86
   1  -7   1   91.26    2.87
   1  -7   1   90.44    2.94
   1  -7   1   97.88    3.85
  -2   7  -1    0.52    0.18
  -2   7  -1    0.07    0.21
  -2   7  -1    0.46    0.16
   2  -7   1    0.25    0.20
   2  -7   1    0.48    0.16
   2  -7   1    0.47    0.15
   2  -7   1    0.48    0.13
   2  -7   1    0.12    0.20
  -4   7  -1    6.75    0.46
  -4   7  -1    6.73    0.39
  -4   7  -1    6.66    0.43
   4  -7   1    7.79    0.62
   4  -7   1    5.45    0.37
   4  -7   1    5.97    0.74
   4  -7   1    6.61    0.42
   4  -7   1    6.23    0.42
  -5   7  -1    0.56    0.22
  -5   7  -1    0.56    0.18
  -5   7  -1    0.81    0.24
   5  -7   1    0.17    0.16
   5  -7   1    0.17    0.26
  -6   7  -1    1.25    0.30
  -6   7  -1    1.42    0.32
  -6   7  -1    1.32    0.26
  -6   7  -1    1.01    0.23
   6  -7   1    0.54    0.27
   6  -7   1    0.77    0.22
   6  -7   1    0.98    0.29
   6  -7   1    0.91    0.26
   6  -7   1    0.60    0.34
   6  -7   1    1.42    0.31
  -7   7  -1    5.64    0.52
  -7   7  -1    5.55    0.48
  -7   7  -1    5.06    0.56
   7  -7   1    4.96    0.53
   7  -7   1    5.37    0.53
   7  -7   1    5.97    0.62
  -8   7  -1    0.86    0.39
  -8   7  -1    0.79    0.30
  -8   7  -1    0.54    0.29
   8  -7   1    0.54    0.34
   8  -7   1    0.49    0.41
   8  -7   1    0.30    0.26
   8  -7   1    0.21    0.31
   8  -7   1    0.54    0.27
  -9   7  -1   28.07    1.28
  -9   7  -1   29.35    1.41
  -9   7  -1   29.86    1.25
   9  -7   1   26.05    1.31
   9  -7   1   27.87    2.11
   9  -7   1   28.30    2.00
 -10   7  -1    1.56    0.37
 -10   7  -1    2.52    0.56
  10  -7   1    1.00    0.47
  10  -7   1    1.42    0.46
  10  -7   1    1.43    0.56
 -11   7  -1    0.48    0.33
 -11   7  -1    0.27    0.33
  11  -7   1   -0.14    0.50
  11  -7   1    0.45    0.48
  11  -7   1    0.55    0.43
 -12   7  -1    0.65    0.54
  12  -7   1    0.21    0.59
  12  -7   1    0.67    0.40
  12  -7   1    0.59    0.53
 -13   7  -1   -0.35    0.35
  13  -7   1   -0.20    0.50
  13  -7   1   -0.73    0.45
  13  -7   1   -0.97    0.54
  13   6  -1    0.38    0.38
  13   6  -1    0.07    0.58
 -13  -6   1    0.52    0.64
 -13  -6   1    0.51    0.54
  12   6  -1    3.63    0.72
  12   6  -1    2.85    0.75
 -12  -6   1    0.98    0.91
 -12  -6   1    2.92    0.59
 -12  -6   1    3.46    0.76
  11   6  -1    0.41    0.50
  11   6  -1    0.46    0.37
 -11  -6   1    0.45    0.31
 -11  -6   1    0.08    0.43
 -11  -6   1   -1.15    0.56
 -11  -6   1   -0.04    0.37
  10   6  -1    0.01    0.36
  10   6  -1    0.11    0.29
  10   6  -1   -0.99    0.47
 -10  -6   1    0.29    0.32
 -10  -6   1    0.39    0.31
 -10  -6   1   -0.20    0.45
   9   6  -1   -0.02    0.23
   9   6  -1   -0.55    0.42
   9   6  -1    0.07    0.29
  -9  -6   1   -0.07    0.26
  -9  -6   1   -0.16    0.24
  -9  -6   1    0.03    0.43
  -9  -6   1   -0.36    0.54
   8   6  -1   -0.08    0.30
   8   6  -1   -0.13    0.26
   8   6  -1   -0.46    0.41
  -8  -6   1    0.03    0.52
  -8  -6   1   -0.22    0.30
  -8  -6   1    0.02    0.28
  -8  -6   1    0.10    0.26
   7   6  -1    0.42    0.30
   7   6  -1    0.35    0.41
   7   6  -1   -0.09    0.24
  -7  -6   1    0.41    0.24
  -7  -6   1    0.44    0.63
  -7  -6   1    0.36    0.37
  -7  -6   1   -0.05    0.26
   6   6  -1    0.31    0.25
   6   6  -1    0.31    0.30
   6   6  -1    0.28    0.37
  -6  -6   1    0.36    0.26
  -6  -6   1    0.70    0.57
  -6  -6   1    0.25    0.27
  -6  -6   1    0.33    0.24
   5   6  -1    5.07    0.71
   5   6  -1    4.72    0.41
   5   6  -1    5.66    0.53
  -5  -6   1    5.84    0.52
  -5  -6   1    5.30    0.75
  -5  -6   1    5.64    0.65
  -5  -6   1    5.32    0.48
   4   6  -1   44.09    1.69
   4   6  -1   45.00    1.66
   4   6  -1   45.68    1.62
  -4  -6   1   46.86    2.60
  -4  -6   1   43.95    1.66
  -4  -6   1   45.25    2.11
  -4  -6   1   44.60    1.63
  -4  -6   1   42.67    1.59
   3   6  -1    4.34    0.33
   3   6  -1    3.48    0.36
   3   6  -1    4.34    0.36
  -3  -6   1    4.18    0.34
  -3  -6   1    4.21    0.36
  -3  -6   1    4.22    0.26
  -3  -6   1    4.13    0.34
  -3  -6   1    4.14    0.54
  -3  -6   1    4.41    0.54
  -3  -6   1    4.30    0.29
   2   6  -1   29.22    1.04
   2   6  -1   29.08    1.06
   2   6  -1   28.92    1.10
   2   6  -1   28.56    1.11
  -2  -6   1   29.61    1.08
  -2  -6   1   29.83    1.48
  -2  -6   1   29.11    1.70
  -2  -6   1   30.49    1.11
  -2  -6   1   30.59    1.46
  -2  -6   1   28.70    1.07
   1   6  -1    6.67    0.37
   1   6  -1    7.25    0.36
   1   6  -1    7.03    0.39
   1   6  -1    6.93    0.39
   1   6  -1    7.18    0.45
  -1  -6   1    7.59    0.38
  -1  -6   1    7.97    0.62
  -1  -6   1    6.76    0.36
  -1  -6   1    6.78    0.38
  -1  -6   1    7.08    0.62
   0   6  -1    9.04    0.48
   0   6  -1    9.25    0.45
   0   6  -1    9.55    0.44
   0   6  -1    9.53    0.44
   0  -6   1   10.08    0.71
   0  -6   1    9.59    0.66
   0  -6   1    9.26    0.41
   0  -6   1    9.71    0.43
   0  -6   1    9.48    0.44
  -1   6  -1   12.96    0.56
  -1   6  -1   14.01    0.65
  -1   6  -1   13.59    0.56
  -1   6  -1   13.33    0.57
   1  -6   1   13.64    0.55
   1  -6   1   16.81    0.90
   1  -6   1   13.82    0.54
   1  -6   1   14.23    0.56
  -2   6  -1    7.48    0.40
  -2   6  -1    7.74    0.47
  -2   6  -1    6.96    0.38
   2  -6   1    7.44    0.66
   2  -6   1    8.05    0.39
   2  -6   1    7.39    0.38
   2  -6   1    8.13    0.61
   2  -6   1    6.99    0.36
  -3   6  -1   20.95    0.89
  -3   6  -1   20.80    0.86
  -3   6  -1   22.55    0.88
  -3   6  -1   24.38    0.82
   3  -6   1   22.50    0.85
   3  -6   1   21.33    1.34
   3  -6   1   23.42    1.38
   3  -6   1   21.23    0.82
  -4   6  -1    9.88    0.54
  -4   6  -1    9.61    0.49
  -4   6  -1    9.05    0.52
   4  -6   1    9.41    0.49
   4  -6   1    8.95    0.52
   4  -6   1    9.61    0.51
   4  -6   1    9.74    0.83
   4  -6   1   11.01    0.68
  -5   6  -1    0.42    0.21
  -5   6  -1    0.75    0.22
  -5   6  -1    0.78    0.21
  -5   6  -1    0.47    0.21
   5  -6   1    0.13    0.19
   5  -6   1    0.16    0.20
   5  -6   1    0.46    0.21
   5  -6   1    0.50    0.17
   5  -6   1    0.32    0.19
  -7   6  -1    1.22    0.35
  -7   6  -1    0.67    0.25
  -7   6  -1    1.29    0.29
   7  -6   1    1.02    0.25
   7  -6   1    0.67    0.31
   7  -6   1    1.38    0.35
   7  -6   1    0.70    0.31
   7  -6   1    1.23    0.32
  -8   6  -1    1.31    0.32
  -8   6  -1    1.27    0.41
  -8   6  -1    1.31    0.29
   8  -6   1    0.45    0.30
   8  -6   1    0.97    0.36
   8  -6   1    1.02    0.30
   8  -6   1    0.74    0.40
   8  -6   1    0.71    0.24
  -9   6  -1    0.27    0.26
  -9   6  -1    0.59    0.33
  -9   6  -1   -0.03    0.37
   9  -6   1    0.16    0.26
   9  -6   1    0.14    0.39
   9  -6   1    0.55    0.36
   9  -6   1   -0.13    0.39
 -10   6  -1    2.22    0.42
 -10   6  -1    2.19    0.47
 -10   6  -1    2.50    0.41
  10  -6   1    1.73    0.53
  10  -6   1    1.66    0.49
  10  -6   1    2.10    0.54
  10  -6   1    1.41    0.47
 -11   6  -1    2.39    0.60
 -11   6  -1    2.51    0.42
  11  -6   1    1.69    0.58
  11  -6   1    2.08    0.54
  11  -6   1    1.65    0.53
 -12   6  -1   -0.05    0.34
  12  -6   1   -0.27    0.27
  12  -6   1   -0.03    0.42
  12  -6   1   -0.16    0.37
 -13   6  -1   -0.52    0.49
  13  -6   1    0.34    0.42
  13  -6   1    0.00    0.36
  13  -6   1   -0.01    0.49
  13   5  -1    1.24    0.55
  13   5  -1    1.69    0.61
 -13  -5   1   -1.60    1.00
 -13  -5   1   -0.44    0.42
 -13  -5   1    0.74    0.45
  12   5  -1    0.58    0.59
  12   5  -1    0.24    0.36
 -12  -5   1    0.55    0.50
 -12  -5   1   -1.48    0.90
 -12  -5   1    0.48    0.58
  11   5  -1    0.33    0.39
  11   5  -1    0.65    0.50
 -11  -5   1    0.13    0.26
 -11  -5   1    0.09    0.35
 -11  -5   1   -0.71    0.62
 -11  -5   1    0.16    0.33
  10   5  -1    0.58    0.49
  10   5  -1   -0.79    0.44
  10   5  -1    0.06    0.28
 -10  -5   1    0.44    0.29
 -10  -5   1   -1.05    0.77
 -10  -5   1    0.04    0.33
 -10  -5   1    0.00    0.39
   9   5  -1    2.69    0.51
   9   5  -1    3.33    0.50
   9   5  -1    1.87    0.61
  -9  -5   1    1.95    0.75
  -9  -5   1    2.87    0.48
  -9  -5   1    3.49    0.63
  -9  -5   1    2.06    0.41
   8   5  -1   -0.18    0.26
   8   5  -1   -0.28    0.41
   8   5  -1    0.20    0.24
  -8  -5   1   -0.24    0.68
  -8  -5   1    0.01    0.24
  -8  -5   1   -0.13    0.21
  -8  -5   1   -0.09    0.38
   7   5  -1    0.08    0.24
   7   5  -1   -0.13    0.18
   7   5  -1   -0.22    0.35
  -7  -5   1   -0.11    0.41
  -7  -5   1    0.05    0.24
  -7  -5   1    0.08    0.17
  -7  -5   1    0.16    0.21
   6   5  -1    3.66    0.46
   6   5  -1    3.26    0.40
   6   5  -1    2.66    0.51
  -6  -5   1    3.99    0.40
  -6  -5   1    4.15    0.50
  -6  -5   1    3.84    0.69
   5   5  -1    2.17    0.45
   5   5  -1    3.49    0.35
   5   5  -1    3.19    0.39
  -5  -5   1    2.77    0.39
  -5  -5   1    2.30    0.59
  -5  -5   1    2.69    0.36
   4   5  -1    0.02    0.14
   4   5  -1   -0.04    0.26
   4   5  -1    0.06    0.21
   4   5  -1    0.28    0.19
  -4  -5   1   -0.08    0.13
  -4  -5   1    0.12    0.14
  -4  -5   1    0.51    0.37
  -4  -5   1    0.09    0.14
  -4  -5   1    0.26    0.16
   3   5  -1    0.00    0.12
   3   5  -1    0.14    0.18
   3   5  -1    0.00    0.13
  -3  -5   1    0.11    0.14
  -3  -5   1    0.22    0.27
  -3  -5   1    0.21    0.15
  -3  -5   1    0.10    0.13
   2   5  -1   -0.03    0.10
   2   5  -1    0.02    0.10
   2   5  -1   -0.02    0.12
   2   5  -1   -0.19    0.11
  -2  -5   1   -0.14    0.09
  -2  -5   1    0.00    0.12
  -2  -5   1    0.02    0.19
  -2  -5   1   -0.11    0.10
  -2  -5   1    0.12    0.13
   1   5  -1   50.59    1.61
   1   5  -1   48.19    1.64
   1   5  -1   50.91    2.57
   1   5  -1   50.05    1.57
   1   5  -1   50.15    1.67
   1   5  -1   50.27    1.68
  -1  -5   1   51.54    2.20
  -1  -5   1   49.63    1.62
  -1  -5   1   49.36    1.67
  -1  -5   1   50.58    2.58
  -1  -5   1   50.35    1.62
   0   5  -1   37.44    1.29
   0   5  -1   38.55    1.24
   0   5  -1   38.44    1.24
   0   5  -1   38.03    1.31
   0  -5   1   37.33    1.28
   0  -5   1   39.08    1.74
   0  -5   1   39.17    1.26
   0  -5   1   41.89    1.27
   0  -5   1   38.84    1.30
   0  -5   1   38.38    2.00
  -1   5  -1   34.42    1.18
  -1   5  -1   34.05    1.20
  -1   5  -1   35.15    1.15
  -1   5  -1   35.69    1.14
   1  -5   1   34.12    1.14
   1  -5   1   35.62    1.59
   1  -5   1   36.48    1.16
   1  -5   1   35.92    1.18
   1  -5   1   35.22    1.18
  -2   5  -1   51.00    1.74
  -2   5  -1   52.58    1.74
  -2   5  -1   52.30    1.69
   2  -5   1   54.54    2.51
   2  -5   1   52.83    1.70
   2  -5   1   53.33    1.76
   2  -5   1   52.28    2.23
   2  -5   1   53.67    1.69
   2  -5   1   53.23    1.75
  -3   5  -1   10.81    0.55
  -3   5  -1   11.38    0.52
  -3   5  -1   11.37    0.64
  -3   5  -1   11.45    0.48
  -3   5  -1   10.87    0.52
   3  -5   1   11.45    0.67
   3  -5   1   12.21    0.84
   3  -5   1   11.66    0.82
   3  -5   1   10.93    0.52
   3  -5   1   11.27    0.49
   3  -5   1   10.71    0.51
  -4   5  -1    7.45    0.44
  -4   5  -1    7.77    0.46
  -4   5  -1    7.28    0.40
  -4   5  -1    7.61    0.49
  -4   5  -1    8.26    0.47
   4  -5   1    7.14    0.45
   4  -5   1    7.51    0.68
   4  -5   1    7.76    0.41
   4  -5   1    6.87    0.54
   4  -5   1    7.24    0.43
  -5   5  -1    0.24    0.14
  -5   5  -1    0.29    0.19
  -5   5  -1    0.07    0.10
   5  -5   1    0.30    0.19
   5  -5   1    0.10    0.15
   5  -5   1    0.17    0.14
  -6   5  -1    2.63    0.33
  -6   5  -1    3.29    0.41
  -6   5  -1    2.96    0.38
  -6   5  -1    3.44    0.31
  -6   5  -1    2.47    0.33
   6  -5   1    4.33    0.43
   6  -5   1    3.83    0.40
   6  -5   1    1.97    0.40
   6  -5   1    2.95    0.33
   6  -5   1    1.96    0.41
   6  -5   1    2.97    0.39
  -7   5  -1   -0.03    0.13
  -7   5  -1    0.12    0.11
  -7   5  -1    0.10    0.29
  -7   5  -1    0.05    0.15
   7  -5   1    0.00    0.17
   7  -5   1    0.01    0.20
   7  -5   1    0.08    0.19
   7  -5   1    0.06    0.26
   7  -5   1   -0.19    0.25
  -8   5  -1    6.65    0.58
  -8   5  -1    6.61    0.66
  -8   5  -1    7.24    0.52
   8  -5   1    6.34    0.55
   8  -5   1    6.89    0.89
   8  -5   1    7.94    0.90
   8  -5   1    6.17    0.57
  -9   5  -1   18.35    0.96
  -9   5  -1   20.48    0.92
  -9   5  -1   18.37    1.10
   9  -5   1   19.56    1.64
   9  -5   1   18.26    1.10
   9  -5   1   18.65    1.03
   9  -5   1   20.94    1.70
 -10   5  -1    0.20    0.35
 -10   5  -1    0.78    0.46
 -10   5  -1    0.54    0.27
  10  -5   1    0.97    0.43
  10  -5   1    0.38    0.47
  10  -5   1    0.41    0.42
  10  -5   1    0.23    0.30
 -11   5  -1    0.57    0.37
 -11   5  -1    1.39    0.32
 -11   5  -1    1.71    0.50
  11  -5   1    0.18    0.39
  11  -5   1    1.18    0.40
  11  -5   1    1.21    0.53
 -12   5  -1    0.73    0.52
  12  -5   1    0.15    0.47
  12  -5   1   -0.09    0.53
  12  -5   1   -0.04    0.41
 -13   5  -1    0.36    0.42
  13  -5   1   -0.96    0.56
  13  -5   1    0.30    0.47
  13  -5   1   -0.89    0.41
 -14   5  -1   -0.32    0.39
  14  -5   1    0.08    0.51
  14  -5   1   -0.55    0.51
  13   4  -1    1.20    0.49
  13   4  -1    1.50    0.70
 -13  -4   1   -0.71    0.70
 -13  -4   1    0.96    0.47
 -13  -4   1    1.36    0.56
  12   4  -1    0.73    0.45
  12   4  -1    0.58    0.38
 -12  -4   1   -0.94    0.59
 -12  -4   1    0.64    0.46
 -12  -4   1    0.90    0.41
  11   4  -1    0.78    0.49
  11   4  -1   -0.54    0.49
  11   4  -1    1.26    0.48
 -11  -4   1    0.74    0.32
 -11  -4   1    0.29    0.46
 -11  -4   1    0.20    0.54
 -11  -4   1   -1.11    0.82
  10   4  -1    2.33    0.61
  10   4  -1    0.88    0.60
  10   4  -1    1.72    0.44
 -10  -4   1    1.50    0.37
 -10  -4   1    1.65    0.42
 -10  -4   1    0.85    0.70
 -10  -4   1    1.28    0.45
   9   4  -1    4.01    0.72
   9   4  -1    5.81    0.66
   9   4  -1    6.53    0.63
  -9  -4   1    7.17    0.82
  -9  -4   1    4.53    1.11
  -9  -4   1    5.43    0.58
   8   4  -1   15.95    1.38
   8   4  -1   15.98    0.95
   8   4  -1   14.21    0.92
  -8  -4   1   15.73    1.00
  -8  -4   1   13.70    0.84
  -8  -4   1   14.18    1.46
   7   4  -1    0.19    0.34
   7   4  -1   -0.18    0.16
   7   4  -1    0.38    0.29
   7   4  -1    0.22    0.34
  -7  -4   1    0.59    0.36
  -7  -4   1    0.18    0.42
  -7  -4   1    0.80    0.31
   6   4  -1   18.81    1.33
   6   4  -1   16.74    0.90
   6   4  -1   16.61    0.86
   6   4  -1   18.81    0.97
  -6  -4   1   18.01    0.89
  -6  -4   1   18.03    0.94
  -6  -4   1   17.91    1.50
   5   4  -1    7.66    0.53
   5   4  -1    6.97    0.81
   5   4  -1    7.54    0.39
   5   4  -1    7.74    0.54
  -5  -4   1    7.52    0.83
  -5  -4   1    8.01    0.49
  -5  -4   1    8.12    0.53
   4   4  -1    6.23    0.41
   4   4  -1    6.70    0.46
   4   4  -1    6.41    0.45
   4   4  -1    6.30    0.72
  -4  -4   1    6.60    0.77
  -4  -4   1    6.48    0.44
  -4  -4   1    6.58    0.45
  -4  -4   1    6.95    0.49
   3   4  -1    1.30    0.29
   3   4  -1    1.71    0.24
   3   4  -1    1.63    0.25
   3   4  -1    1.86    0.25
  -3  -4   1    1.66    0.23
  -3  -4   1    1.83    0.23
  -3  -4   1    1.33    0.30
  -3  -4   1    1.63    0.24
  -3  -4   1    1.42    0.31
   2   4  -1    6.18    0.53
   2   4  -1    6.84    0.37
   2   4  -1    6.21    0.36
   2   4  -1    6.54    0.34
  -2  -4   1    6.24    0.58
  -2  -4   1    6.33    0.34
  -2  -4   1    6.38    0.57
  -2  -4   1    6.16    0.34
  -2  -4   1    6.44    0.36
  -2  -4   1    6.27    0.36
   1   4  -1   63.51    3.15
   1   4  -1   64.60    1.98
   1   4  -1   64.18    1.90
   1   4  -1   60.99    1.97
   1   4  -1   61.77    2.04
   1   4  -1   61.17    2.04
   1   4  -1   62.44    1.98
  -1  -4   1   61.33    2.04
  -1  -4   1   63.75    1.99
  -1  -4   1   64.97    3.17
  -1  -4   1   63.26    1.98
  -1  -4   1   66.62    2.64
  -1  -4   1   62.66    2.04
   0   4  -1   86.78    2.69
   0   4  -1   86.45    2.50
   0   4  -1   85.77    2.60
   0   4  -1   84.65    2.60
   0  -4   1   84.31    2.60
   0  -4   1   84.98    2.68
   0  -4   1   83.86    2.61
   0  -4   1   85.96    4.16
   0  -4   1   86.16    2.50
   0  -4   1   89.54    3.44
   0  -4   1   86.47    2.61
   0  -4   1   85.21    2.69
   0  -4   1   80.63    2.63
  -1   4  -1    0.08    0.05
  -1   4  -1   -0.01    0.08
  -1   4  -1    0.01    0.08
  -1   4  -1   -0.22    0.08
  -1   4  -1    0.01    0.03
  -1   4  -1   -0.03    0.06
  -1   4  -1   -0.02    0.07
   1  -4   1   -0.07    0.08
   1  -4   1    0.00    0.09
   1  -4   1   -0.01    0.07
   1  -4   1    0.02    0.08
   1  -4   1   -0.04    0.06
   1  -4   1    0.04    0.07
  -2   4  -1    0.26    0.09
  -2   4  -1    0.24    0.13
  -2   4  -1    0.06    0.06
  -2   4  -1    0.28    0.11
  -2   4  -1    0.13    0.09
  -2   4  -1    0.14    0.09
   2  -4   1    0.20    0.12
   2  -4   1    0.21    0.09
   2  -4   1    0.40    0.10
   2  -4   1    0.32    0.08
   2  -4   1    0.26    0.10
   2  -4   1    0.07    0.10
   2  -4   1    0.15    0.12
  -3   4  -1    0.60    0.13
  -3   4  -1    0.77    0.17
  -3   4  -1    0.96    0.17
  -3   4  -1    0.79    0.17
  -3   4  -1    0.81    0.13
   3  -4   1    0.77    0.22
   3  -4   1    1.03    0.15
   3  -4   1    1.01    0.25
   3  -4   1    0.91    0.16
   3  -4   1    0.73    0.15
   3  -4   1    1.03    0.17
  -4   4  -1    7.49    0.44
  -4   4  -1    7.27    0.39
  -4   4  -1    7.73    0.45
  -4   4  -1    7.62    0.40
  -4   4  -1    7.33    0.43
   4  -4   1    7.74    0.71
   4  -4   1    7.22    0.48
   4  -4   1    7.66    0.65
   4  -4   1    7.66    0.43
   4  -4   1    7.86    0.45
   4  -4   1    7.57    0.40
  -5   4  -1   37.36    1.57
  -5   4  -1   37.87    1.43
  -5   4  -1   38.55    1.36
  -5   4  -1   36.62    1.31
  -5   4  -1   38.06    1.42
   5  -4   1   38.01    1.43
   5  -4   1   37.14    2.16
   5  -4   1   37.50    1.34
   5  -4   1   37.45    1.38
   5  -4   1   38.01    1.61
   5  -4   1   37.98    2.00
  -6   4  -1   59.85    2.04
  -6   4  -1   62.26    3.36
  -6   4  -1   56.95    2.11
  -6   4  -1   57.36    2.37
  -6   4  -1   59.12    1.95
   6  -4   1   58.74    2.15
   6  -4   1   59.93    2.98
   6  -4   1   61.68    2.41
   6  -4   1   58.17    3.19
   6  -4   1   58.87    2.09
  -7   4  -1    2.42    0.58
  -7   4  -1    1.67    0.27
  -7   4  -1    0.93    0.15
  -8   4  -1    0.69    0.13
  -8   4  -1    0.92    0.54
  -8   4  -1    0.53    0.22
  -8   4  -1    0.39    0.35
  -8   4  -1    0.76    0.30
   8  -4   1    0.43    0.25
   8  -4   1    1.02    0.42
   8  -4   1    0.71    0.32
   8  -4   1    0.39    0.33
  -9   4  -1    9.06    0.72
  -9   4  -1   10.12    1.31
  -9   4  -1    9.97    0.74
  -9   4  -1    9.86    0.60
   9  -4   1    9.72    0.81
   9  -4   1    9.16    0.70
   9  -4   1    9.58    1.17
   9  -4   1    9.72    1.16
 -10   4  -1   -0.06    0.26
 -10   4  -1   -0.13    0.24
 -10   4  -1    0.37    0.43
 -10   4  -1    0.50    0.58
  10  -4   1   -0.01    0.34
  10  -4   1   -0.06    0.33
  10  -4   1   -0.24    0.35
 -11   4  -1    0.31    0.36
 -11   4  -1    0.46    0.25
 -11   4  -1    0.84    0.62
 -11   4  -1    0.30    0.39
  11  -4   1    0.02    0.30
  11  -4   1   -0.22    0.47
  11  -4   1    0.64    0.45
 -12   4  -1    5.42    0.74
 -12   4  -1    5.79    0.85
 -12   4  -1    7.03    1.13
  12  -4   1    6.13    0.80
  12  -4   1    4.23    0.84
  12  -4   1    5.62    0.84
  12  -4   1    3.38    0.87
 -13   4  -1    1.28    0.64
 -13   4  -1    2.14    0.79
  13  -4   1    0.25    0.55
  13  -4   1    0.73    0.54
 -14   4  -1   -0.35    0.40
  14  -4   1   -0.02    0.49
  14   3  -1    0.52    0.45
  14   3  -1    0.03    0.47
 -14  -3   1   -0.54    0.55
 -14  -3   1    0.02    0.51
  13   3  -1    1.07    0.60
  13   3  -1    0.92    0.66
 -13  -3   1   -1.68    0.91
 -13  -3   1    0.52    0.66
 -13  -3   1    0.61    0.57
  12   3  -1    4.43    0.99
  12   3  -1    3.76    0.84
 -12  -3   1    4.40    1.13
 -12  -3   1    7.26    0.96
 -12  -3   1    5.53    0.72
  11   3  -1    1.72    0.51
  11   3  -1    0.62    0.54
  11   3  -1    0.77    0.54
  11   3  -1    1.41    0.46
 -11  -3   1    0.68    0.72
 -11  -3   1    1.44    0.33
 -11  -3   1    1.77    0.52
 -11  -3   1    1.62    0.44
  10   3  -1    0.77    0.41
  10   3  -1    0.91    0.47
  10   3  -1    0.19    0.45
  10   3  -1    0.40    0.44
 -10  -3   1    1.81    0.57
 -10  -3   1    0.87    0.37
 -10  -3   1    0.11    0.82
   9   3  -1    3.38    0.66
   9   3  -1    3.64    0.54
   9   3  -1    4.70    0.68
   9   3  -1    3.00    0.62
  -9  -3   1    3.23    0.83
  -9  -3   1    4.99    0.63
  -9  -3   1    4.77    0.62
   8   3  -1    0.72    0.38
   8   3  -1    0.39    0.29
   8   3  -1    0.79    0.35
   8   3  -1    0.08    0.33
  -8  -3   1    0.09    0.27
  -8  -3   1    0.39    0.25
  -8  -3   1    0.83    0.69
   7   3  -1    6.15    0.81
   7   3  -1    4.40    0.60
   7   3  -1    6.16    0.63
   7   3  -1    5.35    0.50
  -7  -3   1    5.97    0.55
  -7  -3   1    5.41    0.52
  -7  -3   1    5.00    0.86
   6   3  -1   37.14    1.81
   6   3  -1   36.32    1.44
   6   3  -1   37.57    2.08
   6   3  -1   35.11    2.02
   6   3  -1   35.82    1.49
  -6  -3   1   35.66    1.46
  -6  -3   1   35.22    1.40
  -6  -3   1   35.71    2.26
   5   3  -1   40.80    2.14
   5   3  -1   38.98    1.85
   5   3  -1   39.62    1.48
   5   3  -1   38.04    1.51
  -5  -3   1   37.08    1.48
  -5  -3   1   38.05    1.43
  -5  -3   1   38.24    2.30
   4   3  -1   81.32    3.71
   4   3  -1   77.27    3.38
   4   3  -1   75.03    2.59
   4   3  -1   76.46    2.57
   4   3  -1   73.37    2.49
  -4  -3   1   71.29    2.56
  -4  -3   1   75.33    3.95
  -4  -3   1   74.91    2.48
  -4  -3   1   76.34    3.67
  -4  -3   1   74.17    2.49
   3   3  -1   38.91    1.39
   3   3  -1   42.25    2.05
   3   3  -1   38.35    1.74
   3   3  -1   38.32    1.41
   3   3  -1   38.67    1.36
  -3  -3   1   39.59    1.41
  -3  -3   1   38.37    2.14
  -3  -3   1   39.55    2.01
  -3  -3   1   39.06    1.35
  -3  -3   1   38.36    1.36
   2   3  -1  132.62    4.00
   2   3  -1  130.90    4.15
   2   3  -1  131.35    4.14
   2   3  -1  135.52    6.05
   2   3  -1  131.17    6.34
   2   3  -1  131.09    4.02
  -2  -3   1  132.72    6.04
  -2  -3   1  127.59    6.35
  -2  -3   1  126.78    4.01
  -2  -3   1  128.76    4.13
  -2  -3   1  130.67    5.83
  -2  -3   1  131.42    4.14
   1   3  -1   35.93    1.17
   1   3  -1   33.18    1.16
   1   3  -1   35.67    1.12
   1   3  -1   35.16    1.80
   1   3  -1   34.78    1.12
  -1  -3   1   33.98    1.12
  -1  -3   1   35.38    1.81
  -1  -3   1   33.98    1.16
  -1  -3   1   33.84    1.16
  -1  -3   1   33.98    1.13
  -1  -3   1   36.17    1.13
   0   3  -1    5.96    0.27
   0   3  -1    5.90    0.30
   0   3  -1    5.85    0.25
   0   3  -1    5.96    0.23
   0  -3   1    6.04    0.28
   0  -3   1    6.13    0.39
   0  -3   1    5.84    0.42
   0  -3   1    6.11    0.24
   0  -3   1    6.08    0.26
   0  -3   1    5.83    0.29
   0  -3   1    6.36    0.29
   0  -3   1    5.60    0.25
   0  -3   1    6.27    0.25
  -1   3  -1  253.76    7.06
  -1   3  -1  250.64    7.29
  -1   3  -1  250.85    7.90
  -1   3  -1  251.79    9.54
  -1   3  -1  252.20    7.25
  -1   3  -1  254.13    7.69
   1  -3   1  250.85    7.90
   1  -3   1  245.36    7.64
   1  -3   1  255.20    7.93
   1  -3   1  248.88    9.55
   1  -3   1  258.50   10.37
   1  -3   1  253.78    7.70
   1  -3   1  255.30    7.24
   1  -3   1  244.59    7.05
  -2   3  -1    4.09    0.21
  -2   3  -1    3.91    0.23
  -2   3  -1    3.52    0.25
  -2   3  -1    3.87    0.24
  -2   3  -1    3.02    0.19
  -2   3  -1    3.87    0.35
  -2   3  -1    3.77    0.27
   2  -3   1    4.02    0.23
   2  -3   1    3.52    0.38
   2  -3   1    3.86    0.20
   2  -3   1    4.10    0.24
   2  -3   1    3.93    0.23
   2  -3   1    3.94    0.31
   2  -3   1    4.22    0.24
  -3   3  -1    5.28    0.31
  -3   3  -1    5.84    0.30
  -3   3  -1    5.05    0.32
  -3   3  -1    5.36    0.29
  -3   3  -1    5.10    0.32
  -3   3  -1    5.37    0.32
   3  -3   1    5.32    0.31
   3  -3   1    5.39    0.35
   3  -3   1    5.44    0.31
   3  -3   1    5.37    0.29
   3  -3   1    5.29    0.46
   3  -3   1    5.29    0.33
   3  -3   1    5.20    0.51
   3  -3   1    4.95    0.29
  -4   3  -1   11.50    0.54
  -4   3  -1   10.81    0.55
  -4   3  -1   11.80    0.52
  -4   3  -1   11.63    0.56
  -4   3  -1   11.14    0.50
  -4   3  -1   11.13    0.86
   4  -3   1   11.96    0.52
   4  -3   1   11.27    0.85
   4  -3   1   11.53    0.54
   4  -3   1   11.29    0.56
   4  -3   1   11.47    0.58
   4  -3   1   12.13    0.83
  -5   3  -1   24.55    0.95
  -5   3  -1   24.43    0.91
  -5   3  -1   25.22    1.59
  -5   3  -1   24.48    1.04
  -5   3  -1   22.91    0.99
  -5   3  -1   23.31    0.99
   5  -3   1   24.16    1.00
   5  -3   1   25.29    1.07
   5  -3   1   25.34    1.03
   5  -3   1   24.58    1.54
   5  -3   1   24.55    0.96
   5  -3   1   25.74    1.45
  -6   3  -1    7.70    0.50
  -6   3  -1    6.84    0.40
  -6   3  -1    6.83    0.80
  -6   3  -1    7.55    0.43
  -6   3  -1    8.67    0.52
   6  -3   1    7.24    0.52
   6  -3   1    7.11    0.74
   6  -3   1    7.32    0.51
   6  -3   1    7.84    0.74
  -7   3  -1   -0.16    0.40
  -7   3  -1    0.09    0.17
  -7   3  -1    0.17    0.16
  -7   3  -1   -0.03    0.08
  -7   3  -1   -0.33    0.25
   7  -3   1    0.21    0.23
   7  -3   1    0.02    0.24
   7  -3   1   -0.12    0.26
   7  -3   1    0.23    0.29
  -8   3  -1   -0.11    0.21
  -8   3  -1   -0.01    0.09
  -8   3  -1    0.14    0.20
  -8   3  -1    0.18    0.50
  -8   3  -1    0.08    0.27
   8  -3   1   -0.14    0.18
   8  -3   1   -0.04    0.19
   8  -3   1    0.16    0.25
   8  -3   1   -0.11    0.21
  -9   3  -1    8.88    0.71
  -9   3  -1    8.89    0.79
  -9   3  -1    8.13    0.53
  -9   3  -1    8.60    1.26
   9  -3   1    8.90    1.00
   9  -3   1    7.30    0.67
   9  -3   1    8.58    0.73
   9  -3   1    8.68    0.99
 -10   3  -1    0.80    0.54
 -11   3  -1    0.35    0.38
 -11   3  -1    0.26    0.30
 -11   3  -1    0.23    0.45
 -11   3  -1    0.31    0.23
  11  -3   1   -0.11    0.49
  11  -3   1    0.21    0.28
  11  -3   1    0.20    0.32
  11  -3   1    0.57    0.38
 -12   3  -1    0.99    0.38
 -12   3  -1    1.66    0.66
 -12   3  -1    1.26    0.49
  12  -3   1    0.78    0.40
  12  -3   1    0.01    0.62
  12  -3   1    0.89    0.55
  12  -3   1    0.74    0.51
 -13   3  -1    4.70    0.68
 -13   3  -1    4.86    0.86
 -13   3  -1    5.07    1.12
  13  -3   1    2.85    0.77
  13  -3   1    2.60    0.80
  13  -3   1    4.88    0.86
 -14   3  -1    0.99    0.58
 -14   3  -1    0.66    0.67
  14  -3   1    0.91    0.61
  14  -3   1   -1.26    0.73
  14  -3   1    1.21    0.50
  14   2  -1   -1.23    0.50
  14   2  -1   -0.20    0.44
  14   2  -1    0.54    0.47
 -14  -2   1   -1.42    0.90
 -14  -2   1   -0.12    0.48
 -14  -2   1   -0.25    0.55
  13   2  -1    1.01    0.53
  13   2  -1   -0.23    0.55
  13   2  -1    1.38    0.51
 -13  -2   1    1.15    0.55
 -13  -2   1    0.92    0.58
 -13  -2   1    0.04    0.71
  12   2  -1    3.10    0.64
  12   2  -1    0.20    0.71
  12   2  -1    2.50    0.56
  12   2  -1    0.64    0.57
 -12  -2   1    2.29    0.63
 -12  -2   1    1.53    0.82
 -12  -2   1    2.09    0.58
  11   2  -1   -0.23    0.41
  11   2  -1    0.09    0.52
  11   2  -1    0.15    0.45
  11   2  -1   -0.15    0.43
 -11  -2   1    0.31    0.35
 -11  -2   1    0.72    0.57
 -11  -2   1   -0.48    0.80
  10   2  -1    3.71    0.68
  10   2  -1    1.50    0.49
  10   2  -1    1.50    0.65
  10   2  -1    3.97    0.63
 -10  -2   1    1.26    0.70
 -10  -2   1    2.38    0.46
   9   2  -1    8.74    0.77
   9   2  -1    9.61    1.10
   9   2  -1    9.60    0.75
   9   2  -1    7.93    1.06
  -9  -2   1   10.48    0.74
  -9  -2   1    8.88    0.77
  -9  -2   1   10.01    1.30
   8   2  -1    0.48    0.30
   8   2  -1    0.46    0.32
   8   2  -1    0.28    0.33
  -8  -2   1    1.23    0.72
  -8  -2   1    0.49    0.25
  -8  -2   1    0.75    0.31
   7   2  -1    0.57    0.29
   7   2  -1    0.19    0.29
   7   2  -1    1.02    0.38
  -7  -2   1    1.50    0.34
  -7  -2   1    1.16    0.38
  -7  -2   1    1.00    0.47
   6   2  -1   16.05    0.99
   6   2  -1   16.09    1.13
   6   2  -1   13.64    0.80
   6   2  -1   14.98    1.13
  -6  -2   1   15.09    1.26
  -6  -2   1   15.62    0.81
  -6  -2   1   15.29    0.77
   5   2  -1    0.29    0.23
   5   2  -1    0.20    0.19
   5   2  -1   -0.04    0.18
  -5  -2   1    0.00    0.17
  -5  -2   1    0.24    0.29
  -5  -2   1    0.18    0.21
   4   2  -1   65.17    2.91
   4   2  -1   62.92    2.94
   4   2  -1   63.09    2.17
   4   2  -1   63.42    3.10
  -4  -2   1   62.80    2.10
  -4  -2   1   64.64    2.14
  -4  -2   1   62.99    2.18
  -4  -2   1   61.23    3.34
  -4  -2   1   63.34    3.08
   3   2  -1   18.25    0.75
   3   2  -1   19.89    1.17
   3   2  -1   19.93    0.92
   3   2  -1   18.26    1.07
  -3  -2   1   19.94    1.22
  -3  -2   1   17.39    0.77
  -3  -2   1   18.20    1.05
  -3  -2   1   18.21    0.74
  -3  -2   1   17.95    0.75
   2   2  -1    5.72    0.30
   2   2  -1    5.46    0.30
   2   2  -1    5.33    0.32
   2   2  -1    5.58    0.34
   2   2  -1    6.63    0.53
   2   2  -1    6.58    0.51
   2   2  -1    5.41    0.29
  -2  -2   1    5.30    0.33
  -2  -2   1    6.33    0.54
  -2  -2   1    5.69    0.31
  -2  -2   1    5.58    0.31
  -2  -2   1    5.52    0.33
  -2  -2   1    6.58    0.49
  -2  -2   1    6.00    0.55
   1   2  -1    0.80    0.16
   1   2  -1    0.88    0.11
   1   2  -1    0.70    0.11
   1   2  -1    0.75    0.10
   1   2  -1    0.85    0.10
  -1  -2   1    0.71    0.15
  -1  -2   1    0.72    0.14
  -1  -2   1    0.78    0.10
  -1  -2   1    0.90    0.11
  -1  -2   1    0.91    0.10
   0   2  -1   87.00    2.43
   0   2  -1   87.88    2.55
   0   2  -1   82.78    2.51
   0   2  -1   85.98    2.63
   0  -2   1   82.89    2.50
   0  -2   1   86.49    2.43
   0  -2   1   82.77    2.51
   0  -2   1   86.04    2.55
   0  -2   1   84.03    4.09
   0  -2   1   85.82    2.55
   0  -2   1   84.79    2.63
   0  -2   1   84.68    2.63
  -1   2  -1    7.47    0.24
  -1   2  -1    6.48    0.25
  -1   2  -1    6.20    0.29
   1  -2   1    6.26    0.41
   1  -2   1    6.37    0.23
   1  -2   1    6.25    0.25
   1  -2   1    6.20    0.34
   1  -2   1    6.34    0.24
   1  -2   1    6.41    0.28
   1  -2   1    6.50    0.24
   1  -2   1    6.43    0.26
  -2   2  -1    0.39    0.09
  -2   2  -1    0.47    0.11
  -2   2  -1    0.25    0.07
  -2   2  -1    0.37    0.09
  -2   2  -1    0.37    0.11
  -2   2  -1    0.43    0.09
  -2   2  -1    0.39    0.11
   2  -2   1    0.13    0.09
   2  -2   1    0.51    0.11
   2  -2   1    0.32    0.08
   2  -2   1    0.49    0.10
   2  -2   1    0.48    0.09
   2  -2   1    0.42    0.11
   2  -2   1    0.12    0.20
   2  -2   1    0.34    0.10
  -3   2  -1    0.36    0.12
  -3   2  -1    0.49    0.15
  -3   2  -1    0.43    0.12
  -3   2  -1    0.32    0.07
  -3   2  -1    0.53    0.13
  -3   2  -1    0.22    0.19
  -3   2  -1    0.52    0.14
  -3   2  -1    0.50    0.12
   3  -2   1    0.64    0.12
   3  -2   1    0.37    0.12
   3  -2   1    0.44    0.13
   3  -2   1    0.27    0.12
   3  -2   1    0.73    0.29
   3  -2   1    0.62    0.14
   3  -2   1    0.24    0.12
   3  -2   1    0.47    0.09
   3  -2   1    0.56    0.15
  -4   2  -1   16.93    1.15
  -4   2  -1   17.47    0.71
  -4   2  -1   17.20    0.72
  -4   2  -1   17.56    0.67
  -4   2  -1   15.22    0.61
  -4   2  -1   15.67    0.69
   4  -2   1   15.76    0.69
   4  -2   1   16.37    0.71
   4  -2   1   14.67    0.94
   4  -2   1   14.99    0.67
   4  -2   1   15.88    1.04
   4  -2   1   16.18    0.65
  -5   2  -1    0.34    0.14
  -5   2  -1    0.22    0.08
  -5   2  -1    0.38    0.28
  -5   2  -1    0.35    0.21
  -5   2  -1    0.22    0.12
  -5   2  -1    0.64    0.23
   5  -2   1    0.20    0.16
   5  -2   1    0.24    0.13
   5  -2   1    0.24    0.14
   5  -2   1    0.31    0.21
   5  -2   1    0.16    0.21
  -6   2  -1    2.87    0.27
  -6   2  -1    2.62    0.23
  -6   2  -1    2.26    0.57
  -6   2  -1    2.95    0.31
  -6   2  -1    2.99    0.34
   6  -2   1    2.85    0.36
   6  -2   1    2.55    0.35
   6  -2   1    1.98    0.40
   6  -2   1    2.14    0.40
  -7   2  -1    5.15    0.89
  -7   2  -1    4.69    0.34
  -7   2  -1    4.32    0.47
  -7   2  -1    4.07    0.32
  -7   2  -1    5.12    0.46
   7  -2   1    4.43    0.62
   7  -2   1    4.43    0.62
   7  -2   1    4.51    0.45
   7  -2   1    4.20    0.41
  -8   2  -1   13.86    0.71
  -8   2  -1   15.46    0.90
  -8   2  -1   14.57    0.68
  -8   2  -1   15.01    1.46
  -8   2  -1   15.37    0.84
   8  -2   1   14.41    1.18
   8  -2   1   13.34    0.84
   8  -2   1   14.84    1.21
   8  -2   1   14.93    0.87
  -9   2  -1    5.00    0.41
  -9   2  -1    5.42    0.94
  -9   2  -1    4.84    0.63
  -9   2  -1    5.59    0.62
   9  -2   1    5.13    0.62
   9  -2   1    5.14    0.78
   9  -2   1    5.42    0.83
 -10   2  -1   20.76    1.10
 -10   2  -1   15.34    1.03
 -10   2  -1   17.96    0.83
 -10   2  -1   17.03    1.66
  10  -2   1   15.79    1.01
  10  -2   1   16.47    1.07
  10  -2   1   19.96    1.63
  10  -2   1   19.31    1.67
 -11   2  -1    0.40    0.44
 -11   2  -1    0.53    0.51
 -11   2  -1    0.61    0.25
 -11   2  -1    0.67    0.41
  11  -2   1    0.33    0.41
  11  -2   1    0.63    0.40
  11  -2   1    0.00    0.38
  11  -2   1    0.60    0.34
 -12   2  -1    0.36    0.41
 -12   2  -1    0.97    0.72
 -12   2  -1    0.91    0.48
  12  -2   1   -0.55    0.59
  12  -2   1    0.00    0.35
  12  -2   1    0.39    0.37
 -13   2  -1    0.31    0.39
 -13   2  -1   -0.13    0.39
 -13   2  -1    0.32    0.51
  13  -2   1    0.30    0.50
  13  -2   1    0.35    0.39
  13  -2   1   -0.32    0.36
  13  -2   1   -0.42    0.47
 -14   2  -1    0.60    0.45
 -14   2  -1    0.59    0.65
 -14   2  -1    1.39    0.66
  14  -2   1    0.43    0.40
  14  -2   1    1.43    0.60
  14  -2   1   -1.03    0.72
  14  -2   1    0.29    0.58
  14   1  -1    0.34    0.49
  14   1  -1   -0.04    0.56
  14   1  -1   -0.68    0.56
 -14  -1   1    0.23    0.59
 -14  -1   1   -0.36    0.65
 -14  -1   1   -0.52    0.42
  13   1  -1    1.87    0.66
  13   1  -1    0.35    0.45
 -13  -1   1    0.67    0.56
 -13  -1   1   -0.33    0.88
 -13  -1   1    0.97    0.52
  12   1  -1    0.04    0.49
  12   1  -1   -0.18    0.44
  12   1  -1    1.62    0.50
  12   1  -1    1.05    0.48
 -12  -1   1    0.14    0.87
 -12  -1   1    1.91    0.59
 -12  -1   1    0.27    0.43
  11   1  -1   -0.04    0.35
  11   1  -1   -0.33    0.59
  11   1  -1   -0.13    0.37
  11   1  -1    0.17    0.38
 -11  -1   1   -0.12    0.79
 -11  -1   1    0.47    0.41
 -11  -1   1    0.11    0.44
  10   1  -1    1.18    0.45
  10   1  -1    1.25    0.52
  10   1  -1    1.32    0.46
 -10  -1   1    1.77    0.71
 -10  -1   1    3.77    0.60
 -10  -1   1    2.35    0.51
   9   1  -1    5.05    0.67
   9   1  -1    6.55    0.98
   9   1  -1    7.06    0.92
  -9  -1   1    9.31    0.76
  -9  -1   1    7.02    1.13
  -9  -1   1    9.11    0.74
   8   1  -1    0.82    0.32
   8   1  -1    0.76    0.34
   8   1  -1    0.96    0.49
  -8  -1   1    1.18    0.35
  -8  -1   1    0.92    0.68
  -8  -1   1    1.18    0.37
   7   1  -1   30.98    1.88
   7   1  -1   32.43    1.87
   7   1  -1   30.03    1.32
  -7  -1   1   30.40    2.10
  -7  -1   1   30.36    1.29
  -7  -1   1   33.15    1.40
   6   1  -1   97.67    3.30
   6   1  -1   91.40    4.38
   6   1  -1  100.06    3.21
   6   1  -1   96.57    4.64
  -6  -1   1   90.87    5.01
  -6  -1   1   98.10    3.28
  -6  -1   1   91.71    3.14
   5   1  -1   96.44    4.46
   5   1  -1   97.95    4.32
   5   1  -1   90.87    4.20
   5   1  -1   97.47    3.07
   5   1  -1   98.52    3.17
  -5  -1   1   90.64    4.43
  -5  -1   1   85.03    3.10
  -5  -1   1   88.69    4.80
  -5  -1   1   89.49    3.01
   4   1  -1   19.86    1.18
   4   1  -1   20.43    1.06
   4   1  -1   20.82    0.85
   4   1  -1   21.62    0.84
   4   1  -1   17.47    0.80
   4   1  -1   18.17    1.10
  -4  -1   1   16.71    0.79
  -4  -1   1   18.48    1.09
  -4  -1   1   19.96    0.82
  -4  -1   1   18.89    1.30
  -4  -1   1   17.35    0.76
   3   1  -1   59.65    2.07
   3   1  -1   66.50    2.86
   3   1  -1   68.94    2.03
   3   1  -1   66.81    2.12
   3   1  -1   60.46    2.96
   3   1  -1   57.22    2.78
   3   1  -1   58.51    2.02
   3   1  -1   59.07    3.18
  -3  -1   1   60.72    2.79
  -3  -1   1   61.48    3.21
  -3  -1   1   61.33    2.95
  -3  -1   1   66.59    2.10
  -3  -1   1   70.56    2.06
  -3  -1   1   58.28    2.08
  -3  -1   1   57.37    2.00
   2   1  -1  150.40    4.80
   2   1  -1  149.71    6.38
   2   1  -1  172.25    7.39
   2   1  -1  150.86    4.64
   2   1  -1  147.15    4.80
   2   1  -1  163.68    6.83
   2   1  -1  152.44    6.93
   2   1  -1  150.58    4.66
  -2  -1   1  149.85    4.80
  -2  -1   1  154.91    6.76
  -2  -1   1  149.60    4.79
  -2  -1   1  155.10    6.93
  -2  -1   1  148.58    4.64
  -2  -1   1  150.25    7.36
  -2  -1   1  153.41    6.38
  -2  -1   1  154.32    4.66
   1   1  -1   39.82    1.31
   1   1  -1   43.93    1.89
   1   1  -1   40.47    1.81
   1   1  -1   41.33    1.27
   1   1  -1   40.24    1.26
   1   1  -1   41.08    1.31
   1   1  -1   45.84    2.03
  -1  -1   1   40.24    1.31
  -1  -1   1   39.99    1.81
  -1  -1   1   38.92    1.31
  -1  -1   1   41.28    1.89
  -1  -1   1   37.95    2.02
  -1  -1   1   36.51    1.26
  -1  -1   1   40.34    1.27
   0   1  -1    0.00    0.03
   0   1  -1    0.13    0.03
   0   1  -1    0.01    0.03
   0  -1   1   -0.02    0.02
   0  -1   1   -0.02    0.02
   0  -1   1   -0.01    0.03
  -1   1  -1    3.01    0.14
  -1   1  -1    2.89    0.12
  -1   1  -1    2.16    0.11
   1  -1   1    1.97    0.11
   1  -1   1    2.53    0.12
   1  -1   1    2.69    0.11
   1  -1   1    1.93    0.12
   1  -1   1    2.09    0.17
   1  -1   1    2.16    0.14
  -2   1  -1    8.22    0.33
  -2   1  -1    7.20    0.43
  -2   1  -1    6.93    0.32
  -2   1  -1    7.93    0.32
  -2   1  -1    6.48    0.30
  -2   1  -1    6.75    0.48
  -2   1  -1    6.28    0.50
  -2   1  -1    7.42    0.30
  -2   1  -1    6.63    0.29
   2  -1   1    7.31    0.45
   2  -1   1    7.59    0.31
   2  -1   1    7.92    0.55
   2  -1   1    7.63    0.51
   2  -1   1    7.25    0.30
   2  -1   1    6.42    0.30
   2  -1   1    7.05    0.31
   2  -1   1    7.59    0.30
   2  -1   1    7.44    0.32
  -3   1  -1  188.11    8.00
  -3   1  -1  180.43    5.29
  -3   1  -1  166.24    5.30
  -3   1  -1  175.72    5.46
  -3   1  -1  177.73    5.04
  -3   1  -1  159.86    6.61
  -3   1  -1  175.38    8.41
  -3   1  -1  192.79    5.49
  -3   1  -1  156.68    7.23
   3  -1   1  166.83    5.28
   3  -1   1  171.60    5.45
   3  -1   1  173.90    5.31
   3  -1   1  199.12    8.44
   3  -1   1  170.47    7.98
   3  -1   1  170.43    5.47
   3  -1   1  163.89    7.24
  -4   1  -1    1.44    0.19
  -4   1  -1    1.68    0.22
  -4   1  -1    1.51    0.17
  -4   1  -1    1.44    0.24
  -4   1  -1    1.15    0.31
  -4   1  -1    1.57    0.16
   4  -1   1    1.40    0.22
   4  -1   1    1.35    0.19
   4  -1   1    1.09    0.22
   4  -1   1    1.66    0.18
  -5   1  -1   26.79    1.06
  -5   1  -1   28.78    1.80
  -5   1  -1   27.50    1.11
  -5   1  -1   28.54    1.16
  -5   1  -1   29.17    0.97
   5  -1   1   27.36    1.62
   5  -1   1   29.46    1.16
   5  -1   1   25.37    1.08
   5  -1   1   30.27    1.56
  -6   1  -1   -0.13    0.28
  -6   1  -1   -0.01    0.11
  -6   1  -1    0.12    0.15
  -6   1  -1    0.06    0.18
  -6   1  -1    0.11    0.16
   6  -1   1   -0.28    0.23
   6  -1   1   -0.02    0.24
   6  -1   1   -0.09    0.14
   6  -1   1    0.00    0.16
  -7   1  -1    3.96    0.42
  -7   1  -1    3.31    0.71
  -7   1  -1    3.94    0.35
  -7   1  -1    4.09    0.40
  -7   1  -1    4.37    0.33
   7  -1   1    4.35    0.42
   7  -1   1    3.90    0.65
   7  -1   1    3.13    0.52
  -8   1  -1   -0.06    0.36
  -8   1  -1    0.00    0.28
  -8   1  -1   -0.10    0.22
  -8   1  -1   -0.01    0.15
  -8   1  -1   -0.01    0.15
   8  -1   1    0.04    0.20
   8  -1   1   -0.05    0.25
   8  -1   1   -0.07    0.24
  -9   1  -1   -0.31    0.25
  -9   1  -1    0.25    0.46
  -9   1  -1    0.25    0.18
  -9   1  -1    0.42    0.35
   9  -1   1    0.08    0.42
   9  -1   1    0.12    0.30
   9  -1   1    0.40    0.28
   9  -1   1    0.16    0.24
 -10   1  -1    4.30    0.62
 -10   1  -1    5.02    0.46
 -10   1  -1    4.39    0.90
 -10   1  -1    6.35    0.71
  10  -1   1    5.61    0.60
  10  -1   1    4.94    0.67
  10  -1   1    3.55    0.69
  10  -1   1    3.77    0.68
 -11   1  -1    2.28    0.56
 -11   1  -1    2.98    0.39
 -11   1  -1    2.02    0.84
 -11   1  -1    2.55    0.57
  11  -1   1    1.78    0.50
  11  -1   1    2.91    0.59
  11  -1   1    0.97    0.64
 -12   1  -1    2.84    0.95
 -12   1  -1    3.41    0.66
 -12   1  -1    3.40    0.65
  12  -1   1    1.76    0.77
  12  -1   1    4.40    0.72
  12  -1   1    1.86    0.63
  12  -1   1    3.69    0.64
 -13   1  -1    0.99    0.51
 -13   1  -1    1.88    0.76
 -13   1  -1    1.91    0.62
  13  -1   1    1.58    0.51
  13  -1   1    1.17    0.51
  13  -1   1    0.09    0.55
  13  -1   1    1.51    0.56
 -14   1  -1    0.40    0.56
 -14   1  -1   -0.18    0.45
 -14   1  -1    0.57    0.57
  14  -1   1   -1.04    0.48
  14  -1   1    0.28    0.42
  14  -1   1   -0.06    0.41
  14  -1   1   -0.52    0.49
  14   0  -1    0.43    0.67
  14   0  -1    3.22    0.75
  14   0  -1    3.55    0.79
 -14   0   1    2.17    0.68
 -14   0   1    1.60    0.67
 -14   0   1    1.93    1.10
  13   0  -1    1.47    0.65
  13   0  -1    0.85    0.51
  13   0  -1   -0.16    0.53
  13   0  -1    0.19    0.53
 -13   0   1   -0.70    0.83
 -13   0   1    0.81    0.57
 -13   0   1    1.22    0.69
  12   0  -1    5.74    0.82
  12   0  -1    3.27    0.71
  12   0  -1    2.25    0.72
 -12   0   1    4.62    0.75
 -12   0   1    4.31    1.18
 -12   0   1    5.57    0.88
  11   0  -1   -0.24    0.34
  11   0  -1   -0.54    0.36
  11   0  -1   -0.26    0.31
 -11   0   1   -0.42    0.51
 -11   0   1    0.35    0.43
 -11   0   1    0.11    0.52
  10   0  -1    0.03    0.28
  10   0  -1   -0.20    0.33
  10   0  -1    0.18    0.41
  10   0  -1   -0.24    0.30
 -10   0   1    0.14    0.30
 -10   0   1    0.35    0.49
 -10   0   1    0.13    0.54
 -10   0   1    0.01    0.18
   9   0  -1    8.87    0.70
   9   0  -1    8.58    0.98
   9   0  -1    7.49    1.01
  -9   0   1    8.13    1.18
  -9   0   1    8.67    0.68
  -9   0   1    9.11    0.84
   8   0  -1   18.36    1.33
   8   0  -1   18.44    1.02
   8   0  -1   17.66    0.99
   8   0  -1   16.57    1.35
  -8   0   1   17.21    0.92
  -8   0   1   19.09    1.72
  -8   0   1   18.64    1.04
   7   0  -1    1.66    0.36
   7   0  -1    0.50    0.27
   7   0  -1    0.77    0.40
   7   0  -1    0.50    0.24
  -7   0   1    0.63    0.27
  -7   0   1    0.84    0.26
  -7   0   1    0.69    0.55
   6   0  -1    1.55    0.42
   6   0  -1    1.14    0.28
   6   0  -1    2.07    0.33
   6   0  -1    1.66    0.33
  -6   0   1    2.07    0.33
  -6   0   1    1.96    0.49
   5   0  -1    3.34    0.50
   5   0  -1    3.88    0.44
   5   0  -1    3.89    0.47
   5   0  -1    3.84    0.52
   5   0  -1    4.25    0.36
  -5   0   1    3.44    0.35
  -5   0   1    4.56    0.73
  -5   0   1    3.66    0.33
   4   0  -1   80.77    3.93
   4   0  -1   80.68    3.85
   4   0  -1   80.76    2.69
   4   0  -1   88.17    2.79
   4   0  -1   78.08    3.68
  -4   0   1   82.54    2.66
  -4   0   1   85.04    2.77
  -4   0   1   77.58    4.23
  -4   0   1   91.63    3.95
   3   0  -1  464.73   13.31
   3   0  -1  430.45   19.75
   3   0  -1  475.31   13.75
   3   0  -1  417.05   20.01
   3   0  -1  469.71   13.34
   3   0  -1  420.68   18.17
   3   0  -1  409.11   13.71
   3   0  -1  497.38   21.08
  -3   0   1  398.46   13.70
  -3   0   1  414.79   18.16
  -3   0   1  455.08   13.31
  -3   0   1  463.21   13.74
  -3   0   1  405.61   21.02
  -3   0   1  484.96   19.92
  -3   0   1  470.52   13.34
   2   0  -1    3.52    0.23
   2   0  -1    3.96    0.30
   2   0  -1    5.15    0.37
   2   0  -1    4.40    0.23
   2   0  -1    4.43    0.24
   2   0  -1    3.92    0.34
   2   0  -1    4.15    0.41
   2   0  -1    4.61    0.28
  -2   0   1    4.37    0.25
  -2   0   1    4.30    0.25
  -2   0   1    4.47    0.24
  -2   0   1    4.15    0.33
  -2   0   1    4.41    0.27
  -2   0   1    3.87    0.29
  -2   0   1    4.19    0.42
  -2   0   1    4.77    0.35
   1   0  -1   53.27    1.68
   1   0  -1   60.46    2.40
   1   0  -1   59.36    2.60
  -1   0   1   45.78    1.63
  -1   0   1   51.13    1.69
  -1   0   1   48.58    2.24
   0   0  -1    0.00    0.00
   0   0  -1    0.00    0.01
   0   0  -1    0.00    0.01
   0   0   1    0.00    0.01
   0   0   1   -0.01    0.01
   0   0   1    0.00    0.01
   0   0   1    0.00    0.00
   0   0   1    0.00    0.01
   0   0   1    0.00    0.00
  -2   0  -1   15.98    0.60
  -2   0  -1   19.77    0.84
  -2   0  -1   16.51    0.96
  -2   0  -1   17.91    0.63
  -2   0  -1   15.61    0.59
  -2   0  -1   17.23    0.90
  -2   0  -1   15.84    0.62
   2   0   1   15.83    0.60
   2   0   1   17.80    0.92
   2   0   1   15.21    0.58
   2   0   1   15.97    0.62
   2   0   1   20.13    0.85
   2   0   1   15.73    0.61
  -3   0  -1    1.84    0.23
  -3   0  -1    1.79    0.34
  -3   0  -1    1.74    0.18
  -3   0  -1    2.38    0.27
  -3   0  -1    1.47    0.18
  -3   0  -1    1.77    0.26
  -3   0  -1    2.22    0.25
   3   0   1    1.79    0.33
   3   0   1    1.70    0.19
   3   0   1    2.21    0.28
   3   0   1    1.84    0.21
   3   0   1    1.89    0.28
   3   0   1    2.28    0.21
  -4   0  -1   48.96    1.62
  -4   0  -1   38.52    1.51
  -4   0  -1   38.70    2.09
  -4   0  -1   44.12    2.29
  -4   0  -1   42.44    2.46
  -4   0  -1   51.32    1.64
   4   0   1   46.84    1.58
   4   0   1   49.27    1.55
   4   0   1   48.05    2.16
   4   0   1   46.01    2.33
  -5   0  -1   46.53    1.72
  -5   0  -1   50.13    1.79
  -5   0  -1   49.29    2.78
   5   0   1   51.69    1.77
   5   0   1   50.35    2.41
   5   0   1   52.33    2.62
  -6   0  -1   50.15    1.78
  -6   0  -1   48.28    1.70
  -6   0  -1   40.76    2.65
   6   0   1   47.25    2.36
   6   0   1   47.50    1.73
   6   0   1   44.41    2.50
  -7   0  -1    2.58    0.39
  -7   0  -1    3.35    0.39
  -7   0  -1    2.51    0.67
   7   0   1    2.48    0.50
   7   0   1    2.44    0.36
   7   0   1    1.99    0.38
   7   0   1    3.06    0.42
  -8   0  -1   10.41    0.72
  -8   0  -1   10.38    0.67
  -8   0  -1    9.93    1.15
  -8   0  -1   10.75    0.65
   8   0   1   12.83    0.86
   8   0   1   11.34    1.14
   8   0   1   11.70    0.72
   8   0   1   10.92    1.00
  -9   0  -1   14.78    1.47
  -9   0  -1   12.99    0.82
  -9   0  -1   16.59    1.03
  -9   0  -1   14.94    0.86
   9   0   1   16.08    1.35
   9   0   1   16.38    1.44
   9   0   1   13.49    0.92
 -10   0  -1    0.86    0.28
 -10   0  -1    0.32    0.48
 -10   0  -1    0.59    0.72
 -10   0  -1    0.90    0.45
  10   0   1    0.61    0.55
  10   0   1    0.63    0.38
  10   0   1    0.60    0.40
 -11   0  -1    0.32    0.52
 -11   0  -1    1.39    0.50
 -11   0  -1    0.88    0.78
 -11   0  -1    1.56    0.29
  11   0   1    0.60    0.41
  11   0   1    0.92    0.42
  11   0   1    0.62    0.37
  11   0   1    0.47    0.59
 -12   0  -1    1.14    0.81
 -12   0  -1    2.15    0.55
 -12   0  -1    2.82    0.64
  12   0   1    1.18    0.60
  12   0   1    1.30    0.58
  12   0   1    1.91    0.50
  12   0   1    2.32    0.58
 -13   0  -1    0.59    0.62
 -13   0  -1    0.97    0.52
 -13   0  -1    0.07    0.50
  13   0   1    0.36    0.41
  13   0   1   -0.09    0.49
  13   0   1   -0.70    0.44
  13   0   1    1.11    0.52
 -14   0  -1    0.90    0.54
 -14   0  -1    0.99    0.68
 -14   0  -1    0.83    0.47
  14   0   1    0.34    0.41
  14   0   1   -0.13    0.55
  14   0   1   -0.23    0.57
  14   0   1    1.50    0.71
  14  -1  -1    1.28    0.63
  14  -1  -1    0.61    0.69
  14  -1  -1   -1.12    0.50
 -14   1   1    0.39    0.45
 -14   1   1    0.58    0.53
 -14   1   1   -0.38    0.84
  13  -1  -1    0.17    0.44
  13  -1  -1   -0.63    0.48
  13  -1  -1   -0.55    0.42
 -13   1   1   -0.19    0.52
 -13   1   1   -0.62    0.77
 -13   1   1   -0.55    0.58
  12  -1  -1   -0.37    0.42
  12  -1  -1    0.51    0.44
  12  -1  -1   -0.18    0.37
 -12   1   1   -0.05    0.54
 -12   1   1   -0.71    0.70
 -12   1   1    0.18    0.48
  11  -1  -1    7.47    0.84
  11  -1  -1    8.07    0.84
  11  -1  -1    5.45    0.99
  11  -1  -1    7.89    1.09
 -11   1   1    9.20    0.87
 -11   1   1    7.93    1.27
 -11   1   1    7.78    0.80
  10  -1  -1    0.04    0.28
  10  -1  -1   -0.13    0.29
  10  -1  -1    0.02    0.52
 -10   1   1    0.10    0.35
 -10   1   1    0.18    0.31
 -10   1   1    0.19    0.55
 -10   1   1    0.11    0.19
   9  -1  -1    0.28    0.30
   9  -1  -1    0.18    0.46
   9  -1  -1    0.65    0.35
   9  -1  -1    0.75    0.31
  -9   1   1    0.90    0.34
  -9   1   1    0.71    0.55
  -9   1   1    0.61    0.20
  -9   1   1    0.59    0.35
   8  -1  -1    0.86    0.28
   8  -1  -1    0.14    0.20
   8  -1  -1    0.01    0.29
   8  -1  -1    0.76    0.37
  -8   1   1    0.36    0.45
  -8   1   1    0.57    0.17
  -8   1   1    1.00    0.35
  -8   1   1    1.09    0.41
   7  -1  -1   11.64    0.74
   7  -1  -1   10.94    0.72
   7  -1  -1   11.99    0.98
   7  -1  -1   11.84    1.02
  -7   1   1   11.34    0.66
  -7   1   1   10.96    0.70
  -7   1   1   11.26    0.76
  -7   1   1   11.66    0.51
  -7   1   1   11.08    1.12
   6  -1  -1    1.41    0.31
   6  -1  -1    2.06    0.32
   6  -1  -1    2.20    0.40
   6  -1  -1    1.31    0.38
  -6   1   1    2.31    0.31
  -6   1   1    2.51    0.39
  -6   1   1    1.46    0.24
  -6   1   1    1.90    0.49
  -6   1   1    2.49    0.22
   5  -1  -1   26.53    1.12
   5  -1  -1   27.14    1.51
   5  -1  -1   26.43    1.54
   5  -1  -1   27.81    1.09
  -5   1   1   26.89    1.75
  -5   1   1   26.70    1.10
  -5   1   1   26.01    1.21
  -5   1   1   25.80    1.04
  -5   1   1   28.73    0.90
   4  -1  -1   75.50    2.45
   4  -1  -1   74.84    3.59
   4  -1  -1   75.25    3.55
   4  -1  -1   74.40    2.41
   4  -1  -1   72.08    3.35
   4  -1  -1   77.07    2.53
  -4   1   1   73.54    2.52
  -4   1   1   73.86    2.50
  -4   1   1   72.03    3.83
  -4   1   1   73.08    2.96
  -4   1   1   78.00    3.58
  -4   1   1   71.90    2.41
  -4   1   1   77.54    2.21
   3  -1  -1  128.68    5.86
   3  -1  -1  121.68    4.07
   3  -1  -1  121.63    5.40
   3  -1  -1  133.19    6.23
   3  -1  -1  133.09    5.79
   3  -1  -1  128.25    4.05
   3  -1  -1  120.17    3.92
   3  -1  -1  134.24    3.96
  -3   1   1  126.09    3.66
  -3   1   1  126.10    4.90
  -3   1   1  130.95    5.86
  -3   1   1  119.62    3.92
  -3   1   1  129.01    4.06
  -3   1   1  124.34    6.22
  -3   1   1  134.29    4.08
  -3   1   1  122.28    5.39
  -3   1   1  133.59    3.96
   2  -1  -1  191.34    8.46
   2  -1  -1  190.66    7.77
   2  -1  -1  186.60    9.24
   2  -1  -1  193.68    5.89
   2  -1  -1  214.22    6.21
   2  -1  -1  205.60    9.12
   2  -1  -1  218.89    6.39
   2  -1  -1  216.25    6.19
   2  -1  -1  206.36    9.78
   2  -1  -1  210.54    6.40
  -2   1   1  207.06    9.12
  -2   1   1  216.93    6.21
  -2   1   1  191.67    8.46
  -2   1   1  224.47    6.39
  -2   1   1  196.88    7.78
  -2   1   1  207.48    6.19
  -2   1   1  238.36    6.41
  -2   1   1  189.03    9.77
  -2   1   1  202.54    5.84
   1  -1  -1    2.08    0.17
   1  -1  -1    1.99    0.13
   1  -1  -1    2.02    0.13
  -1   1   1    2.09    0.12
  -1   1   1    1.63    0.12
  -1   1   1    1.39    0.17
  -1   1   1    1.74    0.16
   0  -1  -1   -0.66    0.02
   0  -1  -1   -0.65    0.02
   0  -1  -1   -0.67    0.02
   0  -1  -1   -0.66    0.01
   0  -1  -1   -0.65    0.02
   0  -1  -1   -0.66    0.01
   0  -1  -1   -0.69    0.02
   0  -1  -1   -0.65    0.02
   0   1   1   -0.66    0.02
   0   1   1   -0.65    0.02
   0   1   1   -0.67    0.01
   0   1   1   -0.65    0.01
   0   1   1   -0.66    0.01
   0   1   1   -0.67    0.02
  -1  -1  -1   16.67    0.59
  -1  -1  -1   18.33    0.90
  -1  -1  -1   17.50    0.61
   1   1   1   17.55    0.93
   1   1   1   16.16    0.72
   1   1   1   21.23    0.62
  -2  -1  -1   35.56    1.22
  -2  -1  -1   37.81    1.62
  -2  -1  -1   34.94    1.43
  -2  -1  -1   34.75    1.22
  -2  -1  -1   35.91    1.18
  -2  -1  -1   35.61    1.87
  -2  -1  -1   35.91    1.77
   2   1   1   36.24    1.18
   2   1   1   34.87    1.19
   2   1   1   41.35    1.64
   2   1   1   37.63    1.78
   2   1   1   34.42    1.22
   2   1   1   36.01    1.87
   2   1   1   35.62    1.22
  -3  -1  -1   52.29    2.70
  -3  -1  -1   50.39    1.70
  -3  -1  -1   51.31    1.69
  -3  -1  -1   54.82    2.34
  -3  -1  -1   51.39    2.53
  -3  -1  -1   50.62    1.75
  -3  -1  -1   49.21    1.76
   3   1   1   53.86    2.72
   3   1   1   52.21    1.72
   3   1   1   54.32    2.55
   3   1   1   53.66    1.70
   3   1   1   50.05    1.77
   3   1   1   50.04    1.74
  -4  -1  -1   67.04    3.26
  -4  -1  -1   70.67    3.03
  -4  -1  -1   64.67    2.18
  -4  -1  -1   59.33    3.45
  -4  -1  -1   64.79    2.28
  -4  -1  -1   64.26    2.26
   4   1   1   69.51    3.29
   4   1   1   66.82    2.18
   4   1   1   64.03    2.28
   4   1   1   77.46    3.07
  -5  -1  -1    8.44    0.81
  -5  -1  -1    7.50    0.49
  -5  -1  -1    7.04    0.48
   5   1   1    8.42    0.75
   5   1   1    8.16    0.51
   5   1   1    8.22    0.73
  -6  -1  -1   11.23    0.64
  -6  -1  -1   11.44    0.64
  -6  -1  -1   11.76    1.13
   6   1   1   11.69    0.66
   6   1   1    8.22    0.80
   6   1   1    9.10    0.83
  -7  -1  -1   28.18    2.08
  -7  -1  -1   30.56    1.36
  -7  -1  -1   31.83    1.31
   7   1   1   34.52    1.45
   7   1   1   34.60    1.99
   7   1   1   34.79    1.95
  -8  -1  -1   35.98    2.45
  -8  -1  -1   41.57    1.66
  -8  -1  -1   42.21    1.58
   8   1   1   35.28    2.21
   8   1   1   32.07    2.09
   8   1   1   36.36    1.60
  -9  -1  -1    0.73    0.30
  -9  -1  -1    0.55    0.35
  -9  -1  -1    0.43    0.48
   9   1   1    0.20    0.24
   9   1   1    0.16    0.41
   9   1   1    0.00    0.44
   9   1   1   -0.02    0.24
 -10  -1  -1    1.63    0.46
 -10  -1  -1    1.08    0.37
 -10  -1  -1    0.67    0.21
 -10  -1  -1    1.11    0.79
  10   1   1    1.31    0.54
  10   1   1    0.54    0.56
  10   1   1    0.60    0.33
  10   1   1    1.43    0.49
 -11  -1  -1   -0.49    0.68
 -11  -1  -1   -0.04    0.41
 -11  -1  -1    0.21    0.52
  11   1   1   -0.05    0.37
  11   1   1   -0.46    0.35
  11   1   1   -0.07    0.42
  11   1   1   -0.21    0.27
 -12  -1  -1    2.20    0.59
 -12  -1  -1    1.39    0.86
 -12  -1  -1    2.55    0.71
  12   1   1    1.07    0.44
  12   1   1    1.24    0.49
  12   1   1    0.95    0.57
  12   1   1    1.77    0.54
 -13  -1  -1    0.67    0.85
 -13  -1  -1    1.35    0.48
 -13  -1  -1    0.92    0.49
  13   1   1    1.03    0.47
  13   1   1    0.33    0.58
  13   1   1   -0.23    0.51
  13   1   1    1.46    0.67
 -14  -1  -1    0.18    0.48
 -14  -1  -1    0.56    0.43
 -14  -1  -1   -0.08    0.83
  14   1   1    0.10    0.62
  14   1   1    0.06    0.41
  14   1   1   -1.12    0.53
  14   1   1   -0.93    0.50
  14  -2  -1   -0.98    0.78
  14  -2  -1   -0.60    0.59
 -14   2   1    0.72    0.89
 -14   2   1    1.22    0.50
 -14   2   1    0.41    0.49
  13  -2  -1    1.14    0.55
  13  -2  -1    0.53    0.61
  13  -2  -1    2.15    0.74
 -13   2   1    1.75    0.71
 -13   2   1    1.41    0.49
 -13   2   1    0.58    0.85
  12  -2  -1   -0.16    0.36
  12  -2  -1    0.11    0.44
  12  -2  -1   -1.00    0.55
  12  -2  -1   -0.02    0.38
 -12   2   1   -0.08    0.75
 -12   2   1   -0.13    0.51
 -12   2   1   -0.02    0.48
  11  -2  -1   -0.17    0.29
  11  -2  -1   -0.04    0.35
  11  -2  -1   -0.81    0.52
 -11   2   1   -0.45    0.67
 -11   2   1    0.07    0.35
 -11   2   1   -0.46    0.39
  10  -2  -1    0.13    0.24
  10  -2  -1    0.06    0.37
  10  -2  -1   -0.35    0.30
  10  -2  -1   -0.17    0.26
 -10   2   1    0.08    0.69
 -10   2   1    0.20    0.20
 -10   2   1    0.52    0.36
 -10   2   1    0.17    0.31
   9  -2  -1    0.21    0.39
   9  -2  -1    0.22    0.45
   9  -2  -1   -0.17    0.32
   9  -2  -1    0.04    0.27
  -9   2   1    0.25    0.42
  -9   2   1    0.62    0.30
  -9   2   1    0.09    0.64
  -9   2   1    0.30    0.19
   8  -2  -1    0.29    0.28
   8  -2  -1    0.74    0.26
   8  -2  -1    0.31    0.21
   8  -2  -1    0.39    0.32
  -8   2   1    0.67    0.18
  -8   2   1    0.49    0.25
  -8   2   1    0.80    0.31
  -8   2   1    0.43    0.59
   7  -2  -1   13.17    1.05
   7  -2  -1   13.24    0.84
   7  -2  -1   13.60    0.80
   7  -2  -1   13.50    1.16
  -7   2   1   13.71    0.78
  -7   2   1   13.90    0.78
  -7   2   1   13.26    1.23
  -7   2   1   13.85    0.59
  -7   2   1   14.50    0.78
   6  -2  -1   15.54    0.80
   6  -2  -1   15.66    0.81
   6  -2  -1   14.53    1.13
   6  -2  -1   15.28    1.11
  -6   2   1   15.51    0.81
  -6   2   1   14.80    0.60
  -6   2   1   16.40    0.83
  -6   2   1   14.82    1.23
  -6   2   1   15.24    0.74
   5  -2  -1   19.66    1.21
   5  -2  -1   18.91    0.91
   5  -2  -1   19.68    1.24
   5  -2  -1   18.95    0.85
  -5   2   1   20.07    0.88
  -5   2   1   21.02    1.38
  -5   2   1   19.02    0.93
  -5   2   1   20.00    0.83
  -5   2   1   19.22    0.70
   4  -2  -1    2.11    0.28
   4  -2  -1    2.14    0.22
   4  -2  -1    2.26    0.28
   4  -2  -1    1.58    0.30
   4  -2  -1    2.24    0.27
  -4   2   1    2.34    0.29
  -4   2   1    2.48    0.27
  -4   2   1    2.04    0.18
  -4   2   1    2.42    0.30
  -4   2   1    2.39    0.26
  -4   2   1    1.83    0.43
   3  -2  -1    9.76    0.53
   3  -2  -1    9.46    0.36
   3  -2  -1   10.25    0.51
   3  -2  -1    8.94    0.45
   3  -2  -1    9.82    0.77
   3  -2  -1   10.54    0.77
   3  -2  -1    8.99    0.63
   3  -2  -1    8.99    0.42
   3  -2  -1    9.56    0.45
   3  -2  -1    9.08    0.64
  -3   2   1    9.69    0.44
  -3   2   1    9.43    0.44
  -3   2   1   10.28    0.50
  -3   2   1    8.59    0.45
  -3   2   1    8.96    0.64
  -3   2   1    9.29    0.50
  -3   2   1    9.66    0.72
  -3   2   1    9.45    0.37
   2  -2  -1   14.91    0.57
   2  -2  -1   13.72    0.85
   2  -2  -1   15.24    0.87
   2  -2  -1   14.07    0.49
   2  -2  -1   14.22    0.68
   2  -2  -1   14.51    0.58
   2  -2  -1   13.81    0.78
   2  -2  -1   13.68    0.54
   2  -2  -1   14.00    0.58
  -2   2   1   13.79    0.66
  -2   2   1   13.52    0.78
  -2   2   1   16.02    0.60
  -2   2   1   15.81    0.58
  -2   2   1   13.64    0.49
  -2   2   1   15.99    0.57
  -2   2   1   14.33    0.54
  -2   2   1   14.95    0.89
   1  -2  -1  144.63    4.56
   1  -2  -1  141.61    6.55
   1  -2  -1  149.45    4.44
   1  -2  -1  140.05    6.07
   1  -2  -1  137.57    4.57
   1  -2  -1  144.03    7.00
   1  -2  -1  146.68    4.43
   1  -2  -1  138.37    5.59
  -1   2   1  152.55    4.43
  -1   2   1  143.69    5.59
  -1   2   1  168.90    4.58
  -1   2   1  148.45    7.02
  -1   2   1  141.84    6.06
  -1   2   1  140.26    6.55
  -1   2   1  167.09    4.45
   0  -2  -1    4.58    0.20
   0  -2  -1    4.14    0.15
   0  -2  -1    4.40    0.21
   0  -2  -1    4.39    0.31
   0  -2  -1    4.11    0.20
   0  -2  -1    3.73    0.26
   0  -2  -1    4.12    0.21
   0   2   1    4.04    0.20
   0   2   1    4.07    0.20
   0   2   1    4.23    0.26
   0   2   1    4.56    0.16
   0   2   1    4.20    0.20
   0   2   1    4.07    0.30
   0   2   1    4.89    0.20
   0   2   1    5.18    0.22
  -1  -2  -1   12.99    0.47
  -1  -2  -1   12.37    0.59
  -1  -2  -1   12.31    0.48
  -1  -2  -1   12.57    0.48
  -1  -2  -1   14.49    0.75
  -1  -2  -1   13.03    0.62
  -1  -2  -1   12.68    0.45
  -1  -2  -1   12.98    0.70
  -1  -2  -1   12.53    0.46
   1   2   1   14.75    0.46
   1   2   1   12.36    0.58
   1   2   1   12.63    0.47
   1   2   1   12.30    0.48
   1   2   1   12.17    0.48
   1   2   1   12.88    0.73
   1   2   1   12.47    0.46
   1   2   1   12.69    0.70
   1   2   1   13.05    0.63
  -2  -2  -1   75.64    2.97
  -2  -2  -1   61.69    2.68
  -2  -2  -1   71.13    3.24
  -2  -2  -1   64.72    3.38
  -2  -2  -1   60.53    2.21
  -2  -2  -1   73.20    2.17
  -2  -2  -1   62.01    2.21
  -2  -2  -1   75.02    2.16
   2   2   1   75.44    3.40
   2   2   1   69.12    3.04
   2   2   1   62.59    2.14
   2   2   1   62.11    2.21
   2   2   1   66.30    2.16
   2   2   1   72.59    2.24
   2   2   1   76.50    3.27
  -3  -2  -1  154.49    5.63
  -3  -2  -1  183.40    5.67
  -3  -2  -1  175.37    8.21
  -3  -2  -1  184.54    5.49
  -3  -2  -1  188.11    7.50
  -3  -2  -1  182.36    6.86
  -3  -2  -1  179.15    8.66
   3   2   1  183.95    5.66
   3   2   1  158.19    5.48
   3   2   1  186.74    5.49
   3   2   1  187.51    8.67
   3   2   1  185.70    8.24
   3   2   1  181.82    5.67
   3   2   1  183.21    7.49
  -4  -2  -1   45.47    2.50
  -4  -2  -1   46.69    2.34
  -4  -2  -1   47.93    1.61
  -4  -2  -1   47.33    1.65
  -4  -2  -1   38.25    1.54
   4   2   1   48.42    2.21
   4   2   1   46.06    2.35
   4   2   1   45.56    1.60
   4   2   1   45.04    1.65
  -5  -2  -1   43.41    2.47
  -5  -2  -1   43.93    1.62
  -5  -2  -1   43.97    1.55
   5   2   1   44.65    1.59
   5   2   1   44.84    2.32
   5   2   1   36.70    1.58
   5   2   1   43.32    2.15
  -6  -2  -1   16.38    0.84
  -6  -2  -1   15.97    1.29
  -6  -2  -1   18.49    0.85
   6   2   1   16.89    1.22
   6   2   1   15.50    0.88
   6   2   1   16.89    0.83
   6   2   1   15.79    1.14
  -7  -2  -1    0.82    0.25
   7   2   1    0.63    0.30
   7   2   1    0.95    0.27
  -8  -2  -1   11.97    0.86
  -8  -2  -1   11.09    0.71
  -8  -2  -1   10.95    1.21
   8   2   1    9.29    0.74
   8   2   1   13.09    0.83
   8   2   1   12.15    1.20
   8   2   1   10.58    1.07
  -9  -2  -1   14.52    0.84
  -9  -2  -1   13.78    0.92
  -9  -2  -1   14.29    0.93
  -9  -2  -1   14.88    1.49
   9   2   1   14.28    0.95
   9   2   1   14.59    0.90
   9   2   1   15.13    1.44
   9   2   1   15.73    1.37
 -10  -2  -1   11.00    0.81
 -10  -2  -1   11.26    0.77
 -10  -2  -1   11.75    1.01
 -10  -2  -1   10.79    1.59
  10   2   1   12.03    0.87
  10   2   1   12.67    1.34
  10   2   1   10.97    1.25
  10   2   1   12.13    1.02
 -11  -2  -1   -0.45    0.66
 -11  -2  -1    0.26    0.37
 -11  -2  -1    0.54    0.46
  11   2   1   -0.26    0.40
  11   2   1    0.00    0.32
  11   2   1   -0.06    0.36
  11   2   1   -0.17    0.29
 -12  -2  -1   -0.03    0.79
 -12  -2  -1    0.25    0.48
 -12  -2  -1    0.72    0.59
  12   2   1    0.23    0.40
  12   2   1    0.20    0.50
  12   2   1   -0.73    0.58
  12   2   1    1.09    0.54
 -13  -2  -1    0.75    0.90
 -13  -2  -1    0.71    0.44
 -13  -2  -1    1.61    0.72
  13   2   1   -0.26    0.56
  13   2   1    1.91    0.60
  13   2   1    1.90    0.55
  13   2   1    0.00    0.56
 -14  -2  -1    3.09    0.65
 -14  -2  -1    3.18    0.75
 -14  -2  -1    3.61    1.22
  14   2   1    3.72    0.72
  14   2   1    4.05    0.91
  14  -3  -1    0.56    0.51
  14  -3  -1   -0.12    0.44
 -14   3   1    0.80    0.86
 -14   3   1   -0.42    0.43
 -14   3   1   -0.10    0.56
  13  -3  -1    1.65    0.73
  13  -3  -1    1.90    0.53
  13  -3  -1    1.06    0.55
  13  -3  -1    0.21    0.58
 -13   3   1    0.97    0.47
 -13   3   1    2.72    0.77
 -13   3   1    1.64    0.90
  12  -3  -1   -0.54    0.59
  12  -3  -1    0.21    0.32
  12  -3  -1    0.93    0.52
 -12   3   1    0.03    0.69
 -12   3   1    0.22    0.35
 -12   3   1   -0.15    0.51
  11  -3  -1   -0.04    0.24
  11  -3  -1   -0.14    0.28
  11  -3  -1   -0.30    0.38
 -11   3   1   -0.22    0.44
 -11   3   1    0.04    0.35
 -11   3   1   -0.30    0.40
  10  -3  -1   16.49    1.08
  10  -3  -1   17.93    1.13
  10  -3  -1   17.70    1.47
  10  -3  -1   17.93    1.67
 -10   3   1   17.10    1.67
 -10   3   1   17.24    0.79
 -10   3   1   17.11    1.00
 -10   3   1   19.20    1.20
   9  -3  -1    9.13    0.97
   9  -3  -1    9.73    0.86
   9  -3  -1   10.60    0.75
   9  -3  -1    8.59    1.04
  -9   3   1    8.28    1.15
  -9   3   1   10.03    0.54
  -9   3   1    8.83    0.74
  -9   3   1   10.36    0.78
   8  -3  -1    0.63    0.33
   8  -3  -1    0.64    0.33
   8  -3  -1    0.61    0.30
   8  -3  -1    0.48    0.29
  -8   3   1    0.57    0.58
  -8   3   1    0.36    0.17
  -8   3   1    0.70    0.37
  -8   3   1    0.22    0.23
   7  -3  -1    0.41    0.27
   7  -3  -1   -0.03    0.21
   7  -3  -1   -0.12    0.20
   7  -3  -1   -0.01    0.16
  -7   3   1    0.07    0.25
  -7   3   1   -0.06    0.14
  -7   3   1   -0.40    0.27
  -7   3   1    0.05    0.33
  -7   3   1    0.15    0.15
   6  -3  -1   14.84    0.74
   6  -3  -1   14.30    1.06
   6  -3  -1   13.89    1.07
   6  -3  -1   13.88    0.76
  -6   3   1   14.06    1.24
  -6   3   1   13.02    0.74
  -6   3   1   13.31    0.72
  -6   3   1   13.56    0.77
  -6   3   1   14.28    0.58
   5  -3  -1    7.69    0.70
   5  -3  -1    7.25    0.51
   5  -3  -1    8.32    0.56
   5  -3  -1    7.55    0.51
   5  -3  -1    7.49    0.67
  -5   3   1    7.81    0.46
  -5   3   1    7.65    0.49
  -5   3   1    7.50    0.77
  -5   3   1    7.56    0.37
  -5   3   1    7.73    0.50
   4  -3  -1    1.12    0.28
   4  -3  -1    1.26    0.20
   4  -3  -1    1.38    0.26
   4  -3  -1    1.63    0.16
   4  -3  -1    1.02    0.23
   4  -3  -1    1.51    0.22
   4  -3  -1    1.51    0.24
  -4   3   1    1.57    0.21
  -4   3   1    1.74    0.27
  -4   3   1    1.45    0.23
  -4   3   1    1.57    0.22
  -4   3   1    1.29    0.16
  -4   3   1    1.26    0.32
   3  -3  -1   50.78    1.76
   3  -3  -1   49.99    1.70
   3  -3  -1   50.99    2.09
   3  -3  -1   52.63    2.65
   3  -3  -1   50.66    1.58
   3  -3  -1   51.04    1.68
   3  -3  -1   50.45    2.38
  -3   3   1   48.93    1.57
  -3   3   1   53.98    1.76
  -3   3   1   52.54    2.67
  -3   3   1   51.27    1.68
  -3   3   1   50.02    2.08
  -3   3   1   51.70    1.75
   2  -3  -1    1.45    0.17
   2  -3  -1    1.47    0.32
   2  -3  -1    1.47    0.17
   2  -3  -1    1.57    0.19
   2  -3  -1    2.07    0.26
   2  -3  -1    1.42    0.16
   2  -3  -1    1.48    0.13
   2  -3  -1    2.25    0.34
   2  -3  -1    1.04    0.19
  -2   3   1    1.50    0.23
  -2   3   1    1.55    0.27
  -2   3   1    1.53    0.21
  -2   3   1    1.36    0.17
  -2   3   1    1.58    0.18
  -2   3   1    1.62    0.21
  -2   3   1    1.36    0.18
   1  -3  -1   82.41    2.71
   1  -3  -1   84.10    2.70
   1  -3  -1   83.43    2.62
   1  -3  -1   82.97    2.63
   1  -3  -1   83.69    3.34
   1  -3  -1   87.78    4.07
   1  -3  -1   83.84    3.64
   1  -3  -1   85.51    3.92
  -1   3   1   92.27    2.71
  -1   3   1   89.96    2.72
  -1   3   1   84.44    3.63
  -1   3   1   83.22    2.62
  -1   3   1   85.14    2.63
  -1   3   1   84.87    3.34
   0  -3  -1   64.27    2.00
   0  -3  -1   63.74    2.06
   0  -3  -1   63.73    2.06
   0  -3  -1   64.33    1.84
   0  -3  -1   63.42    2.00
   0  -3  -1   64.46    2.95
   0  -3  -1   61.64    3.06
   0  -3  -1   64.45    2.56
   0   3   1   64.74    2.56
   0   3   1   64.19    2.06
   0   3   1   65.87    1.84
   0   3   1   63.49    2.06
   0   3   1   63.97    1.95
   0   3   1   66.78    2.00
   0   3   1   63.48    1.99
   0   3   1   64.67    2.95
  -1  -3  -1    0.69    0.15
  -1  -3  -1    0.47    0.10
  -1  -3  -1    0.45    0.10
  -1  -3  -1    0.31    0.13
  -1  -3  -1    0.49    0.11
  -1  -3  -1    0.63    0.11
  -1  -3  -1    0.54    0.17
  -1  -3  -1    0.57    0.13
   1   3   1    0.41    0.12
   1   3   1    0.66    0.17
   1   3   1    0.68    0.12
   1   3   1    0.61    0.13
   1   3   1    0.63    0.13
   1   3   1    0.58    0.10
   1   3   1    0.56    0.13
   1   3   1    0.24    0.11
   1   3   1    0.53    0.11
  -2  -3  -1    2.98    0.22
  -2  -3  -1    2.59    0.23
  -2  -3  -1    2.88    0.26
  -2  -3  -1    3.83    0.42
  -2  -3  -1    3.13    0.21
  -2  -3  -1    2.92    0.19
  -2  -3  -1    3.18    0.24
  -2  -3  -1    2.60    0.30
  -2  -3  -1    4.13    0.44
   2   3   1    2.92    0.23
   2   3   1    3.05    0.27
   2   3   1    3.31    0.22
   2   3   1    3.01    0.28
   2   3   1    2.91    0.24
   2   3   1    4.09    0.45
   2   3   1    3.51    0.39
  -3  -3  -1  190.26    5.34
  -3  -3  -1  181.64    7.27
  -3  -3  -1  161.06    5.29
  -3  -3  -1  177.79    7.97
  -3  -3  -1  163.38    6.65
  -3  -3  -1  160.54    5.46
  -3  -3  -1  184.48    8.38
   3   3   1  169.02    5.48
   3   3   1  189.12    8.00
   3   3   1  172.95    5.32
   3   3   1  170.14    8.35
   3   3   1  170.34    5.47
   3   3   1  160.47    7.63
  -4  -3  -1    9.98    0.56
  -4  -3  -1    9.92    0.54
  -4  -3  -1   11.29    0.89
  -4  -3  -1   10.52    0.63
  -4  -3  -1   12.56    0.59
   4   3   1   10.80    0.62
   4   3   1   12.70    0.90
   4   3   1   11.12    0.56
   4   3   1   12.67    0.64
  -5  -3  -1    5.90    0.46
  -5  -3  -1    6.25    0.51
  -5  -3  -1    6.18    0.83
  -5  -3  -1    6.59    0.47
   5   3   1    6.80    0.49
   5   3   1    4.97    0.60
   5   3   1    6.03    0.46
   5   3   1    5.81    0.71
  -6  -3  -1   78.50    3.00
  -6  -3  -1   80.17    2.90
  -6  -3  -1   83.32    3.53
  -6  -3  -1   85.42    4.65
   6   3   1  101.33    4.14
   6   3   1   92.88    4.39
   6   3   1   78.44    2.92
   6   3   1   92.32    3.08
   6   3   1   93.39    4.04
  -7  -3  -1   19.45    1.03
  -7  -3  -1   19.85    1.03
  -7  -3  -1   20.30    0.98
  -7  -3  -1   18.25    1.61
   7   3   1   17.58    1.31
   7   3   1   19.38    1.00
   7   3   1   19.24    1.43
   7   3   1   19.01    1.04
   7   3   1   19.07    1.15
  -8  -3  -1    0.18    0.30
  -8  -3  -1    0.68    0.49
  -8  -3  -1   -0.25    0.34
  -8  -3  -1   -0.03    0.17
   8   3   1    0.17    0.31
   8   3   1   -0.18    0.28
   8   3   1    0.22    0.34
   8   3   1   -0.26    0.33
  -9  -3  -1    4.47    0.52
  -9  -3  -1    5.22    0.54
  -9  -3  -1    4.18    0.83
   9   3   1    3.53    0.61
   9   3   1    2.43    0.58
   9   3   1    2.34    0.57
   9   3   1    4.12    0.60
 -10  -3  -1    8.51    0.81
 -10  -3  -1    8.00    0.69
 -10  -3  -1    7.70    0.77
  10   3   1    6.72    0.74
  10   3   1    6.98    0.70
  10   3   1    7.57    1.22
 -11  -3  -1    5.46    1.08
 -11  -3  -1    5.02    0.65
 -11  -3  -1    5.88    0.83
  11   3   1    5.08    0.81
  11   3   1    4.30    0.87
  11   3   1    6.05    0.80
  11   3   1    3.39    0.69
 -12  -3  -1    0.10    0.63
 -12  -3  -1    1.45    0.56
 -12  -3  -1    1.01    0.49
  12   3   1    1.19    0.50
  12   3   1    1.05    0.43
  12   3   1   -0.53    0.62
  12   3   1    0.06    0.57
 -13  -3  -1    1.49    0.52
 -13  -3  -1    2.17    0.75
 -13  -3  -1    0.39    0.71
  13   3   1   -0.55    0.70
  13   3   1    1.48    0.56
  13   3   1    1.77    0.65
 -14  -3  -1    0.23    0.65
 -14  -3  -1    0.90    0.48
 -14  -3  -1   -0.50    0.60
  14   3   1    0.75    0.60
  14   3   1    1.60    0.74
  14   3   1   -0.61    0.57
  14  -4  -1    0.12    0.67
  14  -4  -1   -0.09    0.39
  14  -4  -1   -0.11    0.46
 -14   4   1    0.73    0.75
 -14   4   1    0.58    0.52
  13  -4  -1    0.52    0.50
  13  -4  -1    1.00    0.48
  13  -4  -1    1.82    0.59
 -13   4   1    0.65    0.48
 -13   4   1    2.10    0.89
 -13   4   1    1.00    0.57
  12  -4  -1    0.35    0.44
  12  -4  -1   -0.49    0.41
  12  -4  -1    0.25    0.48
 -12   4   1    0.48    0.37
 -12   4   1    0.15    0.54
 -12   4   1   -0.01    0.47
  11  -4  -1   -0.37    0.32
  11  -4  -1    0.02    0.39
  11  -4  -1   -0.51    0.41
  11  -4  -1    0.20    0.32
 -11   4   1   -0.18    0.33
 -11   4   1   -0.28    0.41
 -11   4   1   -0.08    0.28
  10  -4  -1    9.60    0.86
  10  -4  -1    7.97    1.14
  10  -4  -1    8.85    1.30
  10  -4  -1    8.40    0.78
 -10   4   1    8.51    1.35
 -10   4   1    9.50    0.91
 -10   4   1    8.85    0.57
 -10   4   1   10.13    0.83
   9  -4  -1   -0.22    0.37
   9  -4  -1   -0.31    0.39
   9  -4  -1    0.20    0.24
   9  -4  -1   -0.29    0.29
  -9   4   1   -0.21    0.40
  -9   4   1   -0.02    0.39
  -9   4   1   -0.40    0.28
  -9   4   1    0.18    0.17
   8  -4  -1    0.54    0.32
   8  -4  -1    1.11    0.44
   8  -4  -1    0.85    0.40
   8  -4  -1    1.49    0.35
  -8   4   1    0.89    0.59
  -8   4   1    1.42    0.32
  -8   4   1    1.18    0.35
  -8   4   1    1.56    0.24
   7  -4  -1   20.01    1.03
   7  -4  -1   21.17    1.47
   7  -4  -1   21.65    1.47
   7  -4  -1   20.10    1.00
  -7   4   1   21.50    1.59
  -7   4   1   20.98    0.83
  -7   4   1   20.52    1.04
  -7   4   1   20.56    1.02
  -7   4   1   21.51    0.97
   6  -4  -1   12.20    0.98
   6  -4  -1   13.68    0.74
   6  -4  -1   13.47    0.72
   6  -4  -1   12.61    1.05
   6  -4  -1   13.85    0.77
  -6   4   1   11.06    0.70
  -6   4   1   11.04    0.67
  -6   4   1   11.02    1.02
  -6   4   1   10.60    0.53
  -6   4   1   10.35    0.61
   5  -4  -1   41.20    1.75
   5  -4  -1   40.59    2.14
   5  -4  -1   38.96    1.50
   5  -4  -1   39.97    2.25
   5  -4  -1   41.11    1.54
  -5   4   1   40.43    2.35
  -5   4   1   40.24    1.53
  -5   4   1   38.98    1.33
  -5   4   1   40.22    1.46
  -5   4   1   40.47    1.73
   4  -4  -1    0.43    0.14
   4  -4  -1    0.29    0.18
   4  -4  -1    0.29    0.15
   4  -4  -1    0.36    0.21
   4  -4  -1    0.18    0.21
  -4   4   1    0.16    0.12
  -4   4   1    0.14    0.19
  -4   4   1    0.43    0.17
  -4   4   1    0.39    0.14
  -4   4   1    0.31    0.19
  -4   4   1    0.20    0.13
   3  -4  -1   11.31    0.56
   3  -4  -1   11.79    0.81
   3  -4  -1   11.23    0.47
   3  -4  -1   10.77    0.50
   3  -4  -1   11.39    0.64
   3  -4  -1   10.44    0.75
   3  -4  -1   10.38    0.52
  -3   4   1   10.71    0.50
  -3   4   1   11.23    0.81
  -3   4   1   11.27    0.55
  -3   4   1   11.07    0.52
  -3   4   1   10.99    0.48
  -3   4   1   11.20    0.61
   2  -4  -1   32.97    1.45
   2  -4  -1   32.18    1.17
   2  -4  -1   34.91    1.74
   2  -4  -1   32.94    1.14
   2  -4  -1   33.43    1.79
   2  -4  -1   32.11    1.15
   2  -4  -1   33.03    1.12
   2  -4  -1   31.81    1.08
   2  -4  -1   33.12    1.63
  -2   4   1   32.24    1.13
  -2   4   1   32.94    1.17
  -2   4   1   34.04    1.44
  -2   4   1   32.38    1.16
  -2   4   1   33.16    1.12
   1  -4  -1   42.22    1.33
   1  -4  -1   39.55    1.34
   1  -4  -1   40.80    1.37
   1  -4  -1   41.02    1.74
   1  -4  -1   41.72    2.05
   1  -4  -1   39.95    1.38
   1  -4  -1   41.39    1.91
   1  -4  -1   41.65    2.00
   1  -4  -1   39.66    1.22
  -1   4   1   40.89    1.72
  -1   4   1   41.17    1.37
  -1   4   1   40.87    1.32
  -1   4   1   39.66    1.33
  -1   4   1   38.97    1.38
   0  -4  -1   25.46    0.87
   0  -4  -1   26.00    1.31
   0  -4  -1   23.95    1.23
   0  -4  -1   24.72    1.16
   0  -4  -1   24.79    0.88
   0  -4  -1   24.49    0.78
   0  -4  -1   25.14    0.86
   0  -4  -1   27.34    0.91
   0   4   1   23.98    1.13
   0   4   1   24.98    0.89
   0   4   1   24.30    0.85
   0   4   1   24.52    0.85
   0   4   1   24.41    0.78
   0   4   1   25.13    0.89
   0   4   1   25.34    0.87
  -1  -4  -1   82.54    2.57
  -1  -4  -1   88.58    3.83
  -1  -4  -1   85.96    2.64
  -1  -4  -1   84.44    2.64
  -1  -4  -1   83.24    2.72
  -1  -4  -1   84.38    3.39
  -1  -4  -1   87.57    4.07
  -1  -4  -1   84.78    4.07
  -1  -4  -1   82.83    2.71
   1   4   1   83.48    3.37
   1   4   1   84.06    4.06
   1   4   1   85.26    2.64
   1   4   1   83.51    2.57
   1   4   1   83.59    2.72
   1   4   1   84.96    2.63
   1   4   1   84.75    2.72
  -2  -4  -1   22.15    1.28
  -2  -4  -1   22.95    1.26
  -2  -4  -1   20.79    1.05
  -2  -4  -1   21.41    0.80
  -2  -4  -1   21.90    0.84
  -2  -4  -1   21.87    1.03
  -2  -4  -1   20.69    0.83
  -2  -4  -1   22.43    0.82
   2   4   1   21.76    0.80
   2   4   1   21.90    0.82
   2   4   1   22.68    1.33
   2   4   1   21.13    1.03
   2   4   1   22.55    1.22
   2   4   1   21.67    0.85
   2   4   1   20.32    0.83
  -3  -4  -1   34.29    1.22
  -3  -4  -1   32.86    1.54
  -3  -4  -1   33.65    1.27
  -3  -4  -1   34.72    1.23
  -3  -4  -1   34.72    1.91
   3   4   1   33.24    1.27
   3   4   1   33.55    1.22
   3   4   1   36.68    1.92
   3   4   1   34.58    1.88
   3   4   1   33.89    1.27
  -4  -4  -1   10.35    0.65
  -4  -4  -1   10.93    0.61
  -4  -4  -1   10.27    0.56
  -4  -4  -1   11.86    0.94
   4   4   1   11.03    0.56
   4   4   1   11.78    0.88
   4   4   1   10.18    0.51
   4   4   1   10.63    0.61
  -5  -4  -1    3.21    0.33
  -5  -4  -1    3.49    0.60
  -5  -4  -1    3.58    0.41
  -5  -4  -1    3.29    0.42
   5   4   1    3.77    0.41
   5   4   1    3.61    0.26
   5   4   1    3.71    0.31
   5   4   1    3.42    0.38
  -6  -4  -1   45.23    1.77
  -6  -4  -1   53.17    2.18
  -6  -4  -1   46.46    2.86
  -6  -4  -1   46.10    1.86
   6   4   1   44.07    1.85
   6   4   1   50.86    2.72
   6   4   1   51.60    1.85
   6   4   1   50.05    2.29
  -7  -4  -1    5.59    0.55
  -7  -4  -1    5.90    0.54
  -7  -4  -1    6.04    0.62
  -7  -4  -1    5.05    0.85
   7   4   1    5.57    0.61
   7   4   1    4.77    0.48
   7   4   1    5.36    0.88
   7   4   1    4.63    0.54
  -8  -4  -1    0.55    0.40
  -8  -4  -1    0.79    0.51
  -8  -4  -1    0.32    0.31
  -8  -4  -1    0.27    0.19
   8   4   1   -0.07    0.25
   8   4   1    0.36    0.31
   8   4   1    0.50    0.31
   8   4   1    0.37    0.34
  -9  -4  -1    2.04    0.36
  -9  -4  -1    2.18    0.56
  -9  -4  -1    1.95    0.70
  -9  -4  -1    3.63    0.56
   9   4   1    2.71    0.53
   9   4   1    2.20    0.47
   9   4   1    1.76    0.57
 -10  -4  -1   23.51    1.33
 -10  -4  -1   20.37    1.17
 -10  -4  -1   18.84    1.91
 -10  -4  -1   25.45    1.41
  10   4   1   23.47    1.94
  10   4   1   25.15    1.42
  10   4   1   23.54    1.33
 -11  -4  -1    0.79    0.39
 -11  -4  -1    0.64    0.41
 -11  -4  -1    0.50    0.27
 -11  -4  -1   -0.55    0.76
  11   4   1    0.45    0.40
  11   4   1    1.00    0.42
  11   4   1   -0.64    0.49
 -12  -4  -1   -0.84    0.81
 -12  -4  -1    0.29    0.56
 -12  -4  -1    0.41    0.48
  12   4   1    0.41    0.58
  12   4   1   -0.74    0.56
  12   4   1    0.98    0.49
 -13  -4  -1    0.22    0.45
 -13  -4  -1   -0.13    0.34
 -13  -4  -1   -1.20    0.83
  13   4   1    0.36    0.40
  13   4   1    0.10    0.40
 -14  -4  -1    1.03    0.50
 -14  -4  -1    0.61    0.69
 -14  -4  -1   -0.65    0.92
  14   4   1    1.10    0.68
  14   4   1    1.56    0.67
  13  -5  -1   -1.38    0.56
  13  -5  -1   -0.25    0.31
  13  -5  -1   -0.03    0.43
 -13   5   1    0.52    0.53
 -13   5   1    0.19    0.42
  12  -5  -1   -0.33    0.41
  12  -5  -1    0.67    0.47
  12  -5  -1   -0.11    0.41
 -12   5   1    0.21    0.45
 -12   5   1    0.49    0.53
 -12   5   1    0.97    0.69
  11  -5  -1    1.51    0.54
  11  -5  -1    1.51    0.46
  11  -5  -1    0.73    0.40
  11  -5  -1    0.65    0.60
 -11   5   1    2.07    0.46
 -11   5   1    1.65    0.64
 -11   5   1    2.03    0.51
  10  -5  -1    3.43    0.65
  10  -5  -1    2.67    0.72
  10  -5  -1    5.16    0.71
  10  -5  -1    4.38    0.64
 -10   5   1    4.31    0.62
 -10   5   1    5.19    0.47
 -10   5   1    4.16    0.94
 -10   5   1    5.01    0.71
   9  -5  -1   -0.05    0.38
   9  -5  -1    0.31    0.39
   9  -5  -1   -0.02    0.41
   9  -5  -1    0.56    0.37
  -9   5   1   -0.11    0.24
  -9   5   1    0.05    0.19
  -9   5   1   -0.10    0.41
  -9   5   1    0.12    0.40
   8  -5  -1    1.14    0.41
   8  -5  -1    0.56    0.29
   8  -5  -1    0.57    0.36
   8  -5  -1    0.88    0.37
  -8   5   1    1.28    0.31
  -8   5   1    1.02    0.24
  -8   5   1    0.72    0.56
  -8   5   1    0.47    0.39
   7  -5  -1    0.42    0.22
   7  -5  -1    0.33    0.33
   7  -5  -1    0.43    0.32
   7  -5  -1    0.08    0.25
   7  -5  -1    0.23    0.28
  -7   5   1    0.25    0.44
  -7   5   1    0.39    0.22
  -7   5   1    0.25    0.18
  -7   5   1   -0.07    0.31
   6  -5  -1    0.41    0.21
   6  -5  -1    0.19    0.26
   6  -5  -1    0.48    0.22
   6  -5  -1    0.35    0.22
   6  -5  -1    0.19    0.23
  -6   5   1   -0.31    0.19
  -6   5   1    0.10    0.20
  -6   5   1   -0.08    0.33
  -6   5   1    0.10    0.14
   5  -5  -1    2.92    0.39
   5  -5  -1    3.47    0.44
   5  -5  -1    2.52    0.45
   5  -5  -1    2.97    0.37
  -5   5   1    3.16    0.29
  -5   5   1    2.83    0.30
  -5   5   1    2.61    0.33
  -5   5   1    3.46    0.59
  -5   5   1    2.90    0.34
   4  -5  -1    4.07    0.36
   4  -5  -1    4.00    0.38
   4  -5  -1    3.80    0.42
   4  -5  -1    4.45    0.57
   4  -5  -1    4.12    0.30
  -4   5   1    3.69    0.32
  -4   5   1    3.41    0.33
  -4   5   1    3.60    0.35
  -4   5   1    3.76    0.38
  -4   5   1    4.42    0.32
  -4   5   1    3.77    0.52
   3  -5  -1    0.12    0.15
   3  -5  -1    0.09    0.13
   3  -5  -1    0.13    0.22
   3  -5  -1    0.36    0.17
  -3   5   1    0.28    0.14
  -3   5   1   -0.02    0.11
  -3   5   1    0.21    0.17
   2  -5  -1    1.72    0.16
   2  -5  -1    1.42    0.26
   2  -5  -1    1.82    0.23
   2  -5  -1    1.82    0.19
   2  -5  -1    1.37    0.22
   2  -5  -1    1.58    0.20
   2  -5  -1    1.07    0.23
  -2   5   1    1.84    0.22
  -2   5   1    1.76    0.19
  -2   5   1    1.83    0.23
  -2   5   1    1.33    0.22
   1  -5  -1   45.12    2.25
   1  -5  -1   45.28    1.46
   1  -5  -1   44.44    1.51
   1  -5  -1   43.71    1.34
   1  -5  -1   46.42    1.48
   1  -5  -1   43.76    2.11
   1  -5  -1   44.85    1.54
   1  -5  -1   43.01    1.92
  -1   5   1   43.54    1.50
  -1   5   1   43.93    1.45
  -1   5   1   43.32    1.52
   0  -5  -1   17.32    0.57
   0  -5  -1   15.09    0.84
   0  -5  -1   14.65    0.85
   0  -5  -1   15.42    0.96
   0  -5  -1   17.91    0.65
   0  -5  -1   17.49    0.63
   0   5   1   15.25    0.64
   0   5   1   15.40    0.56
   0   5   1   19.26    0.68
   0   5   1   16.16    0.62
   0   5   1   15.07    0.61
   0   5   1   15.11    0.64
  -1  -5  -1    0.10    0.11
  -1  -5  -1    0.15    0.11
  -1  -5  -1    0.28    0.17
  -1  -5  -1    0.14    0.13
  -1  -5  -1    0.18    0.14
  -1  -5  -1    0.06    0.14
   1   5   1    0.14    0.09
   1   5   1    0.13    0.10
   1   5   1    0.07    0.10
   1   5   1    0.12    0.13
   1   5   1    0.20    0.10
   1   5   1    0.09    0.13
  -2  -5  -1    2.47    0.29
  -2  -5  -1    2.97    0.23
  -2  -5  -1    1.50    0.26
  -2  -5  -1    2.76    0.25
  -2  -5  -1    3.01    0.28
  -2  -5  -1    2.45    0.40
   2   5   1    1.99    0.25
   2   5   1    2.14    0.25
   2   5   1    2.46    0.26
   2   5   1    2.25    0.30
   2   5   1    2.07    0.23
  -3  -5  -1    8.66    0.47
  -3  -5  -1    8.76    0.63
  -3  -5  -1    7.91    0.39
  -3  -5  -1    8.59    0.73
  -3  -5  -1    8.89    0.47
  -3  -5  -1    8.35    0.47
   3   5   1    7.97    0.46
   3   5   1    8.01    0.66
   3   5   1    8.31    0.46
   3   5   1    7.79    0.49
   3   5   1    8.74    0.77
  -4  -5  -1    7.22    0.45
  -4  -5  -1    7.82    0.53
  -4  -5  -1    7.70    0.80
  -4  -5  -1    7.98    0.62
   4   5   1    6.81    0.45
   4   5   1    7.63    0.87
   4   5   1    7.47    0.53
  -5  -5  -1    6.18    0.45
  -5  -5  -1    6.81    0.86
  -5  -5  -1    6.34    0.48
  -5  -5  -1    6.02    0.58
   5   5   1    5.85    0.53
   5   5   1    6.79    0.51
   5   5   1    7.38    0.79
  -6  -5  -1    0.53    0.24
  -6  -5  -1    0.67    0.26
  -6  -5  -1    0.62    0.49
  -6  -5  -1    0.71    0.23
   6   5   1    0.71    0.26
   6   5   1    0.41    0.29
   6   5   1    0.76    0.26
   6   5   1    0.23    0.09
   6   5   1    0.38    0.06
  -7  -5  -1   19.48    1.13
  -7  -5  -1   17.57    0.98
  -7  -5  -1   19.18    1.57
  -7  -5  -1   20.83    1.01
   7   5   1   18.63    0.96
   7   5   1   20.08    1.08
   7   5   1   18.59    1.00
   7   5   1   19.19    0.97
   7   5   1   21.68    1.60
  -8  -5  -1    0.08    0.22
  -8  -5  -1    0.08    0.22
  -8  -5  -1    0.18    0.64
  -8  -5  -1    0.30    0.40
   8   5   1   -0.06    0.42
   8   5   1    0.17    0.33
   8   5   1    0.32    0.29
   8   5   1    0.01    0.10
  -9  -5  -1   22.49    1.25
  -9  -5  -1   18.80    1.92
  -9  -5  -1   16.85    1.01
  -9  -5  -1   18.08    1.17
   9   5   1   17.59    1.11
   9   5   1   21.03    1.17
   9   5   1   20.56    1.77
 -10  -5  -1   -0.17    0.74
 -10  -5  -1    0.53    0.49
 -10  -5  -1    0.71    0.35
 -10  -5  -1    0.73    0.32
  10   5   1    0.47    0.43
  10   5   1    0.63    0.37
  10   5   1   -0.28    0.49
 -11  -5  -1    0.86    0.33
 -11  -5  -1   -0.06    0.60
 -11  -5  -1   -0.05    0.50
 -11  -5  -1    0.90    0.49
  11   5   1    1.46    0.59
  11   5   1    0.73    0.47
 -12  -5  -1   -0.50    0.63
 -12  -5  -1    0.08    0.34
 -12  -5  -1    0.39    0.43
  12   5   1    0.11    0.34
  12   5   1    0.64    0.57
 -13  -5  -1    2.53    0.68
 -13  -5  -1    1.36    0.89
 -13  -5  -1    3.12    0.80
  13   5   1    2.65    0.69
  13   5   1    2.34    0.61
  13  -6  -1    0.73    0.55
  13  -6  -1    0.53    0.55
  13  -6  -1    0.94    0.62
 -13   6   1    1.78    0.72
 -13   6   1    0.78    0.62
  12  -6  -1   -0.06    0.33
  12  -6  -1   -0.29    0.58
  12  -6  -1   -0.03    0.43
 -12   6   1    0.40    0.43
 -12   6   1   -0.39    0.36
  11  -6  -1    1.03    0.41
  11  -6  -1    0.75    0.59
  11  -6  -1    1.10    0.51
  11  -6  -1    0.94    0.52
 -11   6   1    1.64    0.59
 -11   6   1    1.88    0.51
 -11   6   1    2.00    0.73
  10  -6  -1    0.11    0.49
  10  -6  -1    0.18    0.43
  10  -6  -1    0.25    0.40
  10  -6  -1    0.45    0.32
 -10   6   1    0.12    0.38
 -10   6   1   -0.48    0.39
 -10   6   1   -0.02    0.25
 -10   6   1    0.28    0.22
   9  -6  -1    1.28    0.56
   9  -6  -1    1.11    0.45
   9  -6  -1    1.62    0.50
   9  -6  -1    1.70    0.41
  -9   6   1    1.64    0.56
  -9   6   1    1.17    0.49
  -9   6   1    1.58    0.31
  -9   6   1    1.63    0.43
   8  -6  -1    1.58    0.42
   8  -6  -1    1.26    0.36
   8  -6  -1    0.66    0.31
   8  -6  -1    1.09    0.30
   8  -6  -1    0.82    0.37
  -8   6   1    0.51    0.38
  -8   6   1    1.14    0.43
  -8   6   1    0.70    0.33
  -8   6   1    1.18    0.27
   7  -6  -1   18.66    1.03
   7  -6  -1   19.40    1.10
   7  -6  -1   19.95    1.49
   7  -6  -1   20.39    1.52
   7  -6  -1   19.21    0.98
  -7   6   1   19.93    0.96
  -7   6   1   20.21    0.86
  -7   6   1   18.90    1.02
  -7   6   1   19.64    1.55
   6  -6  -1    2.24    0.38
   6  -6  -1    1.51    0.37
   6  -6  -1    1.78    0.44
   6  -6  -1    2.11    0.32
   6  -6  -1    1.65    0.37
  -6   6   1    1.54    0.40
  -6   6   1    1.16    0.24
  -6   6   1    1.44    0.36
  -6   6   1    1.38    0.26
   5  -6  -1    1.22    0.27
   5  -6  -1    0.99    0.30
   5  -6  -1    1.40    0.30
   5  -6  -1    1.49    0.27
   5  -6  -1    1.57    0.29
  -5   6   1    1.59    0.23
  -5   6   1    1.97    0.34
  -5   6   1    1.86    0.33
  -5   6   1    1.71    0.26
   4  -6  -1    9.38    0.51
   4  -6  -1   11.44    0.86
  -4   6   1    7.98    0.54
   3  -6  -1    4.56    0.36
   3  -6  -1    4.44    0.55
   3  -6  -1    4.77    0.38
   3  -6  -1    6.08    0.52
   3  -6  -1    4.51    0.33
   3  -6  -1    5.68    0.62
  -3   6   1    4.29    0.33
  -3   6   1    4.36    0.37
  -3   6   1    4.45    0.37
   2  -6  -1   13.43    0.61
   2  -6  -1   13.79    0.58
   2  -6  -1   13.10    0.82
   2  -6  -1   14.08    0.84
   2  -6  -1   14.05    0.95
   2  -6  -1   13.32    0.60
  -2   6   1   13.87    0.62
  -2   6   1   13.05    0.60
  -2   6   1   13.03    0.57
   1  -6  -1   45.86    2.04
   1  -6  -1   45.43    1.41
   1  -6  -1   45.96    2.23
   1  -6  -1   46.82    1.53
   1  -6  -1   46.59    1.58
   1  -6  -1   46.18    1.54
  -1   6   1   44.65    1.51
  -1   6   1   45.37    1.42
  -1   6   1   46.01    1.59
  -1   6   1   44.62    1.57
  -1   6   1   46.49    1.57
   0  -6  -1   43.24    1.41
   0  -6  -1   41.80    1.30
   0  -6  -1   41.83    2.06
   0  -6  -1   37.79    2.09
   0  -6  -1   37.24    1.85
   0  -6  -1   48.89    1.44
   0   6   1   37.90    1.43
   0   6   1   39.33    1.29
   0   6   1   39.03    1.38
   0   6   1   49.22    1.48
   0   6   1   40.96    1.43
  -1  -6  -1    2.36    0.35
  -1  -6  -1    3.30    0.35
  -1  -6  -1    2.77    0.25
  -1  -6  -1    3.22    0.29
  -1  -6  -1    3.04    0.26
  -1  -6  -1    3.37    0.41
   1   6   1    3.28    0.30
   1   6   1    2.98    0.25
   1   6   1    3.23    0.29
   1   6   1    3.31    0.23
   1   6   1    3.02    0.28
   1   6   1    3.03    0.27
  -2  -6  -1   -0.02    0.18
  -2  -6  -1   -0.10    0.19
  -2  -6  -1    0.10    0.16
  -2  -6  -1   -0.04    0.12
  -2  -6  -1   -0.08    0.12
  -2  -6  -1    0.05    0.15
   2   6   1    0.17    0.13
   2   6   1    0.14    0.15
   2   6   1    0.06    0.15
   2   6   1    0.08    0.15
   2   6   1    0.06    0.11
  -3  -6  -1   15.29    0.70
  -3  -6  -1   15.04    0.73
  -3  -6  -1   15.40    0.69
  -3  -6  -1   15.37    1.07
  -3  -6  -1   15.57    0.75
  -3  -6  -1   15.77    0.93
   3   6   1   15.87    0.71
   3   6   1   15.38    0.74
   3   6   1   15.39    0.68
  -4  -6  -1    0.22    0.22
  -4  -6  -1    0.29    0.34
  -4  -6  -1   -0.05    0.19
  -4  -6  -1    0.22    0.15
   4   6   1    0.29    0.32
   4   6   1    0.45    0.17
   4   6   1    0.29    0.18
  -5  -6  -1   15.31    1.26
  -5  -6  -1   14.93    0.93
  -5  -6  -1   15.23    0.77
  -5  -6  -1   13.83    0.76
   5   6   1   15.58    1.33
   5   6   1   14.84    0.77
   5   6   1   13.93    0.77
  -6  -6  -1    5.41    0.52
  -6  -6  -1    6.05    0.59
  -6  -6  -1    5.84    0.83
  -6  -6  -1    6.57    0.65
   6   6   1    6.43    1.02
   6   6   1    5.70    0.48
   6   6   1    6.67    0.61
  -7  -6  -1    1.87    0.70
  -7  -6  -1    1.13    0.35
  -7  -6  -1    1.19    0.32
  -7  -6  -1    1.49    0.36
   7   6   1    0.92    0.50
   7   6   1    1.81    0.44
   7   6   1    1.73    0.40
  -8  -6  -1    7.79    0.76
  -8  -6  -1    4.71    0.90
  -8  -6  -1    6.82    0.72
  -8  -6  -1    6.46    0.57
   8   6   1    5.65    0.61
   8   6   1    5.09    0.54
   8   6   1    4.28    0.78
  -9  -6  -1    0.01    0.53
  -9  -6  -1    0.01    0.26
  -9  -6  -1   -0.31    0.28
  -9  -6  -1   -0.06    0.34
   9   6   1    0.23    0.36
   9   6   1    0.10    0.42
   9   6   1   -0.18    0.51
 -10  -6  -1    2.65    0.53
 -10  -6  -1    1.04    0.87
 -10  -6  -1    1.76    0.43
 -10  -6  -1    1.16    0.39
  10   6   1    1.35    0.48
  10   6   1    2.28    0.60
  10   6   1    0.50    0.62
 -11  -6  -1    4.22    0.67
 -11  -6  -1    3.24    0.53
 -11  -6  -1    2.31    1.10
 -11  -6  -1    3.42    0.58
  11   6   1    3.21    0.62
  11   6   1    4.00    0.69
  11   6   1    2.14    0.67
 -12  -6  -1    0.58    0.40
 -12  -6  -1    1.38    0.63
 -12  -6  -1   -1.01    0.85
  12   6   1    0.65    0.45
  12   6   1    1.05    0.53
 -13  -6  -1    0.45    0.61
 -13  -6  -1   -0.78    0.64
 -13  -6  -1    0.53    0.54
  13   6   1    0.61    0.41
  13   6   1    0.73    0.62
  13  -7  -1   -0.40    0.63
  13  -7  -1    0.40    0.40
  13  -7  -1    0.61    0.55
 -13   7   1    0.05    0.41
  12  -7  -1    0.78    0.45
  12  -7  -1    0.57    0.53
  12  -7  -1    0.57    0.41
 -12   7   1    1.60    0.61
  11  -7  -1    2.08    0.58
  11  -7  -1    1.80    0.61
  11  -7  -1    1.64    0.60
 -11   7   1    1.99    0.62
  10  -7  -1    1.28    0.48
  10  -7  -1    0.98    0.38
  10  -7  -1    0.75    0.45
  10  -7  -1    0.77    0.46
 -10   7   1    1.17    0.44
 -10   7   1    1.34    0.31
 -10   7   1    0.92    0.40
   9  -7  -1    8.31    0.78
   9  -7  -1    8.90    1.08
   9  -7  -1    8.13    1.22
   9  -7  -1    7.87    0.78
  -9   7   1    8.15    0.71
  -9   7   1    8.38    0.60
  -9   7   1    8.25    0.73
   8  -7  -1    3.09    0.50
   8  -7  -1    2.19    0.47
   8  -7  -1    1.56    0.49
  -8   7   1    2.05    0.36
  -8   7   1    2.34    0.36
  -8   7   1    2.20    0.48
   7  -7  -1    4.01    0.69
   7  -7  -1    5.29    0.56
   7  -7  -1    5.45    0.53
   7  -7  -1    5.88    0.92
   7  -7  -1    5.60    0.62
  -7   7   1    4.69    0.52
  -7   7   1    5.93    0.62
   6  -7  -1    7.47    0.55
   6  -7  -1    6.83    0.60
   6  -7  -1    8.18    0.75
   6  -7  -1    8.52    0.95
  -6   7   1    7.92    0.54
  -6   7   1    7.50    0.61
   5  -7  -1   12.41    0.86
   5  -7  -1   11.35    0.61
   5  -7  -1   10.89    0.65
   5  -7  -1   10.37    0.94
   5  -7  -1    9.85    0.65
  -5   7   1   11.73    0.62
  -5   7   1   10.85    0.63
  -5   7   1   10.96    0.67
   4  -7  -1   11.99    0.80
   4  -7  -1    9.06    0.53
   4  -7  -1   11.11    0.60
   4  -7  -1   12.30    0.64
   4  -7  -1   10.65    0.90
  -4   7   1    9.15    0.54
  -4   7   1   11.56    0.62
  -4   7   1    9.86    0.59
   3  -7  -1   17.91    1.16
   3  -7  -1   19.69    1.04
   3  -7  -1   13.43    0.68
   3  -7  -1   17.40    0.77
   3  -7  -1   17.26    0.75
  -3   7   1   14.39    0.68
   2  -7  -1   18.54    0.77
   2  -7  -1   15.27    0.70
   2  -7  -1   21.02    1.08
   2  -7  -1   19.12    0.79
   2  -7  -1   18.55    1.19
  -2   7   1   19.50    0.79
  -2   7   1   15.59    0.75
  -2   7   1   15.38    0.69
   1  -7  -1   14.99    0.93
   1  -7  -1   14.06    0.61
   1  -7  -1   14.63    0.64
   1  -7  -1   14.12    1.00
   1  -7  -1   14.06    0.64
  -1   7   1   12.91    0.56
  -1   7   1   14.72    0.70
  -1   7   1   15.22    0.67
  -1   7   1   13.94    0.65
  -1   7   1   13.55    0.59
   0  -7  -1   32.89    1.18
   0  -7  -1   32.99    1.69
   0  -7  -1   35.70    1.20
   0  -7  -1   35.42    1.24
   0   7   1   30.96    1.16
   0   7   1   31.16    1.09
   0   7   1   33.39    1.22
  -1  -7  -1    2.81    0.37
  -1  -7  -1    3.31    0.28
  -1  -7  -1    2.04    0.33
  -1  -7  -1    2.97    0.31
  -1  -7  -1    3.12    0.42
  -1  -7  -1    3.14    0.29
   1   7   1    2.75    0.24
   1   7   1    3.20    0.31
   1   7   1    2.66    0.26
   1   7   1    2.91    0.34
  -2  -7  -1    0.03    0.17
  -2  -7  -1   -0.11    0.19
  -2  -7  -1    0.08    0.20
  -2  -7  -1    0.17    0.15
  -2  -7  -1    0.03    0.21
  -2  -7  -1   -0.08    0.14
   2   7   1   -0.08    0.11
   2   7   1   -0.01    0.13
   2   7   1   -0.16    0.10
   2   7   1    0.17    0.16
   2   7   1   -0.08    0.13
   2   7   1    0.01    0.13
  -3  -7  -1    1.04    0.25
  -3  -7  -1    1.06    0.24
  -3  -7  -1    0.94    0.25
  -3  -7  -1    0.89    0.14
  -3  -7  -1    1.19    0.23
  -3  -7  -1    0.99    0.36
   3   7   1    0.99    0.25
   3   7   1    1.02    0.25
   3   7   1    1.11    0.22
  -4  -7  -1    5.14    0.55
  -4  -7  -1    5.32    0.48
  -4  -7  -1    4.59    0.43
  -4  -7  -1    5.31    0.73
   4   7   1    6.04    0.50
   4   7   1    5.52    0.44
  -5  -7  -1   35.96    2.24
  -5  -7  -1   36.52    1.83
  -5  -7  -1   33.64    1.40
  -5  -7  -1   36.37    1.49
   5   7   1   37.28    2.24
   5   7   1   37.58    1.52
   5   7   1   36.27    1.44
  -6  -7  -1    4.46    0.56
  -6  -7  -1    4.77    0.50
  -6  -7  -1    4.84    0.51
  -6  -7  -1    4.57    0.81
   6   7   1    3.27    0.61
   6   7   1    4.96    0.57
   6   7   1    5.13    0.51
  -7  -7  -1    2.37    0.76
  -7  -7  -1    2.41    0.44
  -7  -7  -1    1.74    0.42
  -7  -7  -1    2.99    0.52
   7   7   1    2.17    0.38
   7   7   1    2.15    0.63
   7   7   1    2.43    0.49
  -8  -7  -1    0.37    0.27
  -8  -7  -1    0.06    0.20
  -8  -7  -1    0.33    0.40
  -8  -7  -1   -0.22    0.67
   8   7   1    0.09    0.25
   8   7   1    0.22    0.30
   8   7   1   -0.42    0.51
  -9  -7  -1    7.31    0.81
  -9  -7  -1    3.97    0.94
  -9  -7  -1    5.37    0.68
  -9  -7  -1    5.71    0.65
   9   7   1    3.77    0.83
   9   7   1    6.71    0.74
   9   7   1    7.10    0.81
 -10  -7  -1   -0.02    0.59
 -10  -7  -1    0.77    0.45
 -10  -7  -1    0.85    0.41
 -10  -7  -1    0.44    0.32
  10   7   1   -0.72    0.55
  10   7   1    0.55    0.35
  10   7   1    0.66    0.50
 -11  -7  -1    1.93    0.52
 -11  -7  -1    1.32    0.54
 -11  -7  -1    0.12    0.92
 -11  -7  -1    1.61    0.43
  11   7   1    1.98    0.64
  11   7   1    1.57    0.47
  11   7   1   -0.25    0.68
 -12  -7  -1    0.45    0.50
 -12  -7  -1    0.67    0.45
  12   7   1    0.21    0.53
  12   7   1    0.07    0.33
 -13  -7  -1    1.85    0.53
 -13  -7  -1    2.97    0.66
  13   7   1    3.49    0.75
  13   7   1    2.81    0.66
  13  -8  -1    0.18    0.54
  13  -8  -1   -0.74    0.63
  13  -8  -1    0.53    0.56
 -13   8   1    1.01    0.65
  12  -8  -1   -0.76    0.50
  12  -8  -1    0.11    0.50
  12  -8  -1    0.37    0.49
 -12   8   1    0.24    0.51
  11  -8  -1   -0.77    0.48
  11  -8  -1   -0.14    0.41
  11  -8  -1    0.06    0.42
 -11   8   1   -0.55    0.28
  10  -8  -1    0.19    0.34
  10  -8  -1    0.04    0.49
  10  -8  -1    0.85    0.37
 -10   8   1    1.63    0.52
   9  -8  -1   -0.01    0.37
   9  -8  -1    0.03    0.31
   9  -8  -1    0.05    0.35
   9  -8  -1    0.25    0.39
  -9   8   1    0.52    0.42
  -9   8   1    0.27    0.33
   8  -8  -1   12.60    0.90
   8  -8  -1   14.96    1.45
   8  -8  -1   13.87    1.02
   8  -8  -1   13.73    0.93
   8  -8  -1   13.16    1.33
  -8   8   1   13.49    0.83
  -8   8   1   13.73    0.87
   7  -8  -1    0.14    0.25
   7  -8  -1   -0.08    0.23
   7  -8  -1    0.08    0.22
   7  -8  -1   -0.12    0.25
   7  -8  -1   -0.05    0.32
  -7   8   1    0.16    0.25
  -7   8   1    0.23    0.34
   6  -8  -1    0.69    0.32
   6  -8  -1    0.94    0.33
   6  -8  -1    1.04    0.28
   6  -8  -1    1.32    0.35
  -6   8   1    1.05    0.28
  -6   8   1    1.71    0.38
  -5   8   1    3.94    0.45
  -5   8   1    3.42    0.38
   4  -8  -1   13.87    0.95
   4  -8  -1   13.80    0.70
   4  -8  -1   13.48    0.72
   4  -8  -1   12.92    1.07
   4  -8  -1   14.07    0.67
  -4   8   1   14.00    0.73
  -4   8   1   13.38    0.71
  -4   8   1   13.69    0.66
   3  -8  -1    0.13    0.19
   3  -8  -1    0.16    0.24
   3  -8  -1    0.16    0.19
   3  -8  -1   -0.01    0.16
   3  -8  -1   -0.07    0.13
   3  -8  -1   -0.22    0.23
  -3   8   1   -0.15    0.17
  -3   8   1    0.04    0.19
  -3   8   1    0.33    0.18
   2  -8  -1    1.09    0.25
   2  -8  -1    0.74    0.18
   2  -8  -1    0.98    0.23
   2  -8  -1    0.51    0.23
   2  -8  -1    0.78    0.20
   2  -8  -1    0.97    0.31
  -2   8   1    1.34    0.25
  -2   8   1    1.08    0.24
  -2   8   1    0.93    0.20
  -2   8   1    1.23    0.25
   0  -8  -1    6.71    0.42
   0  -8  -1    8.03    0.67
   0  -8  -1    6.54    0.50
   0  -8  -1    6.30    0.40
   0  -8  -1    6.94    0.45
   0   8   1    6.91    0.44
   0   8   1    8.02    0.46
   0   8   1    6.66    0.39
   0   8   1    7.48    0.50
   0   8   1    7.18    0.39
  -1  -8  -1    0.95    0.21
  -1  -8  -1    1.12    0.27
  -1  -8  -1    1.27    0.21
  -1  -8  -1    1.28    0.25
  -1  -8  -1    1.03    0.25
   1   8   1    1.40    0.22
   1   8   1    1.44    0.20
   1   8   1    1.09    0.23
   1   8   1    1.51    0.25
  -2  -8  -1   -0.06    0.22
  -2  -8  -1   -0.04    0.15
  -2  -8  -1    0.24    0.19
  -2  -8  -1    0.12    0.19
  -2  -8  -1    0.00    0.13
  -2  -8  -1   -0.27    0.20
   2   8   1   -0.18    0.12
   2   8   1   -0.14    0.13
   2   8   1    0.07    0.17
   2   8   1    0.00    0.12
   2   8   1   -0.09    0.17
   2   8   1    0.09    0.13
  -3  -8  -1    0.25    0.20
  -3  -8  -1    0.54    0.35
  -3  -8  -1    0.42    0.19
  -3  -8  -1    0.63    0.20
  -3  -8  -1    0.40    0.20
  -3  -8  -1    0.03    0.14
   3   8   1    0.18    0.21
   3   8   1    0.21    0.14
   3   8   1    0.22    0.15
   3   8   1    0.13    0.20
  -4  -8  -1   25.02    1.41
  -4  -8  -1   25.06    1.64
  -4  -8  -1   23.88    1.06
  -4  -8  -1   23.46    1.09
   4   8   1   25.25    1.13
   4   8   1   25.00    1.04
  -5  -8  -1    3.14    0.51
  -5  -8  -1    4.61    0.72
  -5  -8  -1    4.77    0.49
  -5  -8  -1    5.66    0.56
   5   8   1    5.55    0.56
   5   8   1    4.61    0.42
  -6  -8  -1    2.51    0.69
  -6  -8  -1    3.20    0.45
  -6  -8  -1    3.54    0.51
  -6  -8  -1    2.17    0.42
   6   8   1    3.46    0.43
   6   8   1    3.53    0.47
   6   8   1    2.56    0.56
  -7  -8  -1    0.19    0.27
  -7  -8  -1    0.67    0.51
  -7  -8  -1   -0.39    0.27
  -7  -8  -1    0.16    0.23
   7   8   1    0.06    0.28
   7   8   1   -0.08    0.35
   7   8   1    0.30    0.52
  -8  -8  -1    0.49    0.34
  -8  -8  -1   -0.38    0.67
  -8  -8  -1    0.58    0.28
  -8  -8  -1    0.25    0.36
   8   8   1    0.86    0.37
   8   8   1   -0.24    0.53
   8   8   1    0.42    0.35
  -9  -8  -1    0.33    0.34
  -9  -8  -1    0.41    0.34
  -9  -8  -1   -0.73    0.70
  -9  -8  -1    0.00    0.26
   9   8   1   -1.08    0.50
   9   8   1    0.60    0.40
   9   8   1    0.71    0.47
 -10  -8  -1    0.16    0.46
 -10  -8  -1   -0.70    0.52
 -10  -8  -1   -0.10    0.28
 -10  -8  -1    0.04    0.32
  10   8   1   -0.16    0.26
  10   8   1    0.03    0.33
 -11  -8  -1   -0.05    0.52
 -11  -8  -1   -0.35    0.27
 -11  -8  -1    0.14    0.33
  11   8   1    0.02    0.37
  11   8   1   -0.11    0.28
 -12  -8  -1    5.78    0.89
 -12  -8  -1    1.12    1.13
 -12  -8  -1    3.58    0.63
  12   8   1    3.34    0.69
  12   8   1    3.13    0.62
  12  -9  -1    0.80    0.42
  12  -9  -1    0.25    0.50
  12  -9  -1    0.59    0.68
 -12   9   1    1.14    0.58
  11  -9  -1    0.42    0.39
  11  -9  -1    0.59    0.47
  11  -9  -1    0.20    0.44
 -11   9   1    0.58    0.51
  10  -9  -1    6.38    0.77
  10  -9  -1    3.54    0.77
  10  -9  -1    3.51    0.76
 -10   9   1    6.17    0.78
   9  -9  -1    0.38    0.47
   9  -9  -1    0.42    0.43
   9  -9  -1    0.77    0.40
  -9   9   1    0.58    0.43
   8  -9  -1    0.72    0.39
   8  -9  -1    0.70    0.38
   8  -9  -1    0.61    0.38
   8  -9  -1    0.60    0.46
  -8   9   1    1.35    0.44
   7  -9  -1    0.95    0.41
   7  -9  -1    0.31    0.31
   7  -9  -1    0.91    0.37
   7  -9  -1    0.85    0.31
   7  -9  -1    0.71    0.45
  -7   9   1    1.37    0.41
  -7   9   1    1.38    0.33
   6  -9  -1    3.01    0.63
   6  -9  -1    4.82    0.54
   6  -9  -1    4.15    0.57
   6  -9  -1    4.70    0.54
  -6   9   1    4.93    0.46
  -6   9   1    4.70    0.55
   5  -9  -1    7.40    0.79
  -5   9   1    6.74    0.57
  -5   9   1    5.51    0.46
  -5   9   1    6.88    0.56
   4  -9  -1    6.19    0.47
   4  -9  -1    4.94    0.47
   4  -9  -1    4.67    0.40
   4  -9  -1    5.48    0.71
   4  -9  -1    4.92    0.70
  -4   9   1    5.79    0.48
  -4   9   1    5.40    0.47
  -4   9   1    5.48    0.41
   3  -9  -1    1.61    0.39
   3  -9  -1    1.26    0.35
   3  -9  -1    0.97    0.35
   3  -9  -1    1.53    0.25
   3  -9  -1    1.90    0.30
   3  -9  -1    1.53    0.27
  -3   9   1    1.97    0.31
  -3   9   1    1.50    0.29
  -3   9   1    1.95    0.30
  -3   9   1    1.74    0.26
   2  -9  -1    3.58    0.46
   2  -9  -1    4.05    0.38
   2  -9  -1    4.47    0.65
   2  -9  -1    3.44    0.31
   2  -9  -1    3.60    0.35
   2  -9  -1    4.75    0.64
  -2   9   1    4.01    0.38
  -2   9   1    3.68    0.37
  -2   9   1    4.18    0.31
  -2   9   1    3.97    0.36
   1  -9  -1    7.34    0.74
   1  -9  -1    5.19    0.42
   1  -9  -1    5.58    0.40
   1  -9  -1    5.03    0.36
   1  -9  -1    5.14    0.43
   1  -9  -1    5.60    0.71
  -1   9   1    5.78    0.38
  -1   9   1    6.12    0.38
  -1   9   1    6.53    0.43
  -1   9   1    7.38    0.48
  -1   9   1    6.62    0.47
   0  -9  -1    4.38    0.42
   0  -9  -1    4.41    0.34
   0  -9  -1    4.54    0.36
   0  -9  -1    5.26    0.67
   0  -9  -1    4.61    0.41
   0   9   1    4.56    0.34
   0   9   1    4.45    0.38
   0   9   1    4.80    0.34
   0   9   1    4.89    0.39
   0   9   1    4.42    0.44
  -1  -9  -1    2.53    0.33
  -1  -9  -1    2.42    0.27
  -1  -9  -1    2.64    0.41
  -1  -9  -1    2.29    0.30
  -1  -9  -1    1.75    0.40
   1   9   1    2.44    0.28
   1   9   1    2.32    0.31
   1   9   1    2.39    0.35
   1   9   1    2.56    0.27
   1   9   1    2.49    0.32
  -2  -9  -1   13.52    0.98
  -2  -9  -1   13.83    0.67
  -2  -9  -1   12.37    0.96
  -2  -9  -1   12.54    0.69
  -2  -9  -1   13.13    0.96
  -2  -9  -1   13.16    0.67
   2   9   1   13.82    0.69
   2   9   1   13.58    0.65
   2   9   1   13.14    0.70
   2   9   1   13.39    0.60
   2   9   1   13.28    0.70
  -3  -9  -1    2.03    0.30
  -3  -9  -1    1.89    0.31
  -3  -9  -1    1.19    0.26
  -3  -9  -1    1.62    0.33
  -3  -9  -1    1.87    0.38
  -3  -9  -1    1.85    0.47
   3   9   1    2.11    0.33
   3   9   1    2.29    0.35
   3   9   1    1.89    0.29
   3   9   1    1.96    0.27
  -4  -9  -1    5.73    0.67
  -4  -9  -1    5.59    0.80
  -4  -9  -1    5.27    0.49
  -4  -9  -1    6.25    0.53
  -4  -9  -1    5.03    0.28
   4   9   1    5.81    0.47
   4   9   1    5.44    0.54
  -5  -9  -1    5.17    0.53
  -5  -9  -1    5.33    0.57
  -5  -9  -1    5.52    0.92
  -5  -9  -1    6.08    0.81
   5   9   1    5.07    0.50
   5   9   1    5.23    0.50
  -6  -9  -1    2.23    0.42
  -6  -9  -1    2.15    0.70
  -6  -9  -1    1.75    0.40
  -6  -9  -1    3.56    0.52
   6   9   1    2.80    0.44
   6   9   1    1.95    0.41
  -7  -9  -1   -0.37    0.22
  -7  -9  -1   -0.67    0.56
  -7  -9  -1   -0.09    0.22
  -7  -9  -1   -0.46    0.29
   7   9   1   -0.30    0.27
   7   9   1   -0.12    0.36
   7   9   1   -0.24    0.35
  -8  -9  -1   -0.06    0.27
  -8  -9  -1   -1.22    0.60
  -8  -9  -1    0.37    0.30
  -8  -9  -1    0.37    0.38
   8   9   1    0.04    0.33
   8   9   1    0.89    0.46
   8   9   1   -0.28    0.37
  -9  -9  -1    1.11    0.45
  -9  -9  -1    1.23    0.42
  -9  -9  -1    0.19    0.82
  -9  -9  -1    1.39    0.40
   9   9   1    0.63    0.51
   9   9   1    1.55    0.47
   9   9   1    1.85    0.47
 -10  -9  -1    0.04    0.61
 -10  -9  -1    0.66    0.46
 -10  -9  -1    0.52    0.41
 -10  -9  -1    1.16    0.54
  10   9   1    0.67    0.35
  10   9   1   -0.81    0.62
  10   9   1    1.37    0.57
 -11  -9  -1    0.26    0.46
 -11  -9  -1    0.24    0.40
  11   9   1    0.70    0.54
 -12  -9  -1    0.41    0.51
  12   9   1    1.02    0.61
  12 -10  -1    1.09    0.52
  12 -10  -1    0.75    0.57
  12 -10  -1    1.12    0.56
 -12  10   1    0.32    0.52
  11 -10  -1   -0.13    0.39
  11 -10  -1   -0.26    0.30
  11 -10  -1    0.24    0.34
 -11  10   1   -0.21    0.46
  10 -10  -1    0.11    0.43
  10 -10  -1    0.05    0.40
  10 -10  -1    0.00    0.35
 -10  10   1    0.07    0.45
   9 -10  -1    1.44    0.61
   9 -10  -1    1.08    0.53
   9 -10  -1    1.13    0.45
  -9  10   1    1.35    0.50
   8 -10  -1    6.46    1.02
   8 -10  -1    4.73    0.81
   8 -10  -1    6.58    0.69
  -8  10   1    5.35    0.58
   7 -10  -1    0.66    0.36
   7 -10  -1    0.32    0.43
   7 -10  -1    0.19    0.36
  -7  10   1    0.30    0.35
   6 -10  -1    0.73    0.33
   6 -10  -1    0.18    0.37
   6 -10  -1   -0.08    0.37
  -6  10   1    0.67    0.34
   5 -10  -1   17.61    1.24
   5 -10  -1   18.92    1.51
   5 -10  -1   16.57    0.89
   5 -10  -1   17.48    0.91
  -5  10   1   17.32    0.82
  -5  10   1   17.43    0.92
   4 -10  -1   13.80    0.74
   4 -10  -1   11.71    1.12
   4 -10  -1   12.58    0.75
   4 -10  -1   12.61    1.06
  -4  10   1   12.93    0.66
  -4  10   1   14.25    0.76
   3 -10  -1    1.17    0.27
   3 -10  -1    1.45    0.31
   3 -10  -1    0.77    0.32
   3 -10  -1    0.97    0.32
  -3  10   1    1.60    0.34
  -3  10   1    1.31    0.30
  -3  10   1    1.50    0.26
  -3  10   1    1.49    0.32
   2 -10  -1   -0.18    0.20
   2 -10  -1   -0.26    0.22
   2 -10  -1   -0.10    0.13
   2 -10  -1    0.04    0.17
   2 -10  -1    0.01    0.21
   2 -10  -1   -0.02    0.13
   2 -10  -1    0.30    0.32
  -2  10   1   -0.02    0.19
  -2  10   1   -0.02    0.15
  -2  10   1    0.09    0.19
  -2  10   1    0.34    0.20
   1 -10  -1   10.12    0.67
   1 -10  -1   10.36    0.57
   1 -10  -1    9.79    0.85
   1 -10  -1    9.37    0.54
   1 -10  -1    9.93    0.93
   1 -10  -1   10.03    0.58
  -1  10   1   10.36    0.59
  -1  10   1   10.39    0.54
  -1  10   1   10.26    0.63
  -1  10   1   10.34    0.59
  -1  10   1   10.21    0.52
   0 -10  -1    1.92    0.40
   0 -10  -1    2.72    0.33
   0 -10  -1    2.76    0.34
   0 -10  -1    2.46    0.30
   0 -10  -1    2.57    0.38
   0  10   1    2.42    0.39
   0  10   1    2.64    0.36
   0  10   1    3.17    0.31
   0  10   1    2.43    0.27
   0  10   1    2.69    0.35
  -1 -10  -1    0.13    0.21
  -1 -10  -1    0.00    0.25
  -1 -10  -1   -0.10    0.27
  -1 -10  -1   -0.02    0.18
  -1 -10  -1    0.06    0.14
   1  10   1    0.24    0.20
   1  10   1   -0.23    0.14
   1  10   1   -0.03    0.15
   1  10   1   -0.23    0.17
   1  10   1   -0.08    0.15
  -2 -10  -1    4.33    0.48
  -2 -10  -1    4.06    0.60
  -2 -10  -1    4.22    0.44
  -2 -10  -1    4.17    0.38
  -2 -10  -1    4.95    0.65
   2  10   1    4.01    0.37
   2  10   1    4.62    0.43
   2  10   1    4.41    0.43
   2  10   1    4.13    0.49
   2  10   1    4.62    0.37
  -3 -10  -1    3.94    0.43
  -3 -10  -1    3.56    0.54
  -3 -10  -1    4.12    0.47
  -3 -10  -1    3.70    0.64
   3  10   1    4.70    0.46
   3  10   1    3.87    0.39
   3  10   1    4.14    0.38
   3  10   1    3.74    0.45
  -4 -10  -1    0.04    0.23
  -4 -10  -1   -0.05    0.41
  -4 -10  -1   -0.03    0.27
  -4 -10  -1    0.05    0.25
   4  10   1    0.21    0.27
   4  10   1    0.27    0.23
   4  10   1    0.24    0.20
  -5 -10  -1    1.31    0.47
  -5 -10  -1    1.46    0.41
  -5 -10  -1    1.38    0.58
  -5 -10  -1    1.51    0.33
   5  10   1    2.43    0.46
   5  10   1    2.06    0.38
  -6 -10  -1   -0.07    0.24
  -6 -10  -1    0.37    0.30
  -6 -10  -1    0.14    0.63
  -6 -10  -1    0.10    0.24
   6  10   1    0.07    0.35
   6  10   1    0.07    0.22
  -7 -10  -1   -0.04    0.64
  -7 -10  -1    0.99    0.37
  -7 -10  -1    0.75    0.39
  -7 -10  -1    0.73    0.43
   7  10   1    0.70    0.44
   7  10   1    0.62    0.34
  -8 -10  -1    2.99    0.57
  -8 -10  -1    3.50    0.59
  -8 -10  -1    2.14    0.90
   8  10   1    4.13    0.66
   8  10   1    3.76    0.59
  -9 -10  -1   -0.58    0.53
  -9 -10  -1   -0.51    0.35
  -9 -10  -1   -0.16    0.37
   9  10   1   -0.08    0.31
 -10 -10  -1    0.94    0.49
 -10 -10  -1    0.51    0.45
 -10 -10  -1   -1.25    0.81
  10  10   1    1.23    0.56
 -11 -10  -1    1.19    0.43
 -11 -10  -1   -0.78    0.91
 -11 -10  -1    1.29    0.50
  11  10   1   -0.94    0.72
  11  10   1    1.83    0.55
  11 -11  -1    0.67    0.49
  11 -11  -1    0.49    0.43
  11 -11  -1   -0.06    0.41
 -11  11   1    0.33    0.51
  10 -11  -1    0.18    0.41
  10 -11  -1    0.15    0.35
  10 -11  -1    0.39    0.42
 -10  11   1   -0.13    0.44
   9 -11  -1    2.93    0.79
   9 -11  -1    2.67    0.72
   9 -11  -1    3.34    0.59
  -9  11   1    3.67    0.60
   8 -11  -1    0.59    0.41
   8 -11  -1    0.15    0.33
   8 -11  -1    0.60    0.30
  -8  11   1    1.01    0.43
   7 -11  -1    0.08    0.42
   7 -11  -1   -0.54    0.32
   7 -11  -1   -0.18    0.30
  -7  11   1    0.18    0.34
   6 -11  -1    4.14    0.66
   6 -11  -1    5.38    0.56
   6 -11  -1    3.60    0.68
  -6  11   1    5.88    0.59
   5 -11  -1    6.20    0.88
   5 -11  -1    3.69    0.66
   5 -11  -1    4.26    0.51
  -5  11   1    6.36    0.58
   4 -11  -1    0.06    0.26
   4 -11  -1    0.00    0.24
   4 -11  -1   -0.04    0.38
  -4  11   1   -0.09    0.20
  -4  11   1    0.21    0.27
   3 -11  -1    0.46    0.30
   3 -11  -1    0.86    0.30
   3 -11  -1    1.34    0.39
  -3  11   1    0.75    0.31
  -3  11   1    0.65    0.34
   2 -11  -1    6.20    0.49
   2 -11  -1    6.32    0.52
   2 -11  -1    7.47    0.90
   2 -11  -1    6.15    0.91
  -2  11   1    6.64    0.54
  -2  11   1    6.45    0.42
  -2  11   1    6.01    0.60
   1 -11  -1   12.06    0.78
   1 -11  -1   11.39    0.67
   1 -11  -1   12.34    1.11
   1 -11  -1   13.42    1.13
   1 -11  -1   11.33    0.66
  -1  11   1   11.74    0.67
  -1  11   1   12.20    0.60
  -1  11   1   13.03    0.79
   0 -11  -1    1.63    0.30
   0 -11  -1    0.84    0.27
   0 -11  -1    1.75    0.33
   0  11   1    1.53    0.26
  -1 -11  -1    4.91    0.49
  -1 -11  -1    6.17    0.75
  -1 -11  -1    4.10    0.45
  -1 -11  -1    4.50    0.58
   1  11   1    5.16    0.42
   1  11   1    5.07    0.52
   1  11   1    4.98    0.41
   1  11   1    4.49    0.54
  -2 -11  -1    6.58    0.57
  -2 -11  -1    6.57    0.74
  -2 -11  -1    7.11    0.82
  -2 -11  -1    7.22    0.57
   2  11   1    6.93    0.62
   2  11   1    6.62    0.59
   2  11   1    6.42    0.47
   2  11   1    6.70    0.44
  -3 -11  -1   15.22    1.19
  -3 -11  -1   14.75    1.20
  -3 -11  -1   14.71    0.81
  -3 -11  -1   14.16    0.83
   3  11   1   14.21    0.73
   3  11   1   14.67    0.84
   3  11   1   14.21    0.77
  -4 -11  -1   -0.05    0.50
  -4 -11  -1    0.49    0.34
  -4 -11  -1    0.55    0.31
   4  11   1    0.22    0.31
   4  11   1    0.22    0.24
   4  11   1    0.13    0.18
  -5 -11  -1    7.90    0.68
  -5 -11  -1   10.54    1.17
   5  11   1    9.38    0.76
   5  11   1    9.10    0.63
  -6 -11  -1    0.51    0.37
  -6 -11  -1   -0.14    0.55
  -6 -11  -1    0.50    0.28
   6  11   1   -0.15    0.35
  -7 -11  -1    1.88    0.50
  -7 -11  -1    2.63    0.51
  -7 -11  -1    0.61    0.74
   7  11   1    3.13    0.52
  -8 -11  -1    0.00    0.72
  -8 -11  -1    1.31    0.47
  -8 -11  -1    1.34    0.47
   8  11   1    2.08    0.53
  -9 -11  -1   -0.04    0.40
  -9 -11  -1   -0.10    0.39
   9  11   1   -0.24    0.41
 -10 -11  -1    0.23    0.47
 -10 -11  -1    0.31    0.36
  10  11   1    0.65    0.53
 -11 -11  -1    1.60    0.59
 -11 -11  -1    2.00    0.63
  11  11   1    1.84    0.56
  10 -12  -1    0.24    0.44
  10 -12  -1    0.65    0.45
  10 -12  -1    0.97    0.48
 -10  12   1    0.66    0.50
   9 -12  -1    1.51    0.48
   9 -12  -1    0.88    0.51
   9 -12  -1    1.31    0.51
  -9  12   1    1.55    0.55
   8 -12  -1    1.39    0.43
   8 -12  -1    0.43    0.51
   8 -12  -1    1.55    0.60
  -8  12   1    0.74    0.43
   7 -12  -1    0.09    0.33
   7 -12  -1    0.22    0.33
   7 -12  -1   -0.50    0.36
  -7  12   1   -0.34    0.36
   6 -12  -1    1.58    0.53
   6 -12  -1    1.70    0.53
   6 -12  -1    2.85    0.45
  -6  12   1    1.98    0.47
   5 -12  -1    0.41    0.43
   5 -12  -1    0.61    0.31
   5 -12  -1    0.96    0.46
  -5  12   1    0.78    0.32
  -5  12   1    0.84    0.34
   4 -12  -1    1.06    0.48
   4 -12  -1    0.47    0.42
   4 -12  -1    0.78    0.30
  -4  12   1    1.00    0.32
  -4  12   1    0.63    0.34
   3 -12  -1   -0.14    0.33
   3 -12  -1    0.10    0.23
   3 -12  -1    0.65    0.39
  -3  12   1   -0.16    0.24
  -3  12   1   -0.03    0.30
   2 -12  -1   -0.03    0.34
   2 -12  -1    0.12    0.22
   2 -12  -1    0.14    0.30
  -2  12   1    0.33    0.25
  -2  12   1    0.12    0.25
   1 -12  -1    0.19    0.35
   1 -12  -1    0.36    0.25
   1 -12  -1    0.40    0.31
  -1  12   1    0.09    0.22
  -1  12   1    0.43    0.34
   0 -12  -1    3.36    0.62
   0 -12  -1    3.61    0.43
   0  12   1    3.52    0.54
   0  12   1    3.83    0.46
   0  12   1    3.67    0.41
  -1 -12  -1    0.08    0.29
  -1 -12  -1   -0.06    0.22
   1  12   1   -0.05    0.23
   1  12   1   -0.09    0.22
   1  12   1    0.24    0.22
  -2 -12  -1    3.88    0.49
  -2 -12  -1    3.72    0.68
   2  12   1    4.78    0.55
   2  12   1    4.15    0.43
   2  12   1    3.62    0.49
  -3 -12  -1    1.17    0.32
  -3 -12  -1    1.16    0.51
   3  12   1    1.54    0.38
   3  12   1    1.44    0.30
  -4 -12  -1    1.95    0.51
  -4 -12  -1    2.84    0.44
  -4 -12  -1    1.26    0.59
   4  12   1    2.72    0.39
   4  12   1    3.00    0.47
  -5 -12  -1   -0.85    0.45
  -5 -12  -1    0.10    0.46
  -5 -12  -1    0.29    0.32
   5  12   1    0.75    0.30
   5  12   1    0.35    0.34
  -6 -12  -1    5.81    1.08
  -6 -12  -1    8.70    0.75
  -6 -12  -1    8.99    1.04
   6  12   1    8.82    0.68
   6  12   1   10.41    0.83
  -7 -12  -1    0.14    0.36
  -7 -12  -1    0.23    0.34
   7  12   1    0.17    0.29
  -8 -12  -1   -0.06    0.32
  -8 -12  -1    0.51    0.42
   8  12   1    0.10    0.42
  -9 -12  -1    0.27    0.48
  -9 -12  -1   -0.18    0.41
   9  12   1    0.33    0.48
 -10 -12  -1    1.13    0.57
 -10 -12  -1   -0.10    0.43
 -10 -12  -1   -0.78    0.62
  10  12   1    0.84    0.43
   9 -13  -1    0.55    0.53
   9 -13  -1    0.81    0.41
   9 -13  -1    0.03    0.38
  -9  13   1    0.24    0.41
   8 -13  -1    0.73    0.38
   8 -13  -1    0.75    0.53
   8 -13  -1    0.17    0.38
  -8  13   1    0.16    0.37
   7 -13  -1    0.21    0.48
   7 -13  -1   -0.44    0.28
  -7  13   1    0.04    0.32
   6 -13  -1    2.78    0.47
   6 -13  -1    2.62    0.63
   6 -13  -1    2.26    0.60
  -6  13   1    3.01    0.52
  -6  13   1    2.98    0.49
   5 -13  -1    1.12    0.46
   5 -13  -1    1.19    0.39
   5 -13  -1    1.16    0.53
  -5  13   1    1.32    0.42
  -5  13   1    1.72    0.46
   4 -13  -1   -0.12    0.27
   4 -13  -1    0.13    0.40
   4 -13  -1   -0.15    0.42
  -4  13   1   -0.12    0.30
  -4  13   1   -0.13    0.29
   3 -13  -1    3.65    0.68
   3 -13  -1    4.55    0.74
   3 -13  -1    5.48    0.55
  -3  13   1    5.45    0.57
  -3  13   1    5.25    0.61
   2 -13  -1    1.53    0.54
   2 -13  -1    1.69    0.37
   2 -13  -1    1.10    0.42
  -2  13   1    1.21    0.34
  -2  13   1    2.25    0.37
   1 -13  -1    0.29    0.28
   1 -13  -1    0.08    0.28
   1 -13  -1    0.41    0.45
  -1  13   1    0.38    0.26
  -1  13   1    0.39    0.33
   0 -13  -1   -0.22    0.33
   0 -13  -1   -0.19    0.24
   0 -13  -1    0.08    0.30
   0  13   1   -0.08    0.22
   0  13   1   -0.23    0.20
   0  13   1    0.19    0.25
  -1 -13  -1    0.58    0.46
  -1 -13  -1    0.74    0.29
   1  13   1    1.01    0.28
   1  13   1    1.24    0.33
   1  13   1    0.65    0.31
  -2 -13  -1    0.74    0.50
  -2 -13  -1    1.21    0.37
   2  13   1    1.48    0.43
   2  13   1    1.09    0.36
   2  13   1    0.87    0.30
  -3 -13  -1   -0.11    0.42
  -3 -13  -1   -0.07    0.24
   3  13   1   -0.10    0.21
   3  13   1    0.18    0.28
  -4 -13  -1   -0.19    0.30
  -4 -13  -1    0.14    0.32
   4  13   1   -0.35    0.21
   4  13   1    0.07    0.29
  -5 -13  -1    0.53    0.49
  -5 -13  -1    0.40    0.33
   5  13   1    0.19    0.25
   5  13   1   -0.05    0.31
  -6 -13  -1    0.06    0.35
  -6 -13  -1    0.36    0.36
   6  13   1    0.83    0.39
   6  13   1    0.44    0.30
  -7 -13  -1    0.69    0.43
  -7 -13  -1   -0.26    0.34
   7  13   1    0.20    0.36
   7  13   1    0.13    0.23
  -8 -13  -1   -0.04    0.35
  -8 -13  -1    0.19    0.41
   8  13   1   -0.37    0.38
   8  13   1   -0.16    0.30
  -9 -13  -1    5.58    0.77
  -9 -13  -1    4.32    0.85
   9  13   1    5.88    0.83
   8 -14  -1    1.08    0.44
   8 -14  -1    0.38    0.56
   8 -14  -1    0.02    0.36
  -8  14   1    0.08    0.42
  -8  14   1    0.63    0.36
   7 -14  -1    1.44    0.57
   7 -14  -1    2.73    0.51
  -7  14   1    3.57    0.54
  -7  14   1    2.79    0.53
   6 -14  -1    0.33    0.49
   6 -14  -1   -0.42    0.44
   6 -14  -1    0.88    0.34
  -6  14   1    0.72    0.43
  -6  14   1    0.66    0.36
   5 -14  -1   -0.02    0.31
   5 -14  -1   -0.70    0.41
   5 -14  -1    0.21    0.32
  -5  14   1   -0.21    0.35
  -5  14   1   -0.43    0.25
   4 -14  -1    0.13    0.43
   4 -14  -1    0.69    0.30
   4 -14  -1   -0.14    0.34
  -4  14   1    0.37    0.32
  -4  14   1   -0.02    0.33
   3 -14  -1    0.01    0.31
   3 -14  -1   -0.03    0.27
   3 -14  -1    0.03    0.23
  -3  14   1   -0.27    0.28
  -3  14   1    0.19    0.33
   2 -14  -1    0.04    0.31
   2 -14  -1   -0.29    0.24
   2 -14  -1   -0.04    0.37
  -2  14   1   -0.18    0.32
  -2  14   1    0.09    0.27
   1 -14  -1    0.21    0.29
   1 -14  -1    0.37    0.36
   1 -14  -1    0.60    0.30
  -1  14   1    0.84    0.32
  -1  14   1    0.36    0.29
   0 -14  -1   -0.14    0.24
   0 -14  -1    0.22    0.47
   0 -14  -1    0.10    0.24
   0  14   1   -0.10    0.22
   0  14   1   -0.03    0.28
   0  14   1   -0.27    0.22
  -1 -14  -1    0.15    0.45
  -1 -14  -1   -0.03    0.27
   1  14   1    0.06    0.25
   1  14   1    0.56    0.38
   1  14   1   -0.52    0.17
  -2 -14  -1    3.29    0.72
  -2 -14  -1    3.54    0.50
   2  14   1    3.65    0.46
   2  14   1    3.24    0.53
   2  14   1    3.80    0.52
  -3 -14  -1    0.20    0.27
  -3 -14  -1    0.50    0.50
   3  14   1   -0.05    0.21
   3  14   1    0.05    0.27
  -4 -14  -1    0.24    0.30
  -4 -14  -1    0.59    0.43
   4  14   1    0.67    0.37
   4  14   1    0.05    0.24
  -5 -14  -1   -0.25    0.45
  -5 -14  -1    0.15    0.34
   5  14   1    0.14    0.33
   5  14   1    0.20    0.27
  -6 -14  -1   -0.07    0.33
  -6 -14  -1   -0.16    0.33
   6  14   1   -0.26    0.24
   6  14   1   -0.10    0.34
  -7 -14  -1    0.23    0.40
  -7 -14  -1   -0.03    0.37
   7  14   1   -0.22    0.37
   7  14   1   -0.05    0.21
  -8 -14  -1   -0.33    0.36
  -8 -14  -1    0.56    0.45
   8  14   1    0.14    0.41
   8  14   1    0.16    0.34
   7 -15  -1    0.39    0.38
   7 -15  -1   -0.11    0.36
  -7  15   1   -0.07    0.27
  -7  15   1   -0.04    0.37
   6 -15  -1   -1.04    0.44
   6 -15  -1    0.26    0.34
   6 -15  -1   -0.26    0.43
  -6  15   1    0.07    0.38
  -6  15   1    0.01    0.34
   5 -15  -1   -0.73    0.45
   5 -15  -1    0.13    0.36
   5 -15  -1    0.47    0.33
  -5  15   1   -0.37    0.33
  -5  15   1   -0.18    0.24
   4 -15  -1    4.23    0.54
   4 -15  -1    3.32    0.77
   4 -15  -1    3.02    0.75
  -4  15   1    4.48    0.54
  -4  15   1    3.97    0.62
   3 -15  -1    1.57    0.51
   3 -15  -1    1.94    0.41
   3 -15  -1    1.25    0.60
  -3  15   1    1.91    0.39
  -3  15   1    2.03    0.52
   2 -15  -1   -0.39    0.45
   2 -15  -1    0.15    0.29
   2 -15  -1   -0.35    0.22
  -2  15   1    0.16    0.36
  -2  15   1    0.33    0.30
   1 -15  -1    0.45    0.27
   1 -15  -1    0.13    0.41
   1 -15  -1    0.16    0.36
  -1  15   1    0.18    0.30
  -1  15   1    0.36    0.29
   0 -15  -1    0.97    0.58
   0 -15  -1    1.35    0.37
   0 -15  -1    0.80    0.40
   0  15   1    1.17    0.33
   0  15   1    0.95    0.37
  -1 -15  -1   -0.29    0.26
  -1 -15  -1    0.14    0.49
   1  15   1    0.32    0.38
   1  15   1    0.04    0.29
   1  15   1    0.17    0.24
  -2 -15  -1    0.71    0.55
  -2 -15  -1    0.20    0.32
   2  15   1    0.49    0.34
   2  15   1    0.14    0.25
  -3 -15  -1    3.40    0.52
  -3 -15  -1    3.49    0.81
   3  15   1    4.41    0.56
   3  15   1    4.02    0.50
  -4 -15  -1    0.16    0.39
  -4 -15  -1   -0.27    0.28
   4  15   1   -0.09    0.23
   4  15   1   -0.01    0.30
  -5 -15  -1    1.64    0.45
  -5 -15  -1    1.19    0.64
   5  15   1    1.19    0.35
   5  15   1    1.65    0.46
  -6 -15  -1   -0.21    0.33
  -6 -15  -1    0.02    0.39
   6  15   1   -0.19    0.27
   6  15   1   -0.02    0.35
  -7 -15  -1   -0.20    0.36
  -7 -15  -1    0.24    0.42
   7  15   1    0.11    0.29
   7  15   1    0.34    0.41
   6 -16  -1    0.16    0.30
   6 -16  -1   -0.25    0.49
  -6  16   1    0.11    0.29
  -6  16   1    0.15    0.36
   5 -16  -1    1.13    0.53
   5 -16  -1    2.00    0.44
   5 -16  -1    1.44    0.56
  -5  16   1    1.74    0.43
  -5  16   1    1.85    0.55
   4 -16  -1    0.13    0.36
   4 -16  -1    0.04    0.30
   4 -16  -1   -0.66    0.50
  -4  16   1    0.05    0.32
  -4  16   1    0.08    0.36
   3 -16  -1   -0.02    0.29
   3 -16  -1   -0.29    0.50
   3 -16  -1    0.07    0.45
  -3  16   1   -0.46    0.20
  -3  16   1   -0.22    0.29
   2 -16  -1    0.07    0.46
   2 -16  -1   -0.02    0.38
   2 -16  -1    0.39    0.32
  -2  16   1    0.01    0.28
  -2  16   1   -0.26    0.24
   1 -16  -1    1.88    0.69
   1 -16  -1    2.69    0.46
   1 -16  -1    1.38    0.51
  -1  16   1    2.28    0.42
  -1  16   1    2.43    0.49
   0 -16  -1    0.13    0.30
   0 -16  -1   -0.02    0.31
   0 -16  -1    0.13    0.52
   0  16   1    0.06    0.28
   0  16   1   -0.09    0.27
  -1 -16  -1    0.65    0.47
  -1 -16  -1    0.50    0.34
  -1 -16  -1    0.53    0.50
   1  16   1    0.62    0.36
   1  16   1    0.56    0.28
   1  16   1    0.88    0.39
  -2 -16  -1   -0.05    0.32
  -2 -16  -1    0.23    0.43
   2  16   1    0.26    0.27
   2  16   1   -0.17    0.29
  -3 -16  -1    1.21    0.66
  -3 -16  -1    1.69    0.41
   3  16   1    1.97    0.39
   3  16   1    1.70    0.42
  -4 -16  -1    0.75    0.37
  -4 -16  -1   -0.05    0.39
   4  16   1    0.83    0.37
   4  16   1    0.51    0.25
  -5 -16  -1    0.35    0.59
  -5 -16  -1   -0.15    0.33
   5  16   1    0.27    0.34
   5  16   1    0.26    0.28
   3 -17  -1    0.63    0.45
   3 -17  -1   -0.67    0.52
   3 -17  -1    0.62    0.35
  -3  17   1    0.32    0.34
  -3  17   1    0.81    0.44
   2 -17  -1    0.47    0.42
   2 -17  -1   -0.10    0.56
   2 -17  -1    0.52    0.36
  -2  17   1    0.44    0.32
  -2  17   1    0.21    0.30
   1 -17  -1    1.28    0.37
   1 -17  -1    0.24    0.58
   1 -17  -1    0.59    0.52
  -1  17   1    0.84    0.40
  -1  17   1    1.13    0.35
   0 -17  -1    0.92    0.57
   0 -17  -1    0.50    0.29
   0 -17  -1    0.22    0.45
   0  17   1    0.64    0.34
   0  17   1    0.31    0.33
  -1 -17  -1    0.00    0.30
  -1 -17  -1    0.45    0.47
  -1 -17  -1   -0.09    0.43
   1  17   1   -0.33    0.26
   1  17   1    0.21    0.31
  -2 -17  -1   -0.15    0.32
  -2 -17  -1    0.14    0.44
   2  17   1   -0.06    0.32
  -3 -17  -1    0.18    0.60
  -3 -17  -1    0.34    0.34
   3  17   1    1.09    0.41
   3  16  -2    0.48    0.33
  -3 -16   2    1.39    0.68
  -3 -16   2    0.40    0.32
   2  16  -2    0.01    0.22
  -2 -16   2    0.27    0.55
   1  16  -2    0.22    0.30
  -1 -16   2    0.44    0.43
  -1 -16   2    0.19    0.35
   0  16  -2    0.41    0.25
   0 -16   2    0.23    0.40
   0 -16   2    0.72    0.45
  -1  16  -2   -0.38    0.38
   1 -16   2    0.21    0.52
   1 -16   2    0.38    0.40
  -2  16  -2    0.30    0.41
   2 -16   2   -0.05    0.52
   2 -16   2    0.10    0.33
  -3  16  -2    0.48    0.41
   3 -16   2    0.28    0.53
   3 -16   2    0.02    0.44
  -4  16  -2    0.34    0.33
   4 -16   2    0.37    0.54
   4 -16   2   -0.27    0.47
   5  15  -2    0.23    0.24
   5  15  -2    0.11    0.28
  -5 -15   2   -0.18    0.31
  -5 -15   2    0.17    0.56
   4  15  -2    0.09    0.27
   4  15  -2    0.10    0.22
  -4 -15   2   -0.04    0.39
  -4 -15   2    0.08    0.32
   3  15  -2    1.00    0.33
   3  15  -2    0.69    0.34
  -3 -15   2    0.85    0.34
  -3 -15   2    0.73    0.59
   2  15  -2    0.14    0.29
   2  15  -2    0.34    0.29
  -2 -15   2    0.12    0.25
  -2 -15   2    0.05    0.39
   1  15  -2    1.58    0.34
   1  15  -2    1.43    0.37
  -1 -15   2    1.09    0.52
  -1 -15   2    1.33    0.34
   0  15  -2    1.11    0.35
   0  15  -2    0.38    0.41
   0 -15   2    0.60    0.42
   0 -15   2    0.48    0.27
   0 -15   2    0.27    0.39
  -1  15  -2    0.72    0.43
   1 -15   2    0.61    0.42
   1 -15   2    0.49    0.52
  -2  15  -2    1.27    0.46
   2 -15   2    0.28    0.49
   2 -15   2    0.77    0.54
  -3  15  -2    1.50    0.47
   3 -15   2    0.52    0.40
   3 -15   2    1.07    0.54
  -4  15  -2    0.79    0.40
   4 -15   2    0.05    0.46
   4 -15   2    0.14    0.36
  -5  15  -2    0.42    0.39
   5 -15   2    0.28    0.50
   5 -15   2   -0.02    0.48
  -6  15  -2   -0.17    0.27
   6 -15   2   -0.01    0.34
   7  14  -2    0.16    0.37
   7  14  -2    0.53    0.30
  -7 -14   2    0.76    0.50
  -7 -14   2    0.40    0.40
   6  14  -2   -0.21    0.31
   6  14  -2    0.08    0.32
  -6 -14   2    0.25    0.51
  -6 -14   2    0.03    0.33
   5  14  -2    0.49    0.33
   5  14  -2    0.78    0.36
  -5 -14   2    0.67    0.33
  -5 -14   2    0.02    0.51
   4  14  -2   -0.07    0.30
   4  14  -2   -0.22    0.26
  -4 -14   2    0.07    0.37
  -4 -14   2   -0.08    0.26
   3  14  -2    1.90    0.42
   3  14  -2    1.97    0.39
  -3 -14   2    1.73    0.65
  -3 -14   2    1.79    0.38
   2  14  -2    0.56    0.25
   2  14  -2    0.54    0.28
  -2 -14   2    0.71    0.43
  -2 -14   2    0.11    0.26
   1  14  -2    0.98    0.28
   1  14  -2    0.67    0.32
  -1 -14   2    0.88    0.43
  -1 -14   2    0.57    0.27
   0  14  -2   -0.11    0.25
   0  14  -2    0.30    0.22
   0  14  -2    0.13    0.27
   0 -14   2    0.21    0.35
   0 -14   2    0.24    0.33
   0 -14   2    0.21    0.24
  -1  14  -2    1.23    0.28
  -1  14  -2    1.52    0.47
   1 -14   2    0.91    0.51
   1 -14   2    1.88    0.32
   1 -14   2    2.15    0.61
  -2  14  -2    0.79    0.40
  -2  14  -2    0.27    0.23
   2 -14   2    0.38    0.24
   2 -14   2    0.44    0.38
   2 -14   2    0.26    0.36
  -3  14  -2    3.17    0.55
  -3  14  -2    2.44    0.33
   3 -14   2    2.50    0.63
   3 -14   2    2.08    0.65
   3 -14   2    2.39    0.35
  -4  14  -2    2.07    0.34
  -4  14  -2    1.70    0.46
   4 -14   2    1.25    0.55
   4 -14   2    1.74    0.54
   4 -14   2    2.08    0.34
  -5  14  -2    0.32    0.37
  -5  14  -2    0.63    0.28
   5 -14   2    0.48    0.48
   5 -14   2    0.30    0.25
   5 -14   2    0.46    0.51
  -6  14  -2    0.02    0.28
  -6  14  -2   -0.15    0.34
   6 -14   2    0.05    0.33
   6 -14   2   -0.10    0.23
  -7  14  -2   -0.19    0.23
  -7  14  -2   -0.28    0.28
   7 -14   2    0.10    0.48
   7 -14   2    0.26    0.40
   7 -14   2   -0.37    0.28
  -8  14  -2    1.05    0.46
  -8  14  -2    1.01    0.39
   8 -14   2    0.74    0.62
   8 -14   2    0.85    0.39
   8 -14   2    0.70    0.49
   8  13  -2    0.61    0.45
   8  13  -2    0.59    0.32
  -8 -13   2    0.57    0.43
  -8 -13   2    0.51    0.41
   7  13  -2    1.02    0.41
   7  13  -2    1.17    0.49
  -7 -13   2    0.43    0.40
  -7 -13   2    1.27    0.43
   6  13  -2    0.37    0.25
   6  13  -2    0.02    0.33
  -6 -13   2    0.29    0.34
  -6 -13   2    0.50    0.40
   5  13  -2    0.61    0.33
   5  13  -2    0.91    0.39
  -5 -13   2    0.18    0.34
  -5 -13   2    0.08    0.35
   4  13  -2    1.52    0.38
   4  13  -2    1.54    0.40
  -4 -13   2    1.10    0.34
  -4 -13   2    1.01    0.56
   3  13  -2    0.40    0.29
   3  13  -2    0.62    0.24
  -3 -13   2    0.20    0.27
  -3 -13   2    0.68    0.40
   2  13  -2    0.16    0.23
   2  13  -2   -0.14    0.25
  -2 -13   2    0.16    0.35
  -2 -13   2   -0.15    0.21
   1  13  -2    0.58    0.30
   1  13  -2    0.79    0.27
  -1 -13   2    0.59    0.26
  -1 -13   2    0.93    0.42
   0  13  -2    1.85    0.38
   0  13  -2    2.22    0.42
   0  13  -2    2.01    0.32
   0 -13   2    1.64    0.49
   0 -13   2    2.11    0.32
  -1  13  -2    3.79    0.38
  -1  13  -2    3.95    0.49
  -1  13  -2    4.92    0.63
   1 -13   2    3.51    0.69
   1 -13   2    2.53    0.62
   1 -13   2    3.34    0.37
  -2  13  -2    0.12    0.21
  -2  13  -2    0.38    0.34
   2 -13   2    0.21    0.30
   2 -13   2    0.16    0.21
   2 -13   2   -0.02    0.37
  -3  13  -2    0.16    0.24
  -3  13  -2   -0.22    0.19
   3 -13   2    0.08    0.21
   3 -13   2    0.10    0.32
   3 -13   2    0.33    0.32
  -4  13  -2   -0.05    0.22
  -4  13  -2    0.09    0.32
   4 -13   2    0.13    0.23
   4 -13   2    0.18    0.40
   4 -13   2    0.11    0.39
  -5  13  -2    2.11    0.37
  -5  13  -2    2.54    0.52
   5 -13   2    1.99    0.57
   5 -13   2    2.37    0.38
   5 -13   2    1.60    0.61
  -6  13  -2   -0.25    0.24
  -6  13  -2   -0.26    0.27
   6 -13   2    0.21    0.26
   6 -13   2   -0.14    0.28
   6 -13   2   -0.38    0.40
  -7  13  -2   -0.15    0.32
  -7  13  -2   -0.21    0.29
   7 -13   2   -0.10    0.41
   7 -13   2    0.06    0.33
   7 -13   2    0.04    0.27
  -8  13  -2   -0.31    0.33
  -8  13  -2    0.25    0.37
   8 -13   2   -0.08    0.35
   8 -13   2   -0.11    0.30
   8 -13   2    0.06    0.36
  -9  13  -2    0.49    0.41
  -9  13  -2   -0.28    0.34
   9 -13   2    0.05    0.36
   9 -13   2    0.00    0.34
   9 -13   2   -0.17    0.49
   9  12  -2    0.90    0.37
   9  12  -2    2.53    0.61
  -9 -12   2    1.56    0.59
  -9 -12   2    1.41    0.42
   8  12  -2   -0.09    0.24
   8  12  -2    0.22    0.40
  -8 -12   2   -0.04    0.36
  -8 -12   2    0.43    0.38
   7  12  -2    0.71    0.39
   7  12  -2    0.06    0.38
  -7 -12   2    0.94    0.53
  -7 -12   2    0.18    0.35
   6  12  -2   -0.34    0.19
   6  12  -2    0.42    0.34
  -6 -12   2    0.44    0.32
  -6 -12   2    0.22    0.34
   5  12  -2    0.19    0.28
   5  12  -2    0.71    0.33
  -5 -12   2    0.38    0.30
  -5 -12   2   -1.17    0.55
  -5 -12   2    0.33    0.35
   4  12  -2    1.65    0.34
   4  12  -2    2.20    0.42
  -4 -12   2    1.37    0.54
  -4 -12   2    1.88    0.40
  -4 -12   2    0.36    0.58
   3  12  -2    1.56    0.35
   3  12  -2    1.87    0.37
  -3 -12   2    1.27    0.44
  -3 -12   2    0.49    0.56
  -3 -12   2    1.80    0.33
   2  12  -2   -0.04    0.19
   2  12  -2   -0.14    0.23
  -2 -12   2   -0.42    0.36
  -2 -12   2   -0.37    0.20
   1  12  -2    0.22    0.22
   1  12  -2    0.11    0.23
   1  12  -2    0.22    0.24
  -1 -12   2   -0.04    0.19
  -1 -12   2   -0.02    0.39
   0  12  -2    0.12    0.31
   0  12  -2    0.09    0.21
   0  12  -2    0.17    0.25
   0 -12   2   -0.04    0.27
   0 -12   2    0.33    0.22
  -1  12  -2    1.91    0.33
  -1  12  -2    1.90    0.38
  -1  12  -2    1.78    0.28
   1 -12   2    2.11    0.30
   1 -12   2    1.53    0.45
   1 -12   2    1.27    0.48
  -2  12  -2    0.04    0.24
  -2  12  -2   -0.10    0.20
   2 -12   2   -0.02    0.26
   2 -12   2    0.05    0.19
   2 -12   2   -0.11    0.24
  -3  12  -2    1.91    0.30
  -3  12  -2    1.92    0.44
   3 -12   2    1.95    0.31
   3 -12   2    1.44    0.42
   3 -12   2    1.35    0.52
  -4  12  -2    0.06    0.21
  -4  12  -2   -0.51    0.25
   4 -12   2   -0.24    0.35
   4 -12   2    0.17    0.20
   4 -12   2   -0.06    0.39
  -5  12  -2    0.20    0.24
  -5  12  -2    0.68    0.28
   5 -12   2   -0.32    0.36
   5 -12   2    0.49    0.25
   5 -12   2    0.31    0.42
  -6  12  -2   -0.04    0.22
  -6  12  -2   -0.01    0.27
   6 -12   2   -0.12    0.37
   6 -12   2    0.00    0.28
   6 -12   2   -0.03    0.23
  -7  12  -2   -0.48    0.28
  -7  12  -2   -0.26    0.30
   7 -12   2    0.23    0.38
   7 -12   2    0.26    0.35
   7 -12   2   -0.14    0.23
  -8  12  -2    0.66    0.39
   8 -12   2    0.42    0.35
   8 -12   2    0.24    0.47
   8 -12   2    0.19    0.38
  -9  12  -2   -0.11    0.37
   9 -12   2    0.11    0.37
   9 -12   2   -0.20    0.33
   9 -12   2   -0.23    0.32
 -10  12  -2    0.79    0.45
  10 -12   2    0.65    0.43
  10 -12   2    0.75    0.48
  10 -12   2    0.54    0.61
  10  11  -2    0.03    0.42
 -10 -11   2   -0.09    0.43
 -10 -11   2    0.73    0.52
   9  11  -2    2.58    0.61
  -9 -11   2    2.84    0.60
  -9 -11   2    3.27    0.60
   8  11  -2   -0.28    0.24
  -8 -11   2   -0.04    0.43
  -8 -11   2    0.07    0.36
   7  11  -2    0.03    0.31
   7  11  -2    0.24    0.35
  -7 -11   2    0.00    0.44
  -7 -11   2    0.40    0.36
   6  11  -2    0.28    0.35
   6  11  -2    0.03    0.22
  -6 -11   2    0.11    0.28
  -6 -11   2    0.08    0.45
   5  11  -2    0.56    0.24
   5  11  -2    0.53    0.32
  -5 -11   2    0.78    0.31
  -5 -11   2    0.02    0.44
  -5 -11   2   -0.05    0.57
   4  11  -2    2.84    0.43
   4  11  -2    2.68    0.40
  -4 -11   2    1.73    0.65
  -4 -11   2    2.08    0.51
  -4 -11   2    3.22    0.43
   3  11  -2    1.82    0.36
   3  11  -2    1.41    0.33
  -3 -11   2    1.69    0.32
  -3 -11   2    1.29    0.50
  -3 -11   2    0.78    0.48
   2  11  -2    0.76    0.28
   2  11  -2    0.41    0.26
  -2 -11   2    0.39    0.23
  -2 -11   2    0.62    0.44
  -2 -11   2    0.10    0.36
   1  11  -2    0.08    0.27
   1  11  -2    0.03    0.17
   1  11  -2    0.44    0.21
  -1 -11   2    0.40    0.22
  -1 -11   2   -0.54    0.33
  -1 -11   2    0.02    0.29
   0  11  -2    2.29    0.32
   0  11  -2    2.14    0.37
   0  11  -2    2.67    0.42
   0 -11   2    2.27    0.30
   0 -11   2    1.83    0.51
   0 -11   2    1.90    0.44
  -1  11  -2    1.18    0.31
  -1  11  -2    1.90    0.27
  -1  11  -2    1.58    0.30
   1 -11   2    1.98    0.27
   1 -11   2    2.02    0.51
   1 -11   2    0.98    0.37
   1 -11   2    1.68    0.39
  -2  11  -2    1.07    0.31
  -2  11  -2    1.13    0.25
   2 -11   2    0.60    0.39
   2 -11   2    1.08    0.36
   2 -11   2    1.10    0.25
   2 -11   2    1.36    0.34
  -3  11  -2    8.17    0.50
  -3  11  -2    9.56    0.70
   3 -11   2    7.77    0.51
   3 -11   2    8.87    1.09
   3 -11   2   10.13    1.00
  -4  11  -2    5.61    0.46
  -4  11  -2    7.00    0.64
   4 -11   2    6.22    0.48
   4 -11   2    7.10    0.88
   4 -11   2    7.71    1.06
  -5  11  -2    1.33    0.31
  -5  11  -2    1.31    0.38
   5 -11   2    1.23    0.29
   5 -11   2    0.53    0.44
   5 -11   2    1.13    0.47
  -6  11  -2    2.02    0.44
  -6  11  -2    2.21    0.39
   6 -11   2    1.42    0.53
   6 -11   2    1.62    0.47
   6 -11   2    2.22    0.36
  -7  11  -2    0.63    0.35
   7 -11   2    1.15    0.32
   7 -11   2    1.36    0.56
   7 -11   2    0.83    0.54
  -8  11  -2    2.38    0.50
   8 -11   2    2.17    0.42
   8 -11   2    1.74    0.65
   8 -11   2    1.65    0.54
  -9  11  -2   -0.08    0.38
   9 -11   2    0.01    0.35
   9 -11   2    0.38    0.50
   9 -11   2    0.30    0.51
 -10  11  -2   -0.03    0.36
  10 -11   2   -0.23    0.31
  10 -11   2   -0.10    0.31
  10 -11   2    0.08    0.49
 -11  11  -2   -0.14    0.39
  11 -11   2    0.25    0.40
  11 -11   2   -0.02    0.55
  11 -11   2    0.42    0.58
  10  10  -2    0.92    0.49
 -10 -10   2    0.25    0.43
 -10 -10   2    0.62    0.46
   9  10  -2    1.12    0.48
  -9 -10   2    0.60    0.42
  -9 -10   2    1.05    0.48
   8  10  -2    1.25    0.47
  -8 -10   2    0.03    0.65
  -8 -10   2    0.72    0.47
  -8 -10   2    1.04    0.42
   7  10  -2    0.71    0.39
  -7 -10   2   -0.03    0.30
  -7 -10   2    0.18    0.30
   6  10  -2    0.87    0.37
   6  10  -2    0.31    0.24
  -6 -10   2    0.14    0.31
  -6 -10   2    0.63    0.36
  -6 -10   2   -0.29    0.64
   5  10  -2    1.24    0.30
   5  10  -2    1.59    0.39
  -5 -10   2    0.94    0.47
  -5 -10   2    0.74    0.61
  -5 -10   2    1.34    0.35
   4  10  -2    2.97    0.44
   4  10  -2    3.12    0.44
  -4 -10   2    2.71    0.69
  -4 -10   2    1.84    0.54
  -4 -10   2    3.26    0.42
   3  10  -2    4.67    0.49
   3  10  -2    4.58    0.42
  -3 -10   2    3.73    0.69
  -3 -10   2    3.33    0.56
  -3 -10   2    4.08    0.46
   2  10  -2    1.05    0.25
   2  10  -2    0.77    0.26
  -2 -10   2    0.67    0.42
  -2 -10   2    0.81    0.25
  -2 -10   2    1.05    0.36
   1  10  -2    0.98    0.28
   1  10  -2    1.40    0.25
   1  10  -2    0.87    0.33
  -1 -10   2    0.97    0.38
  -1 -10   2    0.98    0.24
  -1 -10   2    0.80    0.32
   0  10  -2    2.06    0.34
   0  10  -2    1.72    0.26
   0  10  -2    1.10    0.28
   0 -10   2    1.21    0.43
   0 -10   2    1.46    0.25
   0 -10   2    1.23    0.36
  -1  10  -2   -0.13    0.15
  -1  10  -2   -0.22    0.18
  -1  10  -2    0.19    0.16
  -1  10  -2    0.07    0.05
   1 -10   2    0.06    0.20
   1 -10   2    0.27    0.26
   1 -10   2    0.03    0.14
  -2  10  -2    1.44    0.23
  -2  10  -2    1.34    0.29
   2 -10   2    1.11    0.39
   2 -10   2    1.21    0.21
   2 -10   2    1.02    0.35
   2 -10   2    1.18    0.32
  -3  10  -2    1.93    0.34
  -3  10  -2    1.54    0.25
   3 -10   2    1.10    0.39
   3 -10   2    1.19    0.44
   3 -10   2    1.88    0.26
  -4  10  -2    0.22    0.23
  -4  10  -2    0.14    0.21
   4 -10   2    0.32    0.37
   4 -10   2    0.18    0.19
   4 -10   2    0.04    0.26
  -5  10  -2    2.20    0.42
  -5  10  -2    1.74    0.33
   5 -10   2    2.22    0.33
   5 -10   2    1.54    0.44
   5 -10   2    1.29    0.43
  -6  10  -2    2.03    0.38
   6 -10   2    1.77    0.46
   6 -10   2    2.39    0.39
   6 -10   2    1.25    0.45
  -7  10  -2    1.42    0.40
   7 -10   2    1.37    0.46
   7 -10   2    1.19    0.44
   7 -10   2    1.16    0.47
   7 -10   2    2.05    0.37
  -8  10  -2    1.02    0.41
   8 -10   2    1.55    0.41
   8 -10   2    0.94    0.44
   8 -10   2    0.73    0.42
  -9  10  -2    0.30    0.42
   9 -10   2   -0.18    0.27
   9 -10   2   -0.04    0.31
   9 -10   2   -0.05    0.43
 -10  10  -2    1.90    0.51
  10 -10   2    1.93    0.47
  10 -10   2    0.89    0.57
  10 -10   2    1.24    0.52
 -11  10  -2   -0.08    0.41
  11 -10   2    0.23    0.53
  11 -10   2   -0.07    0.38
  11 -10   2    0.37    0.58
  11   9  -2    0.54    0.41
 -11  -9   2    0.77    0.44
 -11  -9   2    0.18    0.46
  10   9  -2    0.72    0.39
 -10  -9   2    0.84    0.37
 -10  -9   2   -1.09    0.67
 -10  -9   2    0.93    0.47
   9   9  -2    0.03    0.30
  -9  -9   2    0.36    0.38
  -9  -9   2    0.34    0.42
   8   9  -2    1.61    0.50
  -8  -9   2    1.09    0.40
  -8  -9   2   -0.54    0.81
  -8  -9   2    1.10    0.41
   7   9  -2    0.95    0.41
  -7  -9   2    0.66    0.34
  -7  -9   2    1.27    0.39
  -7  -9   2   -0.77    0.67
   6   9  -2   -0.27    0.31
  -6  -9   2   -0.16    0.28
  -6  -9   2   -0.54    0.60
  -6  -9   2    0.00    0.36
   5   9  -2    2.22    0.41
   5   9  -2    2.02    0.35
   5   9  -2    1.52    0.31
  -5  -9   2    1.73    0.67
  -5  -9   2    1.29    0.40
  -5  -9   2    1.72    0.39
  -5  -9   2    1.50    0.36
   4   9  -2   10.62    0.62
   4   9  -2   10.82    0.66
   4   9  -2   10.44    0.69
  -4  -9   2   10.30    1.14
  -4  -9   2   10.14    0.93
  -4  -9   2    9.01    0.62
  -4  -9   2    9.80    0.64
   3   9  -2    4.95    0.39
   3   9  -2    4.55    0.40
   3   9  -2    4.45    0.48
   3   9  -2    4.96    0.43
  -3  -9   2    4.99    0.42
  -3  -9   2    4.58    0.65
  -3  -9   2    5.10    0.78
  -3  -9   2    4.86    0.42
  -3  -9   2    4.72    0.42
   2   9  -2    0.29    0.18
   2   9  -2    0.20    0.20
   2   9  -2    0.07    0.13
   2   9  -2    0.29    0.20
  -2  -9   2    0.27    0.31
  -2  -9   2    0.27    0.15
  -2  -9   2    0.18    0.18
  -2  -9   2    0.08    0.17
  -2  -9   2    0.06    0.33
   1   9  -2    0.12    0.16
   1   9  -2    0.45    0.18
   1   9  -2    0.03    0.13
   1   9  -2    0.19    0.19
   1   9  -2    0.07    0.07
  -1  -9   2    0.31    0.26
  -1  -9   2    0.33    0.18
  -1  -9   2    0.07    0.22
  -1  -9   2    0.15    0.15
  -1  -9   2    0.18    0.14
   0   9  -2    9.60    0.62
   0   9  -2    9.56    0.43
   0   9  -2   10.27    0.58
   0   9  -2    9.55    0.51
   0  -9   2    9.94    0.47
   0  -9   2    9.72    0.50
   0  -9   2   10.59    0.84
   0  -9   2    9.20    0.82
   0  -9   2   10.00    0.49
  -1   9  -2    4.20    0.39
  -1   9  -2    3.68    0.23
  -1   9  -2    3.63    0.29
  -1   9  -2    3.28    0.39
   1  -9   2    4.14    0.27
   1  -9   2    4.12    0.55
   1  -9   2    3.26    0.48
   1  -9   2    3.52    0.29
   1  -9   2    3.53    0.28
  -2   9  -2    0.66    0.13
  -2   9  -2    0.50    0.17
  -2   9  -2    0.42    0.24
   2  -9   2    0.18    0.22
   2  -9   2    0.70    0.18
   2  -9   2    0.45    0.14
   2  -9   2    0.74    0.18
   2  -9   2    0.65    0.31
  -3   9  -2   -0.10    0.15
  -3   9  -2   -0.10    0.10
  -3   9  -2   -0.04    0.20
  -3   9  -2    0.16    0.14
   3  -9   2   -0.02    0.11
   3  -9   2    0.19    0.15
   3  -9   2    0.11    0.15
   3  -9   2   -0.08    0.16
   3  -9   2   -0.23    0.22
  -4   9  -2    0.05    0.17
  -4   9  -2   -0.09    0.17
  -4   9  -2    0.03    0.11
  -4   9  -2   -0.14    0.17
   4  -9   2   -0.05    0.16
   4  -9   2   -0.11    0.18
   4  -9   2   -0.11    0.26
  -5   9  -2   10.77    0.60
   5  -9   2   10.51    0.61
   5  -9   2   10.87    1.12
   5  -9   2    9.81    0.86
  -6   9  -2    3.89    0.45
   6  -9   2    3.93    0.58
   6  -9   2    3.48    0.62
   6  -9   2    4.49    0.44
  -7   9  -2    3.43    0.49
   7  -9   2    2.55    0.59
   7  -9   2    2.21    0.63
   7  -9   2    3.44    0.48
   7  -9   2    2.76    0.50
  -8   9  -2    0.71    0.35
  -8   9  -2    0.63    0.29
   8  -9   2    0.56    0.36
   8  -9   2    0.57    0.32
   8  -9   2    0.26    0.34
  -9   9  -2    0.81    0.38
  -9   9  -2    1.37    0.43
   9  -9   2    0.97    0.45
   9  -9   2    0.72    0.50
   9  -9   2    1.27    0.40
 -10   9  -2    1.02    0.39
 -10   9  -2    0.74    0.42
  10  -9   2    0.84    0.45
  10  -9   2    0.69    0.43
  10  -9   2    1.01    0.41
 -11   9  -2    0.91    0.48
 -11   9  -2    2.34    0.49
  11  -9   2    1.22    0.61
  11  -9   2    0.68    0.59
  11  -9   2    1.89    0.52
 -12   9  -2    0.29    0.42
  12  -9   2   -0.08    0.41
  12  -9   2   -0.75    0.52
  12  -9   2   -0.19    0.50
  12   8  -2    0.64    0.55
 -12  -8   2    0.63    0.44
 -12  -8   2    0.16    0.48
  11   8  -2    0.20    0.38
 -11  -8   2    0.48    0.40
 -11  -8   2   -0.33    0.27
  10   8  -2    1.24    0.44
 -10  -8   2    1.33    0.45
 -10  -8   2    1.14    0.47
 -10  -8   2   -0.40    0.73
   9   8  -2    0.42    0.34
  -9  -8   2    0.72    0.39
  -9  -8   2   -1.51    0.78
  -9  -8   2    0.09    0.37
   8   8  -2    0.43    0.42
   8   8  -2    1.01    0.40
  -8  -8   2    0.95    0.41
  -8  -8   2    0.61    0.31
  -8  -8   2   -0.70    0.75
  -8  -8   2    1.13    0.44
   7   8  -2    4.77    0.56
   7   8  -2    4.63    0.63
  -7  -8   2    3.80    0.62
  -7  -8   2    5.06    0.59
  -7  -8   2    3.91    0.58
  -7  -8   2    3.86    0.98
   6   8  -2    2.32    0.39
   6   8  -2    2.01    0.44
  -6  -8   2    2.12    0.44
  -6  -8   2    1.72    0.39
  -6  -8   2    0.92    0.71
  -6  -8   2    1.91    0.47
   5   8  -2    6.06    0.50
   5   8  -2    6.78    0.59
  -5  -8   2    5.87    0.53
  -5  -8   2    5.96    1.02
  -5  -8   2    6.36    0.83
  -5  -8   2    5.52    0.55
   4   8  -2    0.89    0.29
   4   8  -2    0.89    0.27
   4   8  -2    1.07    0.25
   4   8  -2    1.04    0.23
  -4  -8   2    0.83    0.27
  -4  -8   2    1.26    0.27
  -4  -8   2    0.75    0.35
  -4  -8   2    0.94    0.27
  -4  -8   2    1.25    0.51
   3   8  -2    1.26    0.25
   3   8  -2    1.11    0.25
   3   8  -2    1.14    0.21
   3   8  -2    0.87    0.21
  -3  -8   2    0.94    0.41
  -3  -8   2    0.72    0.28
  -3  -8   2    0.67    0.15
  -3  -8   2    0.57    0.22
  -3  -8   2    1.00    0.23
  -3  -8   2    1.29    0.27
   2   8  -2    2.44    0.24
   2   8  -2    1.73    0.28
   2   8  -2    2.59    0.32
   2   8  -2    2.79    0.32
  -2  -8   2    1.82    0.36
  -2  -8   2    2.33    0.49
  -2  -8   2    2.61    0.26
  -2  -8   2    2.66    0.30
  -2  -8   2    2.45    0.28
   1   8  -2    1.39    0.25
   1   8  -2    1.38    0.22
   1   8  -2    1.24    0.21
   1   8  -2    1.29    0.25
  -1  -8   2    1.30    0.20
  -1  -8   2    1.53    0.23
  -1  -8   2    1.15    0.33
  -1  -8   2    1.20    0.19
  -1  -8   2    1.36    0.35
   0   8  -2    2.56    0.27
   0   8  -2    2.46    0.32
   0   8  -2    2.56    0.20
   0   8  -2    2.48    0.29
   0  -8   2    2.37    0.25
   0  -8   2    2.44    0.24
   0  -8   2    2.40    0.42
   0  -8   2    1.97    0.36
   0  -8   2    2.48    0.22
  -1   8  -2    1.67    0.25
  -1   8  -2    1.69    0.21
  -1   8  -2    1.73    0.17
  -1   8  -2    1.96    0.29
   1  -8   2    1.31    0.30
   1  -8   2    1.71    0.19
   1  -8   2    1.72    0.20
   1  -8   2    1.76    0.20
   1  -8   2    1.47    0.31
  -2   8  -2    1.18    0.15
  -2   8  -2    0.99    0.23
  -2   8  -2    1.00    0.19
   2  -8   2    1.05    0.16
   2  -8   2    1.13    0.18
   2  -8   2    0.98    0.17
   2  -8   2    0.62    0.29
   2  -8   2    0.65    0.28
  -3   8  -2    0.04    0.14
  -3   8  -2    0.19    0.15
  -3   8  -2    0.09    0.11
  -3   8  -2    0.06    0.21
   3  -8   2    0.13    0.13
   3  -8   2    0.04    0.11
   3  -8   2    0.08    0.24
   3  -8   2    0.16    0.22
   3  -8   2    0.04    0.14
  -4   8  -2    2.98    0.33
  -4   8  -2    2.85    0.36
  -4   8  -2    2.71    0.31
   4  -8   2    2.82    0.30
   4  -8   2    3.07    0.28
   4  -8   2    2.84    0.43
   4  -8   2    2.67    0.30
   4  -8   2    2.19    0.46
  -5   8  -2    1.18    0.28
  -5   8  -2    1.35    0.28
  -5   8  -2    0.73    0.20
  -5   8  -2    1.11    0.28
   5  -8   2    1.03    0.24
   5  -8   2    0.44    0.34
   5  -8   2    1.57    0.24
   5  -8   2    1.05    0.26
   5  -8   2    0.96    0.33
  -6   8  -2    4.88    0.47
  -6   8  -2    4.62    0.38
  -6   8  -2    4.57    0.46
   6  -8   2    4.76    0.47
   6  -8   2    5.83    0.69
   6  -8   2    4.09    0.46
   6  -8   2    3.12    0.60
   7  -8   2    0.47    0.30
  -8   8  -2    3.23    0.45
   8  -8   2    2.54    0.57
   8  -8   2    2.59    0.59
   8  -8   2    4.90    0.54
  -9   8  -2    0.76    0.40
  -9   8  -2    0.38    0.32
   9  -8   2    0.55    0.34
   9  -8   2    0.42    0.45
   9  -8   2    0.14    0.30
 -10   8  -2    2.36    0.45
 -10   8  -2    1.76    0.48
  10  -8   2    1.82    0.58
  10  -8   2    1.31    0.50
  10  -8   2    1.87    0.49
 -11   8  -2    0.69    0.34
 -11   8  -2    0.43    0.45
  11  -8   2    0.93    0.58
  11  -8   2    0.67    0.45
  11  -8   2    0.33    0.56
 -12   8  -2    0.17    0.47
  12  -8   2    0.34    0.45
  12  -8   2   -0.23    0.52
  12  -8   2   -0.05    0.46
 -13   8  -2    0.56    0.54
  13  -8   2   -0.89    0.57
  12   7  -2    3.18    0.75
 -12  -7   2    2.01    0.62
 -12  -7   2    0.37    0.94
 -12  -7   2    3.11    0.62
  11   7  -2    0.42    0.53
 -11  -7   2    0.03    0.44
 -11  -7   2    0.47    0.37
  10   7  -2    0.21    0.38
  10   7  -2   -0.93    0.46
  10   7  -2    0.60    0.39
 -10  -7   2   -0.21    0.27
 -10  -7   2    0.32    0.35
 -10  -7   2    0.10    0.33
   9   7  -2   -0.41    0.31
   9   7  -2   -0.49    0.42
   9   7  -2    0.17    0.32
  -9  -7   2    0.07    0.31
  -9  -7   2    0.04    0.27
  -9  -7   2    0.46    0.34
  -9  -7   2   -1.33    0.75
   8   7  -2    2.79    0.45
   8   7  -2    1.25    0.53
   8   7  -2    3.31    0.54
  -8  -7   2    2.48    0.50
  -8  -7   2    3.16    0.57
  -8  -7   2    2.77    0.46
  -8  -7   2    1.82    0.92
   7   7  -2    3.49    0.56
   7   7  -2    3.65    0.51
  -7  -7   2    3.50    0.93
  -7  -7   2    3.01    0.43
  -7  -7   2    3.51    0.49
  -7  -7   2    2.42    0.45
   6   7  -2    3.26    0.49
   6   7  -2    4.24    0.49
  -6  -7   2    3.09    0.52
  -6  -7   2    3.27    0.46
  -6  -7   2    3.29    0.82
  -6  -7   2    3.78    0.47
   5   7  -2   -0.25    0.25
   5   7  -2    0.15    0.21
  -5  -7   2    0.30    0.29
  -5  -7   2    0.22    0.23
  -5  -7   2   -0.05    0.24
  -5  -7   2    0.31    0.36
   4   7  -2    5.43    0.42
   4   7  -2    6.03    0.50
   4   7  -2    5.61    0.46
  -4  -7   2    5.94    0.45
  -4  -7   2    4.70    0.60
  -4  -7   2    6.41    0.47
  -4  -7   2    5.48    0.47
  -4  -7   2    5.50    0.73
   3   7  -2    0.36    0.16
   3   7  -2    0.49    0.20
   3   7  -2    0.58    0.24
   3   7  -2    0.59    0.17
  -3  -7   2    0.56    0.35
  -3  -7   2    0.60    0.21
  -3  -7   2    0.44    0.27
  -3  -7   2    0.49    0.16
  -3  -7   2    0.37    0.11
  -3  -7   2    0.75    0.21
   2   7  -2    0.64    0.19
   2   7  -2    0.73    0.20
   2   7  -2    0.65    0.19
   2   7  -2    0.72    0.15
  -2  -7   2    0.68    0.30
  -2  -7   2    0.87    0.18
  -2  -7   2    0.42    0.18
  -2  -7   2    0.60    0.17
  -2  -7   2    0.44    0.25
   1   7  -2   -0.16    0.12
   1   7  -2    0.02    0.02
   1   7  -2    0.05    0.11
   1   7  -2    0.09    0.14
   1   7  -2    0.12    0.14
  -1  -7   2    0.04    0.13
  -1  -7   2   -0.02    0.12
  -1  -7   2   -0.11    0.21
  -1  -7   2    0.09    0.22
  -1  -7   2   -0.03    0.12
   0   7  -2    4.05    0.28
   0   7  -2    4.14    0.31
   0   7  -2    3.78    0.38
   0   7  -2    4.03    0.23
   0  -7   2    4.09    0.27
   0  -7   2    5.49    0.61
   0  -7   2    3.71    0.25
   0  -7   2    3.91    0.46
   0  -7   2    3.72    0.28
  -1   7  -2   42.38    1.33
  -1   7  -2   40.64    1.41
  -1   7  -2   41.63    1.42
  -1   7  -2   41.76    1.48
   1  -7   2   42.23    1.38
   1  -7   2   42.15    2.26
   1  -7   2   41.26    1.37
   1  -7   2   42.64    1.40
  -2   7  -2    0.83    0.16
  -2   7  -2    0.90    0.25
  -2   7  -2    1.01    0.13
   2  -7   2    0.59    0.27
   2  -7   2    0.90    0.14
   2  -7   2    1.10    0.17
   2  -7   2    0.91    0.15
   2  -7   2    0.70    0.25
  -3   7  -2    0.14    0.14
  -3   7  -2    0.02    0.08
  -3   7  -2    0.16    0.14
  -3   7  -2    0.01    0.18
   3  -7   2    0.01    0.16
   3  -7   2   -0.01    0.18
   3  -7   2   -0.07    0.12
   3  -7   2    0.09    0.11
   3  -7   2    0.22    0.13
  -4   7  -2    3.66    0.34
  -4   7  -2    3.56    0.31
  -4   7  -2    3.05    0.40
   4  -7   2    3.40    0.27
   4  -7   2    3.37    0.31
   4  -7   2    2.31    0.45
   4  -7   2    5.04    0.52
   4  -7   2    3.85    0.33
  -5   7  -2    0.29    0.20
  -5   7  -2    0.43    0.16
  -5   7  -2    0.46    0.21
  -5   7  -2    0.34    0.20
   5  -7   2    0.39    0.21
   5  -7   2    0.19    0.20
   5  -7   2    0.47    0.29
   5  -7   2    0.44    0.23
   5  -7   2    0.49    0.17
  -6   7  -2   11.79    0.68
  -6   7  -2   12.21    0.68
  -6   7  -2   11.50    0.60
  -6   7  -2   11.90    0.68
   6  -7   2   12.10    1.16
   6  -7   2   12.35    1.06
   6  -7   2   12.23    0.62
   6  -7   2   12.45    0.80
   6  -7   2   11.54    0.66
   6  -7   2   12.34    0.67
  -7   7  -2    0.75    0.31
  -7   7  -2    0.65    0.23
  -7   7  -2    0.63    0.29
   7  -7   2    0.05    0.23
   7  -7   2    0.33    0.35
   7  -7   2   -0.04    0.30
   7  -7   2    0.21    0.25
   7  -7   2    0.21    0.23
  -8   7  -2    1.14    0.33
  -8   7  -2    1.26    0.40
  -8   7  -2    0.87    0.30
   8  -7   2    0.97    0.36
   8  -7   2    0.44    0.41
   8  -7   2    0.66    0.35
   8  -7   2    0.74    0.33
  -9   7  -2   10.55    0.72
  -9   7  -2   11.01    0.83
   9  -7   2   10.34    0.79
   9  -7   2    6.92    1.00
 -10   7  -2    0.35    0.41
 -10   7  -2    0.25    0.30
  10  -7   2    0.31    0.44
  10  -7   2    0.11    0.45
  10  -7   2    0.56    0.38
 -11   7  -2    0.09    0.27
 -11   7  -2   -0.12    0.39
  11  -7   2    0.19    0.41
  11  -7   2    0.17    0.44
  11  -7   2    0.21    0.39
 -12   7  -2   -0.34    0.42
  12  -7   2   -0.57    0.37
  12  -7   2   -0.04    0.45
  12  -7   2   -0.28    0.35
 -13   7  -2    2.17    0.58
  13  -7   2    1.81    0.71
  13  -7   2    0.84    0.59
  13  -7   2    2.26    0.61
  13   6  -2    2.81    0.77
  12   6  -2    1.73    0.55
  12   6  -2    2.04    0.52
 -12  -6   2    1.31    0.51
 -12  -6   2   -0.61    0.81
 -12  -6   2    1.29    0.46
  11   6  -2    3.25    0.66
  11   6  -2    3.27    0.72
 -11  -6   2    2.19    0.48
 -11  -6   2    2.76    0.67
 -11  -6   2    2.24    0.58
  10   6  -2    0.59    0.51
  10   6  -2    0.63    0.45
 -10  -6   2   -0.99    0.59
 -10  -6   2    0.43    0.32
 -10  -6   2    0.62    0.39
 -10  -6   2    0.59    0.34
   9   6  -2    1.00    0.41
   9   6  -2    0.07    0.32
   9   6  -2   -0.69    0.50
  -9  -6   2    0.33    0.31
  -9  -6   2    0.49    0.35
  -9  -6   2    0.27    0.28
  -9  -6   2   -0.42    0.79
   8   6  -2   -0.89    0.44
   8   6  -2    0.11    0.29
   8   6  -2    0.59    0.35
  -8  -6   2    0.08    0.28
  -8  -6   2    0.16    0.25
  -8  -6   2    0.11    0.28
  -8  -6   2   -0.12    0.74
   7   6  -2    0.08    0.20
   7   6  -2   -0.01    0.38
   7   6  -2    0.01    0.26
  -7  -6   2   -0.10    0.34
  -7  -6   2   -0.10    0.21
  -7  -6   2   -0.12    0.18
  -7  -6   2    0.64    0.70
   6   6  -2    5.89    0.60
   6   6  -2    5.91    0.52
   6   6  -2    5.47    0.88
  -6  -6   2    6.38    1.10
  -6  -6   2    4.98    0.46
  -6  -6   2    5.08    0.49
  -6  -6   2    5.47    0.62
   5   6  -2    0.28    0.28
   5   6  -2    0.08    0.16
  -5  -6   2    0.26    0.18
  -5  -6   2    0.39    0.35
  -5  -6   2    0.20    0.26
  -5  -6   2   -0.06    0.19
   4   6  -2    0.93    0.22
   4   6  -2    1.27    0.28
   4   6  -2    0.97    0.23
  -4  -6   2    0.92    0.25
  -4  -6   2    1.21    0.26
  -4  -6   2    1.04    0.37
  -4  -6   2    0.92    0.23
  -4  -6   2    0.81    0.23
   3   6  -2   17.48    0.74
   3   6  -2   17.34    0.79
   3   6  -2   16.45    0.77
  -3  -6   2   16.72    0.75
  -3  -6   2   17.30    0.77
  -3  -6   2   18.32    1.28
  -3  -6   2   19.40    1.12
  -3  -6   2   18.16    0.88
  -3  -6   2   16.40    0.74
   2   6  -2    5.59    0.36
   2   6  -2    5.53    0.34
   2   6  -2    5.36    0.36
   2   6  -2    5.58    0.38
  -2  -6   2    5.75    0.62
  -2  -6   2    5.35    0.34
  -2  -6   2    5.37    0.34
  -2  -6   2    4.97    0.35
  -2  -6   2    5.55    0.59
   1   6  -2    9.87    0.46
   1   6  -2    9.33    0.53
   1   6  -2    9.30    0.49
   1   6  -2    9.45    0.46
  -1  -6   2   10.24    0.77
  -1  -6   2    9.67    0.44
  -1  -6   2    9.39    0.70
  -1  -6   2    9.99    0.45
  -1  -6   2    9.86    0.46
   0   6  -2    5.00    0.39
   0   6  -2    4.90    0.32
   0   6  -2    4.89    0.29
   0   6  -2    4.63    0.24
   0  -6   2    4.94    0.28
   0  -6   2    4.95    0.49
   0  -6   2    5.75    0.57
   0  -6   2    4.86    0.27
   0  -6   2    4.96    0.27
  -1   6  -2   20.64    0.68
  -1   6  -2   19.95    0.68
  -1   6  -2   19.70    0.77
  -1   6  -2   19.76    0.73
  -1   6  -2   19.70    0.81
   1  -6   2   20.26    0.71
   1  -6   2   20.63    0.72
   1  -6   2   20.06    0.71
   1  -6   2   22.55    1.11
   1  -6   2   19.76    0.72
  -2   6  -2    7.66    0.32
  -2   6  -2    7.43    0.37
  -2   6  -2    7.40    0.44
   2  -6   2    7.43    0.67
   2  -6   2    7.30    0.36
   2  -6   2    8.78    0.63
   2  -6   2    7.32    0.34
   2  -6   2    7.70    0.36
  -3   6  -2    1.20    0.23
   3  -6   2    1.25    0.17
   3  -6   2    0.67    0.22
  -4   6  -2    0.20    0.17
  -4   6  -2    0.08    0.14
  -4   6  -2    0.29    0.18
   4  -6   2    0.22    0.12
   4  -6   2    0.21    0.17
   4  -6   2    0.39    0.24
   4  -6   2    0.26    0.16
  -5   6  -2    1.45    0.26
  -5   6  -2    2.06    0.29
  -5   6  -2    1.95    0.31
  -5   6  -2    1.76    0.23
   5  -6   2    1.76    0.25
   5  -6   2    1.03    0.32
   5  -6   2    1.43    0.28
   5  -6   2    1.71    0.29
   5  -6   2    1.01    0.30
   5  -6   2    1.35    0.25
  -6   6  -2    3.05    0.39
  -6   6  -2    2.88    0.38
  -6   6  -2    2.89    0.32
  -6   6  -2    3.41    0.39
   6  -6   2    1.91    0.44
   6  -6   2    2.84    0.31
   6  -6   2    3.35    0.37
   6  -6   2    2.02    0.47
   6  -6   2    2.40    0.33
   6  -6   2    3.24    0.41
  -7   6  -2    0.52    0.30
  -7   6  -2    0.98    0.26
  -7   6  -2    0.78    0.27
   7  -6   2    0.51    0.22
   7  -6   2    0.40    0.27
   7  -6   2    0.93    0.30
   7  -6   2    0.77    0.31
   7  -6   2    0.86    0.30
  -8   6  -2    2.12    0.37
  -8   6  -2    1.62    0.36
  -8   6  -2    1.91    0.43
   8  -6   2    1.24    0.48
   8  -6   2    1.43    0.43
   8  -6   2    1.78    0.41
   8  -6   2    1.49    0.39
   8  -6   2    1.45    0.26
  -9   6  -2    0.02    0.30
  -9   6  -2    0.62    0.30
  -9   6  -2    0.51    0.40
   9  -6   2    0.09    0.34
   9  -6   2   -0.40    0.30
   9  -6   2    0.56    0.44
   9  -6   2    0.46    0.34
 -10   6  -2    1.27    0.34
 -10   6  -2    1.03    0.47
  10  -6   2    1.31    0.37
  10  -6   2    0.67    0.41
  10  -6   2    0.97    0.43
 -11   6  -2    0.86    0.34
 -11   6  -2    1.55    0.52
  11  -6   2    0.21    0.51
  11  -6   2    0.51    0.38
  11  -6   2    0.55    0.42
 -12   6  -2    0.06    0.28
 -12   6  -2    0.13    0.35
  12  -6   2   -0.65    0.37
  12  -6   2   -0.04    0.34
  12  -6   2   -0.56    0.52
 -13   6  -2    0.80    0.57
  13  -6   2    0.63    0.48
  13  -6   2   -0.62    0.59
  13  -6   2    0.33    0.36
  13   5  -2   -0.01    0.35
  13   5  -2    1.49    0.68
 -13  -5   2   -0.02    0.44
 -13  -5   2    0.52    0.57
  12   5  -2    1.12    0.54
  12   5  -2    0.94    0.61
 -12  -5   2    1.08    0.48
 -12  -5   2    0.83    0.52
  11   5  -2    0.38    0.35
  11   5  -2   -0.29    0.33
 -11  -5   2    0.75    0.39
 -11  -5   2    0.50    0.32
 -11  -5   2    0.03    0.50
 -11  -5   2   -0.89    0.62
  10   5  -2    0.87    0.55
  10   5  -2    2.43    0.63
  10   5  -2    2.63    0.60
 -10  -5   2    2.83    0.56
 -10  -5   2    1.15    0.79
 -10  -5   2    2.68    0.57
 -10  -5   2    2.08    0.45
   9   5  -2   -0.47    0.42
   9   5  -2    0.20    0.36
   9   5  -2   -0.08    0.29
  -9  -5   2   -1.05    0.71
  -9  -5   2   -0.09    0.25
  -9  -5   2    0.12    0.32
   8   5  -2   -0.27    0.21
   8   5  -2    0.16    0.41
   8   5  -2   -0.14    0.28
  -8  -5   2    0.18    0.30
  -8  -5   2    0.23    0.53
  -8  -5   2    0.13    0.25
   7   5  -2    0.04    0.35
   7   5  -2   -0.33    0.31
   7   5  -2   -0.18    0.26
  -7  -5   2    0.46    0.29
  -7  -5   2    0.37    0.48
  -7  -5   2   -0.11    0.27
   6   5  -2    1.11    0.32
   6   5  -2    0.91    0.38
   6   5  -2    1.45    0.32
  -6  -5   2    0.84    0.34
  -6  -5   2    1.44    0.62
  -6  -5   2    0.64    0.29
   5   5  -2    0.07    0.25
   5   5  -2    0.04    0.26
   5   5  -2    0.08    0.20
  -5  -5   2    0.30    0.18
  -5  -5   2    0.19    0.19
  -5  -5   2    0.26    0.32
   4   5  -2    5.59    0.44
   4   5  -2    6.27    0.44
   4   5  -2    5.73    0.48
  -4  -5   2    6.83    0.48
  -4  -5   2    4.92    0.39
  -4  -5   2    5.91    0.40
  -4  -5   2    5.81    0.70
   3   5  -2   13.99    0.64
   3   5  -2   13.85    0.66
   3   5  -2   14.42    0.69
  -3  -5   2   15.15    1.11
  -3  -5   2   14.88    0.71
  -3  -5   2   13.96    0.64
  -3  -5   2   13.73    0.66
  -3  -5   2   15.12    0.66
   2   5  -2   -0.12    0.11
   2   5  -2   -0.04    0.13
   2   5  -2   -0.03    0.15
   2   5  -2   -0.19    0.11
  -2  -5   2   -0.07    0.12
  -2  -5   2   -0.02    0.12
  -2  -5   2    0.03    0.20
  -2  -5   2   -0.03    0.07
   1   5  -2    2.52    0.22
   1   5  -2    2.74    0.26
   1   5  -2    2.74    0.25
   1   5  -2    2.76    0.23
  -1  -5   2    3.02    0.22
  -1  -5   2    2.83    0.22
  -1  -5   2    2.98    0.40
  -1  -5   2    2.82    0.21
  -1  -5   2    3.47    0.39
   0   5  -2    8.36    0.41
   0   5  -2    8.35    0.37
   0   5  -2    8.86    0.34
   0   5  -2    8.58    0.34
   0   5  -2    8.61    0.46
   0  -5   2    8.69    0.36
   0  -5   2    8.81    0.36
   0  -5   2    9.17    0.66
   0  -5   2    9.14    0.37
   0  -5   2   10.61    0.64
   0  -5   2    8.70    0.37
  -1   5  -2    5.66    0.23
  -1   5  -2    5.32    0.26
  -1   5  -2    5.64    0.32
  -1   5  -2    4.94    0.32
  -1   5  -2    5.39    0.23
   1  -5   2    5.70    0.26
   1  -5   2    5.59    0.25
   1  -5   2    5.38    0.24
   1  -5   2    5.42    0.25
  -2   5  -2    3.60    0.21
  -2   5  -2    4.46    0.33
  -2   5  -2    4.02    0.21
  -2   5  -2    4.11    0.34
  -2   5  -2    3.53    0.24
   2  -5   2    3.90    0.22
   2  -5   2    3.55    0.21
   2  -5   2    4.57    0.50
   2  -5   2    4.52    0.24
   2  -5   2    4.06    0.24
  -3   5  -2    1.06    0.17
  -3   5  -2    0.95    0.19
   3  -5   2    1.15    0.17
   3  -5   2    1.28    0.16
   3  -5   2    1.02    0.28
   3  -5   2    1.27    0.18
  -4   5  -2   29.29    1.11
  -4   5  -2   28.05    1.04
  -4   5  -2   29.44    1.12
  -4   5  -2   29.25    1.11
   4  -5   2   30.67    1.13
   4  -5   2   30.29    1.06
   4  -5   2   31.23    1.38
   4  -5   2   31.40    1.69
   4  -5   2   29.76    1.10
  -5   5  -2    3.25    0.35
  -5   5  -2    2.63    0.27
  -5   5  -2    2.87    0.33
  -5   5  -2    2.55    0.27
  -5   5  -2    2.81    0.32
   5  -5   2    2.64    0.32
   5  -5   2    2.29    0.39
   5  -5   2    2.82    0.36
   5  -5   2    2.95    0.28
   5  -5   2    2.25    0.44
   5  -5   2    2.66    0.32
  -6   5  -2   19.73    0.84
  -6   5  -2   16.85    0.78
  -6   5  -2   17.91    0.86
  -6   5  -2   18.13    0.86
  -6   5  -2   17.38    0.84
   6  -5   2   19.25    1.28
   6  -5   2   19.17    0.81
   6  -5   2   16.62    0.82
   6  -5   2   18.49    1.43
   6  -5   2   18.30    0.91
   6  -5   2   17.36    0.84
  -7   5  -2    0.64    0.31
  -7   5  -2    0.73    0.21
  -7   5  -2    0.45    0.24
   7  -5   2    0.36    0.26
   7  -5   2    0.42    0.27
   7  -5   2    0.79    0.24
   7  -5   2    0.52    0.30
   7  -5   2    0.41    0.18
  -8   5  -2    7.40    0.58
  -8   5  -2    7.00    0.55
  -8   5  -2    7.01    0.66
   8  -5   2    8.59    0.92
   8  -5   2    6.56    1.01
   8  -5   2    7.30    0.62
   8  -5   2    6.84    0.57
  -9   5  -2    8.92    0.78
  -9   5  -2    9.02    0.63
  -9   5  -2    7.69    0.60
   9  -5   2    8.42    0.73
   9  -5   2    9.71    1.18
   9  -5   2    9.28    1.20
 -10   5  -2    0.63    0.34
 -10   5  -2    1.02    0.32
 -10   5  -2    1.20    0.33
  10  -5   2    0.69    0.40
  10  -5   2    0.86    0.49
  10  -5   2    0.66    0.41
 -11   5  -2    0.87    0.49
 -11   5  -2    0.70    0.32
 -11   5  -2    0.77    0.41
  11  -5   2    0.21    0.44
  11  -5   2    0.22    0.38
  11  -5   2    0.68    0.50
  11  -5   2    0.46    0.34
 -12   5  -2    1.68    0.41
 -12   5  -2    1.30    0.57
  12  -5   2    1.02    0.56
  12  -5   2    1.40    0.51
  12  -5   2    2.03    0.63
 -13   5  -2   -0.32    0.35
  13  -5   2    0.65    0.55
  13  -5   2   -0.50    0.39
 -14   5  -2    0.23    0.43
  14  -5   2   -0.58    0.44
  14  -5   2   -1.39    0.63
  13   4  -2   -0.41    0.39
  13   4  -2    0.07    0.50
 -13  -4   2    0.02    0.39
 -13  -4   2   -0.13    0.59
  12   4  -2    0.82    0.47
  12   4  -2    1.05    0.54
 -12  -4   2    0.94    0.53
 -12  -4   2   -0.95    1.00
 -12  -4   2    1.18    0.63
  11   4  -2    0.59    0.53
  11   4  -2    0.41    0.38
 -11  -4   2    0.46    0.28
 -11  -4   2    0.87    0.46
 -11  -4   2    0.26    0.46
 -11  -4   2   -0.47    0.66
  10   4  -2    0.35    0.36
  10   4  -2    0.52    0.43
 -10  -4   2    0.66    0.52
 -10  -4   2   -1.26    0.77
 -10  -4   2    0.37    0.33
   9   4  -2   14.29    0.92
   9   4  -2   15.41    1.08
   9   4  -2   12.55    1.33
  -9  -4   2   12.17    0.91
  -9  -4   2   15.59    0.98
  -9  -4   2   13.98    1.58
   8   4  -2    0.77    0.34
   8   4  -2    0.55    0.40
   8   4  -2    1.07    0.33
  -8  -4   2    0.51    0.27
  -8  -4   2    0.68    0.43
  -8  -4   2    0.41    0.55
   7   4  -2    6.25    0.65
   7   4  -2    6.26    0.88
   7   4  -2    6.16    0.48
   7   4  -2    7.05    0.61
  -7  -4   2    6.32    0.58
  -7  -4   2    7.30    1.20
  -7  -4   2    5.95    0.64
   6   4  -2    0.13    0.10
   6   4  -2    0.14    0.30
   6   4  -2    0.54    0.30
   6   4  -2    0.28    0.18
  -6  -4   2    0.06    0.18
  -6  -4   2    0.20    0.37
   5   4  -2    7.89    0.53
   5   4  -2    7.29    0.57
  -5  -4   2    5.88    0.44
   4   4  -2   33.19    1.94
   4   4  -2   34.60    1.37
   4   4  -2   35.70    1.33
   4   4  -2   36.40    1.36
  -4  -4   2   36.42    1.32
  -4  -4   2   35.74    1.36
  -4  -4   2   36.61    2.15
  -4  -4   2   35.06    1.33
   3   4  -2    1.30    0.25
   3   4  -2    1.48    0.24
   3   4  -2    1.30    0.21
  -3  -4   2    1.72    0.23
  -3  -4   2    1.56    0.18
  -3  -4   2    0.90    0.27
  -3  -4   2    1.65    0.23
  -3  -4   2    1.65    0.24
  -3  -4   2    1.22    0.36
   2   4  -2    2.03    0.20
   2   4  -2    2.22    0.25
   2   4  -2    1.88    0.21
  -2  -4   2    2.46    0.22
  -2  -4   2    2.29    0.40
  -2  -4   2    1.95    0.22
  -2  -4   2    1.72    0.32
  -2  -4   2    2.29    0.22
  -2  -4   2    2.14    0.21
   1   4  -2    3.78    0.26
   1   4  -2    3.49    0.38
   1   4  -2    3.68    0.21
   1   4  -2    3.76    0.24
   1   4  -2    3.66    0.24
  -1  -4   2    3.70    0.21
  -1  -4   2    3.35    0.40
  -1  -4   2    3.69    0.22
  -1  -4   2    3.42    0.23
   0   4  -2   68.50    2.10
   0   4  -2   67.64    2.18
   0   4  -2   69.46    2.08
   0   4  -2   71.28    2.10
   0   4  -2   68.34    2.15
   0  -4   2   67.52    2.17
   0  -4   2   69.52    2.18
   0  -4   2   70.22    2.12
   0  -4   2   70.89    2.85
   0  -4   2   67.68    2.19
   0  -4   2   68.44    2.12
   0  -4   2   70.65    3.46
  -1   4  -2    0.43    0.12
  -1   4  -2    0.22    0.09
  -1   4  -2    0.40    0.12
  -1   4  -2    0.46    0.06
  -1   4  -2    0.43    0.06
  -1   4  -2    0.40    0.08
   1  -4   2    0.22    0.14
   1  -4   2    0.45    0.07
   1  -4   2    0.54    0.07
   1  -4   2    0.40    0.07
   1  -4   2    0.51    0.08
  -2   4  -2    5.17    0.25
  -2   4  -2    5.22    0.34
  -2   4  -2    5.42    0.24
  -2   4  -2    4.13    0.21
   2  -4   2    5.02    0.25
   2  -4   2    4.85    0.24
   2  -4   2    5.12    0.39
   2  -4   2    5.16    0.25
   2  -4   2    5.83    0.50
   2  -4   2    5.33    0.24
  -3   4  -2    1.22    0.18
  -3   4  -2    1.50    0.21
  -3   4  -2    1.39    0.19
  -3   4  -2    0.95    0.13
   3  -4   2    1.04    0.18
   3  -4   2    1.29    0.17
   3  -4   2    1.08    0.25
   3  -4   2    1.22    0.18
   3  -4   2    1.24    0.15
  -4   4  -2    1.16    0.21
  -4   4  -2    1.10    0.19
  -4   4  -2    1.13    0.17
  -4   4  -2    1.11    0.20
   4  -4   2    0.93    0.28
   4  -4   2    1.31    0.21
   4  -4   2    1.03    0.18
   4  -4   2    1.19    0.20
   4  -4   2    1.40    0.22
   4  -4   2    0.81    0.22
  -5   4  -2   16.68    0.77
  -5   4  -2   17.87    0.76
  -5   4  -2   17.12    0.78
  -5   4  -2   15.98    0.78
  -5   4  -2   19.07    0.74
   5  -4   2   16.84    0.83
   5  -4   2   16.55    0.78
   5  -4   2   18.19    1.26
   5  -4   2   17.52    0.73
   5  -4   2   17.08    0.76
  -6   4  -2    1.99    0.21
  -7   4  -2    3.76    0.25
  -7   4  -2    3.44    0.40
  -7   4  -2    3.88    0.41
  -7   4  -2    4.34    0.40
   7  -4   2    4.23    0.49
   7  -4   2    3.98    0.65
   7  -4   2    3.31    0.43
   7  -4   2    3.17    0.54
  -8   4  -2    6.78    0.64
  -8   4  -2    6.38    0.56
  -8   4  -2    6.26    0.50
   8  -4   2    6.54    0.91
   8  -4   2    6.95    0.63
   8  -4   2    6.54    0.95
   8  -4   2    7.21    0.56
  -9   4  -2    7.21    0.64
  -9   4  -2    6.80    0.71
  -9   4  -2    7.44    0.55
   9  -4   2    7.45    1.08
   9  -4   2    6.61    0.67
   9  -4   2    6.44    0.89
 -10   4  -2    1.13    0.38
 -10   4  -2    0.96    0.29
 -10   4  -2    0.72    0.39
  10  -4   2    0.86    0.44
  10  -4   2    0.99    0.42
  10  -4   2    0.70    0.46
 -11   4  -2    0.63    0.40
 -11   4  -2    0.56    0.37
 -11   4  -2    0.58    0.27
  11  -4   2    0.55    0.48
  11  -4   2   -0.07    0.32
  11  -4   2    0.33    0.33
  11  -4   2    0.81    0.45
 -12   4  -2    3.23    0.58
 -12   4  -2    3.33    0.47
 -12   4  -2    3.03    0.67
  12  -4   2    2.67    0.56
  12  -4   2    1.82    0.62
  12  -4   2    2.13    0.66
 -13   4  -2    3.34    0.75
  13  -4   2    1.84    0.68
  13  -4   2    1.41    0.79
 -14   4  -2   -0.52    0.53
  14  -4   2   -1.53    0.64
  14  -4   2    0.11    0.40
  14  -4   2   -0.15    0.36
  13   3  -2    0.68    0.63
  13   3  -2    0.87    0.47
 -13  -3   2    0.92    0.52
 -13  -3   2    0.56    0.43
  12   3  -2    5.26    0.79
  12   3  -2    3.17    0.82
  12   3  -2    4.47    0.68
 -12  -3   2    4.41    0.74
 -12  -3   2    5.13    0.71
 -12  -3   2    3.03    1.06
  11   3  -2   -0.41    0.44
  11   3  -2    1.27    0.53
  11   3  -2    0.02    0.44
  11   3  -2    0.55    0.42
 -11  -3   2    0.31    0.36
 -11  -3   2   -0.88    0.86
 -11  -3   2    1.05    0.58
  10   3  -2    3.31    0.68
  10   3  -2    5.70    0.75
  10   3  -2    3.81    0.83
  10   3  -2    5.35    0.72
 -10  -3   2    5.04    0.69
 -10  -3   2    3.61    0.98
 -10  -3   2    6.42    0.82
   9   3  -2    2.08    0.55
   9   3  -2    0.50    0.42
   9   3  -2    1.50    0.41
   9   3  -2    1.19    0.60
  -9  -3   2    0.92    0.40
  -9  -3   2    1.71    0.47
  -9  -3   2    0.85    0.83
   8   3  -2    0.85    0.39
   8   3  -2    0.75    0.34
   8   3  -2    0.32    0.34
   8   3  -2    0.30    0.46
  -8  -3   2    0.26    0.48
  -8  -3   2    0.36    0.40
  -8  -3   2    0.42    0.25
   7   3  -2    7.21    0.62
   7   3  -2    8.24    0.93
   7   3  -2    8.55    0.91
   7   3  -2    8.83    0.62
   7   3  -2    7.61    0.69
  -7  -3   2    8.33    1.05
  -7  -3   2    7.51    0.56
  -7  -3   2    7.86    0.62
   6   3  -2   17.01    1.20
   6   3  -2   16.71    0.85
   6   3  -2   16.85    0.89
   6   3  -2   16.17    0.97
  -6  -3   2   17.49    0.91
  -6  -3   2   15.46    0.80
  -6  -3   2   16.65    1.37
   5   3  -2   23.63    1.40
   5   3  -2   21.54    0.95
   5   3  -2   21.30    1.02
   5   3  -2   21.65    1.12
  -5  -3   2   22.10    1.59
  -5  -3   2   20.64    0.94
  -5  -3   2   21.63    0.99
   4   3  -2    2.42    0.24
   4   3  -2    1.60    0.31
  -4  -3   2    1.61    0.27
  -4  -3   2    2.30    0.29
   3   3  -2    0.25    0.07
   3   3  -2    0.14    0.13
   3   3  -2    0.27    0.19
   3   3  -2    0.32    0.16
   3   3  -2    0.29    0.14
  -3  -3   2    0.18    0.11
  -3  -3   2    0.54    0.19
  -3  -3   2    0.26    0.17
  -3  -3   2    0.38    0.16
   2   3  -2    0.31    0.14
   2   3  -2    0.27    0.19
   2   3  -2    0.26    0.11
   2   3  -2    0.37    0.12
   2   3  -2    0.27    0.14
  -2  -3   2    0.24    0.17
  -2  -3   2    0.44    0.21
  -2  -3   2    0.40    0.14
  -2  -3   2    0.28    0.08
  -2  -3   2    0.30    0.14
  -2  -3   2    0.40    0.12
  -2  -3   2    0.36    0.13
   1   3  -2   64.95    1.99
   1   3  -2   63.96    1.93
   1   3  -2   64.87    2.07
   1   3  -2   64.18    2.06
   1   3  -2   65.34    3.23
  -1  -3   2   62.18    1.96
  -1  -3   2   66.32    3.25
  -1  -3   2   63.89    2.06
  -1  -3   2   62.06    1.98
  -1  -3   2   66.36    2.00
  -1  -3   2   63.87    2.06
   0   3  -2   15.76    0.57
   0   3  -2   15.88    0.54
   0   3  -2   16.24    0.51
   0   3  -2   15.53    0.59
   0   3  -2   16.20    0.51
   0  -3   2   15.55    0.52
   0  -3   2   15.85    0.53
   0  -3   2   15.39    0.59
   0  -3   2   16.47    0.57
   0  -3   2   15.69    0.59
   0  -3   2   15.82    0.94
   0  -3   2   15.87    0.52
  -1   3  -2  107.68    3.46
  -1   3  -2  115.85    3.42
  -1   3  -2  112.12    3.46
  -1   3  -2  111.17    3.33
  -1   3  -2  111.83    3.34
  -1   3  -2  112.49    3.39
  -1   3  -2  110.56    3.24
   1  -3   2  112.34    3.24
   1  -3   2  111.85    3.33
   1  -3   2  113.24    3.39
   1  -3   2  114.19    3.45
   1  -3   2  114.78    4.38
   1  -3   2  113.89    3.36
   1  -3   2  112.00    3.49
  -2   3  -2   23.68    0.88
  -2   3  -2   24.78    0.85
  -2   3  -2   26.20    0.83
   2  -3   2   24.70    1.10
   2  -3   2   25.32    0.86
   2  -3   2   25.60    0.89
   2  -3   2   25.41    0.85
   2  -3   2   26.83    1.29
   2  -3   2   25.08    0.85
   2  -3   2   25.45    0.83
   2  -3   2   25.13    0.84
  -3   3  -2    3.43    0.22
  -3   3  -2    3.36    0.24
  -3   3  -2    3.02    0.24
  -3   3  -2    3.61    0.25
  -3   3  -2    3.31    0.22
   3  -3   2    3.31    0.27
   3  -3   2    3.58    0.24
   3  -3   2    3.22    0.41
   3  -3   2    3.24    0.24
   3  -3   2    3.37    0.23
   3  -3   2    3.24    0.21
   3  -3   2    3.40    0.40
   3  -3   2    3.25    0.47
  -4   3  -2    3.55    0.29
  -4   3  -2    3.52    0.29
  -4   3  -2    3.16    0.25
  -4   3  -2    3.45    0.29
   4  -3   2    3.63    0.26
   4  -3   2    3.19    0.28
   4  -3   2    4.01    0.29
   4  -3   2    3.48    0.51
   4  -3   2    3.72    0.46
   4  -3   2    3.57    0.30
  -5   3  -2   31.24    1.23
  -5   3  -2   29.91    1.29
  -5   3  -2   32.09    1.24
  -5   3  -2   33.09    1.15
  -5   3  -2   33.17    1.18
   5  -3   2   31.85    1.90
   5  -3   2   32.34    1.20
   5  -3   2   32.43    1.17
   5  -3   2   32.71    1.73
   5  -3   2   31.54    1.31
   5  -3   2   32.77    1.25
  -6   3  -2    1.57    0.25
  -6   3  -2    1.60    0.28
  -6   3  -2    1.63    0.15
  -6   3  -2    1.59    0.28
   6  -3   2    1.58    0.29
   6  -3   2    1.28    0.35
   6  -3   2    1.84    0.28
   6  -3   2    1.98    0.34
   6  -3   2    1.32    0.34
  -7   3  -2    8.83    0.43
  -7   3  -2   10.22    0.61
  -7   3  -2    9.72    0.55
  -7   3  -2   10.69    1.11
  -7   3  -2   11.03    0.69
   7  -3   2    9.61    0.67
   7  -3   2   10.12    0.96
   7  -3   2    9.40    0.60
   7  -3   2    9.81    0.95
  -8   3  -2    0.08    0.26
  -8   3  -2   -0.25    0.30
  -8   3  -2   -0.04    0.18
  -8   3  -2    0.12    0.04
  -8   3  -2    0.36    0.39
   8  -3   2   -0.05    0.25
   8  -3   2    0.10    0.23
   8  -3   2    0.28    0.26
  -9   3  -2    1.74    0.41
  -9   3  -2    1.94    0.40
  -9   3  -2    2.23    0.74
  -9   3  -2    2.37    0.35
   9  -3   2    1.53    0.42
   9  -3   2    2.07    0.44
   9  -3   2    0.85    0.37
 -10   3  -2   -0.11    0.40
 -10   3  -2   -0.24    0.33
 -10   3  -2    0.29    0.22
 -10   3  -2    0.50    0.35
  10  -3   2    0.08    0.26
  10  -3   2   -0.12    0.41
  10  -3   2   -0.01    0.25
  10  -3   2   -0.01    0.31
 -11   3  -2    3.67    0.45
 -11   3  -2    4.45    0.65
 -11   3  -2    3.41    0.58
 -11   3  -2    3.81    0.85
  11  -3   2    2.76    0.67
  11  -3   2    3.85    0.58
  11  -3   2    2.82    0.66
  11  -3   2    3.19    0.65
 -12   3  -2    0.90    0.31
 -12   3  -2    0.59    0.41
 -12   3  -2    2.10    0.77
 -12   3  -2    0.60    0.45
  12  -3   2    0.36    0.48
  12  -3   2    1.46    0.57
  12  -3   2   -0.94    0.50
 -13   3  -2    2.13    0.70
 -13   3  -2    1.24    0.57
 -13   3  -2    1.35    0.55
  13  -3   2    0.74    0.48
  13  -3   2    0.48    0.74
  13  -3   2    1.87    0.66
 -14   3  -2    0.26    0.61
  14  -3   2   -0.44    0.54
  14  -3   2    0.26    0.54
  14  -3   2    0.37    0.42
  14   2  -2    0.04    0.90
  14   2  -2    3.42    0.84
  14   2  -2    3.09    0.84
 -14  -2   2    2.94    0.88
 -14  -2   2    2.51    0.63
  13   2  -2    1.76    0.65
  13   2  -2    1.40    0.70
 -13  -2   2    2.04    0.76
 -13  -2   2   -0.03    0.76
 -13  -2   2    1.27    0.50
  12   2  -2    3.33    0.76
  12   2  -2    2.54    0.66
 -12  -2   2    3.46    0.78
 -12  -2   2    0.17    0.96
 -12  -2   2    2.30    0.52
  11   2  -2   -0.06    0.34
  11   2  -2   -1.01    0.53
  11   2  -2    0.72    0.57
  11   2  -2   -0.88    0.43
 -11  -2   2    0.28    0.34
 -11  -2   2   -0.12    0.51
 -11  -2   2   -0.91    0.54
  10   2  -2    1.44    0.45
  10   2  -2    0.68    0.49
  10   2  -2    1.51    0.48
  10   2  -2    0.81    0.44
 -10  -2   2    1.44    0.46
 -10  -2   2    1.13    0.39
 -10  -2   2    0.68    0.67
   9   2  -2    2.90    0.56
   9   2  -2    4.06    0.60
   9   2  -2    3.66    0.74
  -9  -2   2    3.77    0.57
  -9  -2   2    4.03    0.53
  -9  -2   2    3.54    0.87
   8   2  -2   11.38    1.11
   8   2  -2   11.74    1.28
   8   2  -2   10.46    0.78
  -8  -2   2   10.86    0.77
  -8  -2   2   11.28    1.46
  -8  -2   2   10.88    0.72
   7   2  -2    2.32    0.56
   7   2  -2    4.32    0.67
   7   2  -2    3.85    0.42
  -7  -2   2    4.81    0.56
  -7  -2   2    4.04    0.43
  -7  -2   2    3.48    0.69
   6   2  -2   -0.02    0.24
   6   2  -2   -0.27    0.23
   6   2  -2    0.54    0.28
  -6  -2   2    0.17    0.26
  -6  -2   2    0.25    0.35
  -6  -2   2    0.15    0.21
   5   2  -2   13.55    0.93
   5   2  -2   12.82    0.67
   5   2  -2   13.54    0.83
   5   2  -2   13.26    0.71
   5   2  -2   13.22    1.06
  -5  -2   2   12.41    0.71
  -5  -2   2   13.15    0.68
  -5  -2   2   13.28    0.90
  -5  -2   2   13.03    1.16
   4   2  -2   56.32    2.71
   4   2  -2   58.18    2.65
   4   2  -2   57.43    1.95
   4   2  -2   57.41    2.02
   4   2  -2   57.24    1.99
   4   2  -2   56.74    2.79
  -4  -2   2   51.24    1.96
  -4  -2   2   57.32    1.92
  -4  -2   2   56.96    1.95
  -4  -2   2   58.38    2.78
  -4  -2   2   57.23    3.09
   3   2  -2    2.15    0.35
   3   2  -2    1.43    0.20
   3   2  -2    1.85    0.22
   3   2  -2    1.61    0.23
   3   2  -2    1.81    0.23
  -3  -2   2    1.81    0.20
  -3  -2   2    1.48    0.20
  -3  -2   2    2.46    0.29
  -3  -2   2    2.04    0.33
  -3  -2   2    1.61    0.22
  -3  -2   2    1.94    0.39
   2   2  -2   30.20    1.41
   2   2  -2   29.37    1.07
   2   2  -2   30.71    1.04
   2   2  -2   30.98    1.67
   2   2  -2   30.95    1.53
   2   2  -2   29.94    1.02
   2   2  -2   29.02    1.08
  -2  -2   2   30.17    1.04
  -2  -2   2   29.26    1.07
  -2  -2   2   28.64    1.06
  -2  -2   2   28.95    1.02
  -2  -2   2   31.51    1.53
  -2  -2   2   30.66    1.42
  -2  -2   2   31.27    1.50
  -2  -2   2   30.28    1.67
   1   2  -2   65.35    1.96
   1   2  -2   63.55    3.17
   1   2  -2   63.18    2.04
   1   2  -2   63.87    2.03
  -1  -2   2   64.68    1.97
  -1  -2   2   62.32    2.03
  -1  -2   2   62.25    1.90
  -1  -2   2   63.97    2.03
  -1  -2   2   64.86    2.88
  -1  -2   2   63.48    1.97
  -1  -2   2   63.41    3.18
   0   2  -2   12.25    0.44
   0   2  -2   12.34    0.38
   0   2  -2   11.78    0.44
   0   2  -2   12.08    0.41
   0   2  -2   12.33    0.38
   0   2  -2   12.12    0.46
   0  -2   2   12.00    0.44
   0  -2   2   11.92    0.40
   0  -2   2   12.52    0.39
   0  -2   2   11.73    0.45
   0  -2   2   12.10    0.44
   0  -2   2   12.04    0.73
   0  -2   2   11.75    0.40
  -1   2  -2   30.46    0.95
  -1   2  -2   30.51    0.95
  -1   2  -2   29.82    0.95
  -1   2  -2   29.65    0.95
  -1   2  -2   30.44    0.98
   1  -2   2   30.09    0.94
   1  -2   2   30.28    0.95
   1  -2   2   30.77    0.92
   1  -2   2   30.07    0.92
   1  -2   2   30.18    0.98
  -2   2  -2   38.99    1.72
  -2   2  -2   37.44    1.23
  -2   2  -2   39.12    1.20
  -2   2  -2   31.51    1.22
  -2   2  -2   38.85    1.22
   2  -2   2   39.08    1.21
   2  -2   2   38.18    1.93
   2  -2   2   37.60    1.22
   2  -2   2   37.57    1.51
   2  -2   2   38.65    1.20
   2  -2   2   37.56    1.19
   2  -2   2   36.61    1.23
   2  -2   2   37.53    1.72
  -3   2  -2    0.55    0.14
  -3   2  -2    0.41    0.14
  -3   2  -2    0.68    0.13
  -3   2  -2    0.52    0.13
  -3   2  -2    0.62    0.14
  -3   2  -2    0.54    0.12
   3  -2   2    0.51    0.13
   3  -2   2    0.30    0.14
   3  -2   2    0.64    0.13
   3  -2   2    0.32    0.27
   3  -2   2    0.56    0.12
   3  -2   2    0.47    0.11
   3  -2   2    0.57    0.15
   3  -2   2    0.34    0.12
   3  -2   2    0.44    0.08
  -4   2  -2    5.23    0.35
  -4   2  -2    4.69    0.31
  -4   2  -2    4.80    0.34
  -4   2  -2    4.59    0.30
   4  -2   2    5.14    0.56
   4  -2   2    4.20    0.35
   4  -2   2    4.96    0.33
   4  -2   2    4.82    0.29
   4  -2   2    4.74    0.45
   4  -2   2    4.80    0.26
  -5   2  -2    1.47    0.26
  -5   2  -2    1.32    0.36
  -5   2  -2    1.29    0.10
  -5   2  -2    1.16    0.20
  -5   2  -2    1.22    0.20
  -5   2  -2    1.17    0.21
   5  -2   2    1.34    0.22
   5  -2   2    1.27    0.26
   5  -2   2    1.48    0.25
   5  -2   2    1.18    0.25
   5  -2   2    0.67    0.26
  -6   2  -2   13.26    0.58
  -6   2  -2   15.48    0.72
  -6   2  -2   13.73    0.62
  -6   2  -2   14.73    1.18
  -6   2  -2   15.75    0.74
   6  -2   2   14.48    1.15
   6  -2   2   14.92    1.03
   6  -2   2   14.24    0.74
   6  -2   2   14.69    0.72
  -7   2  -2    5.54    0.27
  -7   2  -2    6.11    0.48
  -7   2  -2    6.08    0.41
  -7   2  -2    6.78    0.52
  -7   2  -2    6.25    0.82
   7  -2   2    5.57    0.46
   7  -2   2    5.60    0.74
   7  -2   2    5.71    0.72
  -8   2  -2    2.61    0.32
  -8   2  -2    2.71    0.40
  -8   2  -2    2.13    0.60
  -8   2  -2    2.37    0.15
   8  -2   2    2.28    0.37
   8  -2   2    2.01    0.44
   8  -2   2    2.11    0.48
  -9   2  -2    0.29    0.25
  -9   2  -2    0.42    0.46
  -9   2  -2    0.66    0.34
  -9   2  -2    0.64    0.07
  -9   2  -2    0.94    0.29
   9  -2   2    0.94    0.38
   9  -2   2    0.24    0.40
   9  -2   2    0.14    0.34
   9  -2   2    0.81    0.31
 -10   2  -2    6.01    1.04
 -10   2  -2    5.36    0.47
 -10   2  -2    4.31    0.60
  10  -2   2    5.20    0.59
 -11   2  -2    0.39    0.32
 -11   2  -2    0.10    0.35
 -11   2  -2   -0.13    0.21
 -11   2  -2    0.40    0.61
  11  -2   2   -0.56    0.42
  11  -2   2    0.02    0.29
  11  -2   2   -0.76    0.46
 -12   2  -2    4.29    0.51
 -12   2  -2    3.95    0.60
 -12   2  -2    3.96    0.92
 -12   2  -2    5.12    0.72
  12  -2   2    2.98    0.73
  12  -2   2    2.60    0.71
  12  -2   2    5.09    0.79
 -13   2  -2    2.17    0.52
 -13   2  -2    1.37    0.53
 -13   2  -2    2.52    0.87
  13  -2   2    2.00    0.63
  13  -2   2   -0.09    0.70
  13  -2   2    0.83    0.57
  13  -2   2    1.81    0.55
 -14   2  -2    3.48    0.95
 -14   2  -2    0.91    0.46
 -14   2  -2    0.97    0.50
  14  -2   2    1.21    0.55
  14  -2   2    0.43    0.57
  14  -2   2    1.05    0.59
  14   1  -2    0.17    0.42
  14   1  -2    1.06    0.71
 -14  -1   2   -0.18    0.74
 -14  -1   2    0.50    0.71
 -14  -1   2    0.32    0.45
  13   1  -2    0.72    0.65
  13   1  -2    0.50    0.44
  13   1  -2   -0.74    0.75
 -13  -1   2    0.96    0.47
 -13  -1   2    0.87    0.53
 -13  -1   2   -1.14    0.87
  12   1  -2    1.43    0.66
  12   1  -2    1.65    0.58
  12   1  -2    2.94    0.77
  12   1  -2    2.99    0.62
 -12  -1   2    2.41    0.65
 -12  -1   2    0.89    0.79
 -12  -1   2    2.99    0.65
  11   1  -2    0.41    0.42
  11   1  -2    1.01    0.59
  11   1  -2   -0.11    0.43
 -11  -1   2    0.51    0.66
 -11  -1   2    0.87    0.49
 -11  -1   2    0.88    0.45
  10   1  -2   12.39    1.55
  10   1  -2   13.51    1.29
  10   1  -2   13.61    1.01
 -10  -1   2   14.26    1.81
 -10  -1   2   13.50    0.98
 -10  -1   2   14.75    1.01
   9   1  -2    0.58    0.37
   9   1  -2    0.39    0.37
   9   1  -2    0.97    0.45
  -9  -1   2    0.82    0.37
  -9  -1   2    0.98    0.61
   8   1  -2   -0.10    0.23
   8   1  -2   -0.30    0.38
   8   1  -2   -0.28    0.28
  -8  -1   2   -0.03    0.29
  -8  -1   2    0.18    0.63
  -8  -1   2    0.07    0.26
   7   1  -2    2.27    0.45
   7   1  -2    2.10    0.35
   7   1  -2    1.67    0.36
   7   1  -2    1.75    0.43
  -7  -1   2    1.86    0.33
  -7  -1   2    1.45    0.53
  -7  -1   2    2.23    0.38
   6   1  -2   13.09    1.00
   6   1  -2   14.00    0.83
   6   1  -2   12.38    1.05
  -6  -1   2   14.16    1.21
  -6  -1   2   14.88    0.73
  -6  -1   2   14.50    0.77
   5   1  -2    4.38    0.49
   5   1  -2    4.03    0.37
   5   1  -2    4.92    0.60
   5   1  -2    4.15    0.50
   5   1  -2    4.74    0.42
  -5  -1   2    4.12    0.35
  -5  -1   2    4.23    0.39
  -5  -1   2    4.53    0.46
  -5  -1   2    5.40    0.79
   4   1  -2    0.92    0.21
   4   1  -2    0.82    0.25
   4   1  -2    1.11    0.23
   4   1  -2    0.68    0.21
   4   1  -2    0.71    0.18
   4   1  -2    0.73    0.19
  -4  -1   2    0.80    0.19
  -4  -1   2    0.72    0.21
  -4  -1   2    0.80    0.18
  -4  -1   2    1.08    0.32
  -4  -1   2    0.95    0.21
  -4  -1   2    1.02    0.20
   3   1  -2   22.40    0.94
   3   1  -2   24.50    1.22
   3   1  -2   23.10    0.92
   3   1  -2   23.87    1.28
   3   1  -2   23.34    0.90
   3   1  -2   24.77    1.24
  -3  -1   2   24.35    1.23
  -3  -1   2   22.88    0.89
  -3  -1   2   23.89    1.43
  -3  -1   2   23.48    0.91
  -3  -1   2   24.54    1.22
  -3  -1   2   23.30    0.87
   2   1  -2   17.07    1.01
   2   1  -2   16.56    0.66
   2   1  -2   17.08    0.92
   2   1  -2   17.40    0.88
   2   1  -2   17.43    0.86
   2   1  -2   16.07    0.62
   2   1  -2   16.44    0.64
   2   1  -2   15.67    0.67
  -2  -1   2   17.06    0.92
  -2  -1   2   16.67    1.02
  -2  -1   2   17.74    0.87
  -2  -1   2   18.60    0.89
  -2  -1   2   16.00    0.62
  -2  -1   2   16.13    0.64
  -2  -1   2   16.31    0.66
  -2  -1   2   16.10    0.66
   1   1  -2  137.46    6.05
   1   1  -2  125.90    3.78
   1   1  -2  126.30    5.56
   1   1  -2  125.29    3.80
   1   1  -2  123.17    3.91
   1   1  -2  126.46    3.91
  -1  -1   2  120.75    3.60
  -1  -1   2  123.22    3.78
  -1  -1   2  125.16    3.80
  -1  -1   2  128.75    5.56
  -1  -1   2  123.60    5.72
  -1  -1   2  125.48    6.04
  -1  -1   2  128.54    5.23
  -1  -1   2  123.77    3.90
  -1  -1   2  121.36    3.91
   0   1  -2   -0.01    0.03
   0   1  -2    0.01    0.03
   0   1  -2    0.04    0.04
   0   1  -2    0.05    0.04
   0   1  -2    0.05    0.03
   0  -1   2    0.02    0.05
   0  -1   2    0.01    0.03
   0  -1   2    0.04    0.03
   0  -1   2    0.06    0.03
   0  -1   2    0.06    0.04
   0  -1   2    0.06    0.04
   0  -1   2    0.02    0.05
   0  -1   2    0.05    0.03
  -1   1  -2    1.93    0.12
  -1   1  -2    1.70    0.09
  -1   1  -2    1.72    0.09
  -1   1  -2    1.76    0.13
   1  -1   2    1.72    0.16
   1  -1   2    1.79    0.20
   1  -1   2    1.70    0.13
   1  -1   2    1.69    0.09
   1  -1   2    1.76    0.09
   1  -1   2    1.74    0.09
   1  -1   2    1.63    0.11
   1  -1   2    1.70    0.09
  -2   1  -2    2.33    0.17
  -2   1  -2    2.41    0.18
  -2   1  -2    2.24    0.15
  -2   1  -2    2.33    0.27
  -2   1  -2    2.21    0.17
  -2   1  -2    2.09    0.14
  -2   1  -2    2.83    0.24
   2  -1   2    2.54    0.24
   2  -1   2    2.34    0.16
   2  -1   2    2.42    0.16
   2  -1   2    2.26    0.15
   2  -1   2    2.27    0.16
   2  -1   2    2.16    0.17
   2  -1   2    2.38    0.30
  -3   1  -2   45.71    1.56
  -3   1  -2   55.62    2.28
  -3   1  -2   55.99    1.70
  -3   1  -2   48.18    1.63
  -3   1  -2   50.07    1.70
  -3   1  -2   46.84    2.49
  -3   1  -2   49.77    1.63
   3  -1   2   52.27    1.69
   3  -1   2   57.05    2.68
   3  -1   2   48.97    2.26
   3  -1   2   51.92    1.63
   3  -1   2   48.72    1.64
   3  -1   2   46.79    2.50
  -4   1  -2    1.94    0.37
  -4   1  -2    2.18    0.20
  -4   1  -2    1.96    0.22
  -4   1  -2    2.30    0.27
  -4   1  -2    2.27    0.29
  -4   1  -2    1.89    0.18
   4  -1   2    1.32    0.27
   4  -1   2    1.89    0.19
   4  -1   2    1.55    0.26
   4  -1   2    1.86    0.21
  -5   1  -2   11.87    0.61
  -5   1  -2   12.23    0.52
  -5   1  -2   11.06    0.58
  -5   1  -2   10.79    0.45
  -5   1  -2   11.24    0.55
  -5   1  -2   11.04    1.00
   5  -1   2   11.86    0.56
   5  -1   2   11.07    0.79
   5  -1   2   11.16    0.90
   5  -1   2   10.80    0.58
  -6   1  -2    5.06    0.35
  -6   1  -2    5.26    0.44
  -6   1  -2    5.14    0.27
  -6   1  -2    5.12    0.81
  -6   1  -2    5.28    0.43
   6  -1   2    5.53    0.42
   6  -1   2    5.55    0.67
   6  -1   2    5.31    0.70
  -7   1  -2    3.57    0.37
  -7   1  -2    3.36    0.23
  -7   1  -2    3.46    0.42
  -7   1  -2    3.40    0.32
  -7   1  -2    2.81    0.60
   7  -1   2    3.86    0.45
   7  -1   2    3.44    0.38
   7  -1   2    2.59    0.47
   7  -1   2    2.62    0.47
  -8   1  -2    4.67    0.82
  -8   1  -2    4.52    0.38
  -8   1  -2    4.49    0.55
  -8   1  -2    5.84    0.54
  -8   1  -2    4.18    0.30
   8  -1   2    4.53    0.68
   8  -1   2    4.56    0.68
   8  -1   2    4.94    0.53
   8  -1   2    4.51    0.51
  -9   1  -2   10.38    0.58
  -9   1  -2    9.79    1.33
  -9   1  -2   10.95    0.85
  -9   1  -2    9.69    0.52
  -9   1  -2   10.18    0.69
  -9   1  -2    9.34    0.48
   9  -1   2   10.78    1.16
   9  -1   2    9.67    1.03
   9  -1   2   10.77    0.87
 -10   1  -2    4.22    0.90
 -10   1  -2    5.17    0.57
 -10   1  -2    5.18    0.45
 -10   1  -2    6.67    0.68
  10  -1   2    6.30    0.90
  10  -1   2    5.58    0.74
  10  -1   2    4.22    0.72
 -11   1  -2   -0.49    0.30
 -11   1  -2    0.14    0.22
 -11   1  -2    0.23    0.31
 -11   1  -2    0.08    0.61
  11  -1   2   -0.46    0.27
  11  -1   2   -0.08    0.32
  11  -1   2   -0.24    0.37
  11  -1   2   -0.47    0.51
 -12   1  -2    5.71    0.55
 -12   1  -2    6.61    0.79
 -12   1  -2    4.93    1.02
 -12   1  -2    5.63    0.76
  12  -1   2    6.46    0.82
  12  -1   2    4.13    0.77
  12  -1   2    4.86    0.79
  12  -1   2    3.45    0.78
 -13   1  -2    1.82    0.82
 -13   1  -2    1.56    0.54
 -13   1  -2    1.55    0.58
  13  -1   2    0.69    0.57
  13  -1   2   -0.41    0.66
  13  -1   2    0.81    0.54
  13  -1   2    1.42    0.53
 -14   1  -2   -0.10    0.48
 -14   1  -2   -0.56    0.40
 -14   1  -2    1.15    0.72
  14  -1   2    0.12    0.50
  14  -1   2    0.69    0.48
  14  -1   2   -0.57    0.46
  14   0  -2   -1.38    0.75
  14   0  -2    1.04    0.74
  14   0  -2    1.66    0.56
 -14   0   2   -0.12    0.49
 -14   0   2   -0.20    1.00
 -14   0   2    0.60    0.49
  13   0  -2    4.48    0.88
  13   0  -2    4.50    0.78
 -13   0   2    3.93    0.75
 -13   0   2    2.33    0.97
 -13   0   2    3.68    0.68
  12   0  -2    0.67    0.47
  12   0  -2   -0.14    0.68
  12   0  -2    1.73    0.57
 -12   0   2    1.92    0.60
 -12   0   2   -0.24    0.61
 -12   0   2    0.94    0.50
  11   0  -2    0.10    0.45
  11   0  -2    0.68    0.36
  11   0  -2    0.85    0.47
  11   0  -2    0.23    0.36
 -11   0   2    0.95    0.48
 -11   0   2    0.39    0.63
 -11   0   2    0.73    0.49
  10   0  -2    5.10    0.85
  10   0  -2    6.73    0.93
  10   0  -2    7.46    0.70
 -10   0   2    7.53    0.69
 -10   0   2    6.32    1.24
 -10   0   2    8.80    0.91
   9   0  -2   33.75    1.63
   9   0  -2   34.90    1.58
   9   0  -2   36.50    2.27
   9   0  -2   36.42    2.19
  -9   0   2   36.07    1.67
  -9   0   2   34.67    2.52
  -9   0   2   34.68    1.53
  -9   0   2   35.83    1.21
   8   0  -2    0.24    0.30
   8   0  -2    0.25    0.28
   8   0  -2    0.29    0.24
   8   0  -2   -0.02    0.30
  -8   0   2   -0.08    0.25
  -8   0   2    0.79    0.68
  -8   0   2    0.55    0.27
   7   0  -2    6.08    0.67
   7   0  -2    4.96    0.55
   7   0  -2    6.54    0.64
   7   0  -2    6.04    0.90
  -7   0   2    5.35    0.52
  -7   0   2    5.83    0.55
  -7   0   2    6.31    0.90
   6   0  -2   17.86    1.13
   6   0  -2   16.15    0.83
   6   0  -2   16.83    0.87
   6   0  -2   15.94    1.18
  -6   0   2   18.30    0.91
  -6   0   2   15.35    1.29
  -6   0   2   16.38    0.80
   5   0  -2   17.20    1.06
   5   0  -2   17.24    0.86
   5   0  -2   15.65    1.15
   5   0  -2   18.38    1.20
   5   0  -2   17.81    0.83
  -5   0   2   17.51    0.80
  -5   0   2   16.97    1.04
  -5   0   2   17.49    0.81
  -5   0   2   16.97    1.26
   4   0  -2   13.22    0.85
   4   0  -2   12.76    0.66
   4   0  -2   13.04    0.87
   4   0  -2   12.41    0.78
   4   0  -2   11.90    0.59
  -4   0   2   12.06    0.63
  -4   0   2   11.40    0.58
  -4   0   2   11.71    0.94
  -4   0   2   11.91    0.77
   3   0  -2  211.77    8.92
   3   0  -2  216.00    6.73
   3   0  -2  210.77   10.28
   3   0  -2  216.10    9.65
   3   0  -2  225.55    6.50
   3   0  -2  216.64    6.71
   3   0  -2  229.28    6.54
   3   0  -2  212.97    9.52
  -3   0   2  212.48    9.51
  -3   0   2  210.08    9.64
  -3   0   2  224.09    6.73
  -3   0   2  208.07    6.52
  -3   0   2  207.75    6.50
  -3   0   2  209.03   10.29
  -3   0   2  209.87    8.91
  -3   0   2  204.65    6.70
   2   0  -2   28.89    1.42
   2   0  -2   29.17    1.42
   2   0  -2   29.22    1.47
   2   0  -2   32.40    1.02
   2   0  -2   32.27    1.08
   2   0  -2   28.29    1.04
   2   0  -2   31.56    1.04
   2   0  -2   32.51    1.64
  -2   0   2   29.61    1.42
  -2   0   2   29.58    1.01
  -2   0   2   31.21    1.07
  -2   0   2   29.20    1.42
  -2   0   2   29.13    1.62
  -2   0   2   30.58    1.03
  -2   0   2   29.84    1.47
  -2   0   2   28.31    1.04
   1   0  -2    4.62    0.23
   1   0  -2    4.47    0.23
   1   0  -2    4.69    0.36
   1   0  -2    4.67    0.33
   1   0  -2    5.31    0.17
   1   0  -2    4.45    0.24
   1   0  -2    4.64    0.22
   1   0  -2    4.67    0.33
  -1   0   2    4.57    0.33
  -1   0   2    4.55    0.23
  -1   0   2    4.54    0.32
  -1   0   2    4.63    0.22
  -1   0   2    4.50    0.17
  -1   0   2    4.54    0.23
  -1   0   2    4.76    0.24
  -1   0   2    4.58    0.36
   0   0  -2    2.10    0.17
   0   0  -2    2.48    0.11
   0   0  -2    2.03    0.10
   0   0  -2    2.40    0.11
   0   0  -2    1.84    0.14
   0   0  -2    1.85    0.11
   0   0   2    1.91    0.11
  -1   0  -2   68.19    2.02
  -1   0  -2   72.74    2.09
  -1   0  -2   66.49    3.07
   1   0   2   64.89    2.54
   1   0   2   58.36    2.07
   1   0   2   70.38    2.02
   1   0   2   64.73    2.08
  -2   0  -2    1.36    0.13
  -2   0  -2    1.11    0.14
  -2   0  -2    1.18    0.14
  -2   0  -2    1.12    0.19
  -2   0  -2    1.19    0.15
   2   0   2    1.18    0.12
   2   0   2    1.16    0.19
   2   0   2    1.32    0.08
   2   0   2    1.12    0.14
   2   0   2    1.33    0.17
   2   0   2    1.10    0.13
   2   0   2    1.37    0.14
   2   0   2    1.09    0.23
  -3   0  -2   11.39    0.84
  -3   0  -2    9.69    0.49
  -3   0  -2   10.77    0.72
  -3   0  -2   11.82    0.64
  -3   0  -2    8.91    0.45
  -3   0  -2    8.58    0.43
  -3   0  -2    9.87    0.47
   3   0   2   10.91    0.73
   3   0   2    9.95    0.76
   3   0   2    9.80    0.44
   3   0   2    9.97    0.48
   3   0   2   11.54    0.65
   3   0   2    9.90    0.49
  -4   0  -2    0.74    0.20
  -4   0  -2    0.34    0.26
  -4   0  -2    0.53    0.07
  -4   0  -2    0.55    0.16
  -4   0  -2    0.48    0.14
  -4   0  -2    0.73    0.21
   4   0   2    0.66    0.14
   4   0   2    0.57    0.17
   4   0   2    0.57    0.20
   4   0   2    0.55    0.19
  -5   0  -2    0.05    0.13
  -5   0  -2    0.05    0.16
  -5   0  -2    0.14    0.25
  -5   0  -2    0.08    0.05
   5   0   2    0.02    0.21
   5   0   2    0.18    0.20
   5   0   2    0.02    0.13
   5   0   2    0.08    0.14
  -6   0  -2   13.09    0.71
  -6   0  -2   10.10    0.58
  -6   0  -2   12.32    1.14
   6   0   2   11.51    0.88
   6   0   2   10.49    0.91
   6   0   2   12.60    0.72
  -7   0  -2    0.48    0.21
  -7   0  -2    0.41    0.13
  -7   0  -2    0.46    0.50
  -7   0  -2    0.48    0.25
   7   0   2    0.47    0.32
   7   0   2    0.54    0.25
   7   0   2    0.43    0.27
  -8   0  -2    1.85    0.33
  -8   0  -2    2.42    0.41
  -8   0  -2    1.48    0.21
  -8   0  -2    1.78    0.56
  -8   0  -2    2.04    0.22
   8   0   2    1.74    0.48
   8   0   2    1.98    0.38
   8   0   2    1.78    0.44
  -9   0  -2    1.78    0.25
  -9   0  -2    3.34    0.51
  -9   0  -2    2.13    0.66
  -9   0  -2    2.53    0.46
  -9   0  -2    2.41    0.27
   9   0   2    1.97    0.50
   9   0   2    1.41    0.44
   9   0   2    2.37    0.46
 -10   0  -2    0.18    0.30
 -10   0  -2   -0.02    0.20
 -10   0  -2   -0.04    0.47
 -10   0  -2    0.28    0.67
  10   0   2   -0.17    0.33
  10   0   2   -0.63    0.40
  10   0   2    0.08    0.26
  10   0   2    0.06    0.29
 -11   0  -2    0.51    0.44
 -11   0  -2    0.31    0.52
 -11   0  -2    0.26    0.23
 -11   0  -2    0.35    0.53
  11   0   2   -0.12    0.30
  11   0   2    0.18    0.40
  11   0   2    0.55    0.40
  11   0   2    0.15    0.41
 -12   0  -2    0.88    0.50
 -12   0  -2    0.98    0.47
 -12   0  -2    0.67    0.58
  12   0   2    0.23    0.48
  12   0   2    0.54    0.38
  12   0   2    0.72    0.45
  12   0   2   -0.30    0.61
 -13   0  -2    1.02    0.50
 -13   0  -2    1.62    0.83
 -13   0  -2    1.62    0.58
  13   0   2   -0.35    0.70
  13   0   2    0.58    0.54
  13   0   2    1.21    0.52
  13   0   2    0.42    0.54
 -14   0  -2    2.34    0.58
 -14   0  -2    1.87    0.63
 -14   0  -2    2.66    0.96
  14   0   2    1.56    0.63
  14   0   2    2.91    0.79
  14  -1  -2    4.80    0.82
  14  -1  -2    5.65    1.01
 -14   1   2    4.75    0.78
 -14   1   2    4.52    0.85
 -14   1   2    2.49    1.20
  13  -1  -2    0.21    0.62
  13  -1  -2   -1.40    0.65
 -13   1   2    0.19    0.40
 -13   1   2    0.23    0.46
 -13   1   2   -0.95    0.56
  12  -1  -2    0.83    0.50
  12  -1  -2   -0.69    0.61
  12  -1  -2   -0.36    0.34
  12  -1  -2   -0.14    0.30
 -12   1   2    0.08    0.47
 -12   1   2   -0.15    0.40
 -12   1   2    0.39    0.65
  11  -1  -2    0.81    0.42
  11  -1  -2    0.78    0.38
  11  -1  -2    0.31    0.63
 -11   1   2    1.21    0.51
 -11   1   2    0.30    0.81
 -11   1   2    1.93    0.63
  10  -1  -2    2.25    0.51
  10  -1  -2    3.05    0.59
  10  -1  -2    1.16    0.63
  10  -1  -2    1.61    0.46
 -10   1   2    2.36    0.47
 -10   1   2    2.01    0.91
 -10   1   2    2.09    0.49
   9  -1  -2    1.74    0.50
   9  -1  -2    2.20    0.43
   9  -1  -2    1.52    0.41
   9  -1  -2    2.59    0.50
  -9   1   2    2.11    0.41
  -9   1   2    1.77    0.67
  -9   1   2    2.21    0.46
  -9   1   2    2.17    0.26
   8  -1  -2    2.67    0.42
   8  -1  -2    2.20    0.41
   8  -1  -2    2.56    0.46
   8  -1  -2    2.49    0.52
  -8   1   2    2.77    0.53
  -8   1   2    2.93    0.26
  -8   1   2    2.46    0.40
  -8   1   2    3.09    0.71
   7  -1  -2    1.09    0.36
   7  -1  -2    0.88    0.30
   7  -1  -2    0.81    0.27
   7  -1  -2    0.77    0.26
  -7   1   2    1.47    0.30
  -7   1   2    1.24    0.17
  -7   1   2    1.22    0.60
  -7   1   2    1.62    0.34
   6  -1  -2   85.17    2.92
   6  -1  -2   88.38    4.20
   6  -1  -2   86.69    4.01
   6  -1  -2   86.88    3.00
  -6   1   2   85.68    2.86
  -6   1   2   82.63    2.96
  -6   1   2   83.81    2.54
  -6   1   2   84.63    4.55
   5  -1  -2    0.45    0.28
   5  -1  -2    0.25    0.16
   5  -1  -2    0.19    0.22
   5  -1  -2    0.03    0.18
  -5   1   2    0.09    0.14
  -5   1   2    0.35    0.17
  -5   1   2    0.46    0.20
  -5   1   2    0.31    0.09
  -5   1   2    0.40    0.31
  -5   1   2    0.04    0.14
   4  -1  -2    1.63    0.31
   4  -1  -2    2.00    0.32
   4  -1  -2    1.44    0.27
   4  -1  -2    1.74    0.25
   4  -1  -2    1.99    0.31
  -4   1   2    1.58    0.25
  -4   1   2    1.91    0.38
  -4   1   2    1.99    0.27
  -4   1   2    2.14    0.29
  -4   1   2    1.84    0.30
  -4   1   2    2.01    0.13
   3  -1  -2   28.87    1.52
   3  -1  -2   32.33    1.16
   3  -1  -2   29.89    1.11
   3  -1  -2   30.70    1.59
   3  -1  -2   32.01    1.08
   3  -1  -2   29.53    1.51
   3  -1  -2   31.74    1.73
   3  -1  -2   30.66    1.10
  -3   1   2   29.99    1.12
  -3   1   2   30.09    1.07
  -3   1   2   29.91    1.33
  -3   1   2   29.27    0.91
  -3   1   2   31.44    1.60
  -3   1   2   30.37    1.51
  -3   1   2   31.30    1.13
  -3   1   2   30.11    1.10
  -3   1   2   29.76    1.71
   2  -1  -2   69.30    2.17
   2  -1  -2   61.91    3.02
   2  -1  -2   67.33    2.09
   2  -1  -2   68.93    2.08
   2  -1  -2   64.15    2.86
   2  -1  -2   65.65    3.27
   2  -1  -2   63.92    3.05
   2  -1  -2   67.33    2.14
  -2   1   2   65.20    2.85
  -2   1   2   68.61    2.10
  -2   1   2   68.32    2.16
  -2   1   2   65.40    2.61
  -2   1   2   64.88    3.05
  -2   1   2   62.85    1.87
  -2   1   2   62.95    3.26
  -2   1   2   65.37    2.14
  -2   1   2   65.32    2.07
   1  -1  -2    4.64    0.21
   1  -1  -2    3.91    0.21
   1  -1  -2    3.93    0.27
   1  -1  -2    4.39    0.23
   1  -1  -2    4.25    0.34
   1  -1  -2    4.42    0.24
   1  -1  -2    3.98    0.30
   1  -1  -2    3.96    0.29
  -1   1   2    4.01    0.28
  -1   1   2    4.71    0.23
  -1   1   2    4.29    0.35
  -1   1   2    4.01    0.30
  -1   1   2    3.87    0.29
  -1   1   2    4.13    0.20
  -1   1   2    4.58    0.22
  -1   1   2    4.15    0.22
   0  -1  -2   11.56    0.41
   0  -1  -2   10.04    0.33
   0  -1  -2   10.68    0.57
   0  -1  -2   11.59    0.39
   0  -1  -2   11.04    0.58
   0   1   2   12.30    0.42
   0   1   2    9.00    0.50
   0   1   2   11.27    0.40
  -1  -1  -2    9.65    0.31
  -1  -1  -2    8.60    0.42
  -1  -1  -2    8.84    0.35
  -1  -1  -2   10.04    0.54
  -1  -1  -2    9.56    0.36
  -1  -1  -2    9.76    0.43
  -1  -1  -2   10.18    0.51
   1   1   2    9.33    0.36
   1   1   2   10.29    0.31
   1   1   2    8.31    0.35
   1   1   2    9.89    0.43
   1   1   2    8.04    0.35
  -2  -1  -2  292.53    8.20
  -2  -1  -2  284.43   12.96
  -2  -1  -2  252.13   11.12
  -2  -1  -2  291.79   10.48
  -2  -1  -2  232.07    8.43
  -2  -1  -2  279.27    8.20
  -2  -1  -2  273.58    8.45
  -2  -1  -2  259.04   12.30
   2   1   2  278.59   12.95
   2   1   2  279.13   12.32
   2   1   2  235.56    8.43
   2   1   2  285.35   10.53
   2   1   2  312.87   11.15
   2   1   2  306.60    8.20
   2   1   2  275.88    8.20
   2   1   2  239.45    8.43
  -3  -1  -2    0.90    0.19
  -3  -1  -2    0.54    0.15
  -3  -1  -2    0.64    0.27
  -3  -1  -2    0.92    0.17
  -3  -1  -2    0.64    0.16
  -3  -1  -2    0.54    0.09
  -3  -1  -2    0.51    0.15
   3   1   2    1.03    0.20
   3   1   2    1.00    0.20
   3   1   2    0.90    0.27
   3   1   2    0.72    0.16
   3   1   2    0.81    0.15
   3   1   2    0.90    0.14
   3   1   2    0.52    0.15
  -4  -1  -2    4.33    0.33
  -4  -1  -2    4.10    0.46
  -4  -1  -2    3.03    0.51
  -4  -1  -2    3.95    0.26
  -4  -1  -2    3.84    0.32
  -4  -1  -2    3.39    0.28
  -4  -1  -2    4.43    0.44
   4   1   2    4.41    0.29
   4   1   2    3.84    0.30
   4   1   2    4.25    0.50
   4   1   2    3.47    0.31
   4   1   2    5.46    0.51
  -5  -1  -2    1.35    0.38
  -5  -1  -2    1.39    0.18
  -5  -1  -2    1.94    0.28
  -5  -1  -2    1.26    0.22
   5   1   2    1.02    0.27
   5   1   2    1.26    0.23
   5   1   2    1.41    0.26
   5   1   2    1.55    0.31
  -6  -1  -2   30.63    1.21
  -6  -1  -2   32.08    2.04
  -6  -1  -2   29.63    1.26
  -6  -1  -2   29.28    1.29
   6   1   2   30.02    1.69
   6   1   2   34.25    1.30
   6   1   2   29.15    1.80
   6   1   2   32.26    1.32
  -7  -1  -2    0.51    0.21
  -7  -1  -2    0.02    0.34
  -7  -1  -2    0.30    0.23
  -7  -1  -2    0.14    0.11
   7   1   2    0.24    0.27
   7   1   2    0.65    0.33
   7   1   2    0.24    0.33
   7   1   2    0.27    0.26
  -8  -1  -2    8.41    0.51
  -8  -1  -2    7.91    0.59
  -8  -1  -2    7.87    0.64
  -8  -1  -2    7.41    1.02
   8   1   2    8.40    0.63
   8   1   2    8.14    0.87
   8   1   2   10.08    0.77
   8   1   2    9.22    0.92
  -9  -1  -2    2.06    0.44
  -9  -1  -2    0.66    0.17
  -9  -1  -2    0.68    0.49
  -9  -1  -2    1.84    0.50
   9   1   2    0.36    0.35
   9   1   2    0.45    0.29
   9   1   2    0.72    0.33
 -10  -1  -2    1.91    0.81
 -10  -1  -2    1.51    0.23
 -10  -1  -2    2.64    0.46
 -10  -1  -2    2.43    0.51
  10   1   2    2.50    0.60
  10   1   2    1.61    0.46
  10   1   2    1.08    0.48
  10   1   2    1.52    0.50
 -11  -1  -2   -0.05    0.49
 -11  -1  -2   -0.27    0.40
 -11  -1  -2    0.18    0.52
  11   1   2   -0.11    0.42
  11   1   2   -0.25    0.33
  11   1   2   -0.81    0.48
  11   1   2   -0.25    0.25
 -12  -1  -2    1.96    0.36
 -12  -1  -2    3.09    0.64
 -12  -1  -2    1.87    0.74
 -12  -1  -2    3.00    0.72
  12   1   2    2.18    0.56
  12   1   2    1.13    0.47
  12   1   2    0.69    0.70
  12   1   2    1.99    0.51
 -13  -1  -2    0.52    0.61
 -13  -1  -2    0.09    0.44
 -13  -1  -2    0.32    0.38
  13   1   2   -0.39    0.49
  13   1   2    0.81    0.62
  13   1   2   -0.57    0.67
  13   1   2    1.25    0.49
 -14  -1  -2    1.86    0.55
 -14  -1  -2    2.01    0.65
 -14  -1  -2    2.04    0.94
  14   1   2    2.57    0.79
  14   1   2    1.97    0.69
  14   1   2    0.30    0.66
  14  -2  -2    1.24    0.77
  14  -2  -2    3.06    0.76
 -14   2   2    1.85    0.92
 -14   2   2    2.54    0.71
 -14   2   2    3.28    0.77
  13  -2  -2    0.97    0.45
  13  -2  -2   -0.75    0.72
  13  -2  -2    1.71    0.73
  13  -2  -2    0.40    0.46
 -13   2   2    0.57    0.43
 -13   2   2    0.77    0.52
 -13   2   2    0.88    0.75
  12  -2  -2   -0.08    0.68
  12  -2  -2    2.65    0.57
  12  -2  -2    1.59    0.54
 -12   2   2    3.16    0.67
 -12   2   2    2.13    0.70
 -12   2   2    1.86    0.81
  11  -2  -2    0.57    0.40
  11  -2  -2    0.23    0.35
  11  -2  -2   -0.18    0.41
  11  -2  -2    0.57    0.46
 -11   2   2    0.36    0.45
 -11   2   2    0.14    0.36
 -11   2   2   -0.02    0.52
  10  -2  -2   -0.10    0.37
  10  -2  -2   -0.39    0.27
  10  -2  -2   -0.42    0.28
  10  -2  -2   -0.14    0.27
 -10   2   2   -0.16    0.33
 -10   2   2   -0.17    0.27
 -10   2   2   -0.01    0.70
   9  -2  -2    1.71    0.50
   9  -2  -2    0.97    0.53
   9  -2  -2    0.94    0.35
   9  -2  -2    1.49    0.45
  -9   2   2    1.05    0.49
  -9   2   2    0.87    0.41
  -9   2   2    1.16    0.22
  -9   2   2    0.50    0.70
   8  -2  -2    0.20    0.23
   8  -2  -2   -0.03    0.26
   8  -2  -2    0.07    0.27
   8  -2  -2   -0.24    0.19
  -8   2   2   -0.10    0.25
  -8   2   2   -0.12    0.19
  -8   2   2    0.01    0.12
  -8   2   2   -0.41    0.55
   7  -2  -2    3.36    0.43
   7  -2  -2    3.48    0.57
   7  -2  -2    3.55    0.47
   7  -2  -2    2.51    0.52
  -7   2   2    3.10    0.43
  -7   2   2    3.52    0.39
  -7   2   2    3.08    0.64
  -7   2   2    3.09    0.25
   6  -2  -2    0.11    0.15
   6  -2  -2    0.19    0.22
   6  -2  -2    0.09    0.18
   6  -2  -2   -0.05    0.19
  -6   2   2    0.33    0.22
  -6   2   2   -0.03    0.17
  -6   2   2    0.08    0.17
  -6   2   2   -0.01    0.11
  -6   2   2    0.29    0.35
   5  -2  -2    0.43    0.19
   5  -2  -2    0.41    0.21
   5  -2  -2    0.37    0.20
   5  -2  -2    0.45    0.19
  -5   2   2    0.36    0.40
  -5   2   2    0.52    0.11
  -5   2   2    0.12    0.24
  -5   2   2    0.41    0.17
  -5   2   2    0.44    0.18
   4  -2  -2   24.84    1.02
   4  -2  -2   25.02    0.99
   4  -2  -2   24.64    1.37
   4  -2  -2   25.19    1.39
  -4   2   2   24.35    1.00
  -4   2   2   25.64    1.15
  -4   2   2   25.93    1.54
  -4   2   2   24.52    0.80
  -4   2   2   24.19    0.95
   3  -2  -2    4.30    0.30
   3  -2  -2    4.67    0.38
   3  -2  -2    4.16    0.30
   3  -2  -2    4.79    0.47
   3  -2  -2    4.71    0.33
   3  -2  -2    4.44    0.43
   3  -2  -2    3.62    0.39
   3  -2  -2    4.02    0.27
   3  -2  -2    4.79    0.49
   3  -2  -2    4.29    0.20
  -3   2   2    5.42    0.56
  -3   2   2    4.25    0.31
  -3   2   2    3.77    0.48
  -3   2   2    4.60    0.32
  -3   2   2    4.37    0.29
  -3   2   2    4.27    0.41
  -3   2   2    4.70    0.36
  -3   2   2    4.02    0.29
  -3   2   2    4.39    0.20
   2  -2  -2   33.18    1.74
   2  -2  -2   34.62    1.19
   2  -2  -2   32.41    1.68
   2  -2  -2   31.89    1.00
   2  -2  -2   33.66    1.12
   2  -2  -2   33.12    1.17
   2  -2  -2   32.49    1.58
   2  -2  -2   33.94    1.15
   2  -2  -2   32.35    1.42
  -2   2   2   33.60    1.77
  -2   2   2   33.51    1.13
  -2   2   2   32.73    1.56
  -2   2   2   32.76    1.69
  -2   2   2   34.38    1.17
  -2   2   2   34.43    1.18
  -2   2   2   33.30    1.41
  -2   2   2   35.53    1.15
   1  -2  -2   57.82    2.57
   1  -2  -2   59.66    2.39
   1  -2  -2   61.16    1.94
   1  -2  -2   58.22    1.95
   1  -2  -2   58.57    2.91
   1  -2  -2   64.36    1.89
   1  -2  -2   58.18    2.79
   1  -2  -2   60.01    1.90
  -1   2   2   57.56    2.79
  -1   2   2   63.65    1.89
  -1   2   2   57.93    2.57
  -1   2   2   57.24    2.38
  -1   2   2   64.14    1.96
  -1   2   2   65.11    1.90
  -1   2   2   61.12    1.94
  -1   2   2   58.41    2.91
   0  -2  -2  431.26   20.06
   0  -2  -2  422.49   18.21
   0  -2  -2  423.23   13.79
   0  -2  -2  468.52   13.73
   0  -2  -2  426.90   16.87
   0  -2  -2  460.43   13.42
   0  -2  -2  420.85   19.67
   0  -2  -2  456.80   13.45
   0   2   2  410.30   13.38
   0   2   2  483.12   13.73
   0   2   2  456.45   13.84
   0   2   2  450.38   13.37
   0   2   2  428.02   17.02
   0   2   2  412.14   19.73
  -1  -2  -2   85.26    4.16
  -1  -2  -2   85.20    2.85
  -1  -2  -2   87.65    4.03
  -1  -2  -2   95.10    2.78
  -1  -2  -2   93.01    2.86
  -1  -2  -2   99.80    2.65
  -1  -2  -2   85.95    3.49
  -1  -2  -2   98.07    2.78
   1   2   2   84.44    2.76
   1   2   2   85.39    4.03
   1   2   2   94.40    2.78
   1   2   2   88.89    4.32
   1   2   2   87.66    3.49
   1   2   2   85.49    4.17
   1   2   2   92.64    2.86
   1   2   2   96.14    2.65
   1   2   2   92.14    2.86
  -2  -2  -2   23.84    1.14
  -2  -2  -2   24.20    0.86
  -2  -2  -2   21.57    1.00
  -2  -2  -2   24.61    1.28
  -2  -2  -2   25.07    0.84
  -2  -2  -2   21.10    0.85
  -2  -2  -2   26.37    1.14
  -2  -2  -2   21.93    1.28
  -2  -2  -2   25.64    0.85
   2   2   2   23.11    1.31
   2   2   2   24.11    1.14
   2   2   2   24.76    0.83
   2   2   2   20.10    0.85
   2   2   2   26.18    0.87
   2   2   2   22.35    0.83
   2   2   2   23.01    1.27
   2   2   2   26.19    1.02
  -3  -2  -2   49.73    1.97
  -3  -2  -2   48.79    2.43
  -3  -2  -2   50.72    2.20
  -3  -2  -2   48.31    1.68
  -3  -2  -2   50.19    2.58
  -3  -2  -2   42.14    1.59
  -3  -2  -2   48.74    1.63
  -3  -2  -2   50.50    1.68
   3   2   2   46.27    2.43
   3   2   2   48.47    1.69
   3   2   2   54.62    2.23
   3   2   2   49.95    1.67
   3   2   2   50.19    1.62
   3   2   2   48.18    1.63
   3   2   2   43.68    2.53
   3   2   2   49.90    1.96
  -4  -2  -2   27.25    1.04
  -4  -2  -2   27.09    1.20
  -4  -2  -2   28.49    1.11
  -4  -2  -2   29.00    1.45
  -4  -2  -2   26.86    1.66
   4   2   2   27.60    1.06
   4   2   2   28.16    1.57
   4   2   2   26.49    1.10
   4   2   2   30.55    1.47
  -5  -2  -2    7.81    0.81
  -5  -2  -2    8.22    0.52
  -5  -2  -2    8.74    0.50
  -5  -2  -2    8.42    0.52
   5   2   2    7.92    0.52
   5   2   2    8.94    0.74
   5   2   2    7.80    0.49
   5   2   2    9.89    0.73
  -6  -2  -2    3.36    0.39
  -6  -2  -2    3.62    0.33
  -6  -2  -2    2.80    0.56
  -6  -2  -2    3.67    0.36
   6   2   2    3.77    0.38
   6   2   2    3.51    0.45
   6   2   2    3.88    0.61
   6   2   2    2.60    0.45
  -7  -2  -2    0.34    0.26
  -7  -2  -2    0.61    0.52
   7   2   2    0.44    0.29
   7   2   2    0.49    0.35
   7   2   2    0.44    0.25
   7   2   2    0.74    0.31
  -8  -2  -2   10.70    0.72
  -8  -2  -2    7.73    0.65
  -8  -2  -2    9.26    1.09
  -8  -2  -2    8.31    0.58
   8   2   2    9.03    0.69
   8   2   2    7.49    0.87
   8   2   2    6.85    0.87
   8   2   2   10.27    0.73
  -9  -2  -2    0.49    0.19
  -9  -2  -2    0.59    0.28
  -9  -2  -2   -0.01    0.44
  -9  -2  -2    0.35    0.32
   9   2   2    0.41    0.35
   9   2   2    0.30    0.35
   9   2   2   -0.35    0.36
   9   2   2    0.17    0.26
 -10  -2  -2   19.27    1.01
 -10  -2  -2   18.78    1.22
 -10  -2  -2   18.75    1.91
 -10  -2  -2   18.46    1.05
  10   2   2   18.58    1.64
  10   2   2   17.25    1.07
  10   2   2   20.57    1.73
  10   2   2   17.90    1.13
 -11  -2  -2   -0.14    0.67
 -11  -2  -2    0.37    0.33
 -11  -2  -2   -0.03    0.35
  11   2   2   -1.03    0.47
  11   2   2   -0.12    0.30
  11   2   2   -0.11    0.30
  11   2   2   -0.52    0.44
 -12  -2  -2    0.03    0.53
 -12  -2  -2    0.02    0.55
 -12  -2  -2    0.18    0.48
  12   2   2    0.13    0.49
  12   2   2   -0.19    0.47
  12   2   2    0.41    0.42
  12   2   2    0.17    0.49
 -13  -2  -2    0.72    0.43
 -13  -2  -2    0.39    0.59
 -13  -2  -2    1.19    0.53
  13   2   2    1.20    0.48
  13   2   2   -0.15    0.54
  13   2   2   -0.20    0.72
  13   2   2    0.70    0.64
 -14  -2  -2    0.94    0.49
 -14  -2  -2    1.27    0.76
 -14  -2  -2    1.14    0.53
  14   2   2    1.86    0.74
  14   2   2    1.69    0.67
  14   2   2   -0.15    0.64
  14  -3  -2    0.98    0.57
  14  -3  -2   -1.06    0.49
 -14   3   2   -0.04    0.59
 -14   3   2   -0.31    0.58
 -14   3   2    0.72    0.70
  13  -3  -2    0.74    0.45
  13  -3  -2   -0.43    0.48
  13  -3  -2   -0.04    0.40
 -13   3   2   -0.14    0.49
 -13   3   2   -0.14    0.58
 -13   3   2    0.84    0.52
  12  -3  -2    1.91    0.56
  12  -3  -2    1.79    0.58
  12  -3  -2   -0.25    0.65
 -12   3   2    1.70    0.49
 -12   3   2    1.88    0.77
 -12   3   2    2.67    0.71
  11  -3  -2    1.48    0.43
  11  -3  -2    0.14    0.45
  11  -3  -2    0.88    0.42
  11  -3  -2    1.88    0.58
 -11   3   2    1.17    0.49
 -11   3   2    0.43    0.59
 -11   3   2    1.16    0.46
  10  -3  -2    1.44    0.44
  10  -3  -2    0.58    0.57
  10  -3  -2    2.04    0.46
  10  -3  -2    2.52    0.52
 -10   3   2    1.75    0.56
 -10   3   2    1.89    0.44
 -10   3   2    0.99    0.61
   9  -3  -2   11.26    0.79
   9  -3  -2   11.35    1.12
   9  -3  -2   10.45    1.14
   9  -3  -2   10.54    0.82
  -9   3   2   10.57    0.54
  -9   3   2    9.68    1.26
  -9   3   2   11.88    0.83
  -9   3   2   11.60    0.83
   8  -3  -2   -0.13    0.21
   8  -3  -2   -0.01    0.34
   8  -3  -2   -0.16    0.24
   8  -3  -2   -0.26    0.28
  -8   3   2   -0.01    0.41
  -8   3   2   -0.04    0.25
  -8   3   2   -0.23    0.27
  -8   3   2    0.15    0.15
   7  -3  -2    3.13    0.49
   7  -3  -2    2.54    0.43
   7  -3  -2    2.82    0.41
   7  -3  -2    1.86    0.48
  -7   3   2    2.94    0.39
  -7   3   2    2.96    0.42
  -7   3   2    2.66    0.26
  -7   3   2    2.78    0.61
   6  -3  -2    6.14    0.71
   6  -3  -2    6.54    0.70
   6  -3  -2    6.69    0.50
   6  -3  -2    7.30    0.60
  -6   3   2    7.48    0.85
  -6   3   2    6.98    0.36
  -6   3   2    7.11    0.55
  -6   3   2    7.39    0.54
  -6   3   2    7.35    0.53
   5  -3  -2    1.14    0.28
   5  -3  -2    1.30    0.25
   5  -3  -2    1.40    0.27
   5  -3  -2    1.01    0.28
   5  -3  -2    1.21    0.24
  -5   3   2    1.49    0.24
  -5   3   2    1.22    0.30
  -5   3   2    1.11    0.36
  -5   3   2    1.42    0.17
  -5   3   2    1.20    0.22
   4  -3  -2   27.12    1.53
   4  -3  -2   26.92    0.89
   4  -3  -2   27.87    1.12
   4  -3  -2   27.18    1.06
   4  -3  -2   27.04    1.48
   4  -3  -2   27.80    1.26
  -4   3   2   26.62    1.07
  -4   3   2   28.22    1.25
  -4   3   2   26.86    1.03
  -4   3   2   26.91    1.63
  -4   3   2   26.47    0.89
   3  -3  -2    7.71    0.34
   3  -3  -2    8.11    0.43
   3  -3  -2    7.66    0.44
   3  -3  -2    8.26    0.52
   3  -3  -2    7.58    0.60
   3  -3  -2    8.24    0.42
   3  -3  -2    8.46    0.67
  -3   3   2    7.89    0.49
  -3   3   2    7.50    0.42
  -3   3   2    8.33    0.65
  -3   3   2    8.12    0.46
  -3   3   2    8.47    0.45
   2  -3  -2   23.54    0.89
   2  -3  -2   24.28    0.93
   2  -3  -2   23.05    0.89
   2  -3  -2   24.55    1.25
   2  -3  -2   23.77    1.11
   2  -3  -2   25.04    1.35
   2  -3  -2   24.47    0.87
   2  -3  -2   24.01    0.79
   2  -3  -2   25.50    1.32
  -2   3   2   24.22    0.88
  -2   3   2   24.15    0.90
  -2   3   2   23.45    1.09
  -2   3   2   24.63    0.91
  -2   3   2   24.34    1.35
  -2   3   2   24.43    1.23
  -2   3   2   24.29    0.87
  -2   3   2   25.99    1.35
   1  -3  -2   35.75    1.78
   1  -3  -2   35.55    1.24
   1  -3  -2   35.36    1.21
   1  -3  -2   35.66    1.24
   1  -3  -2   35.63    1.20
   1  -3  -2   35.66    1.67
   1  -3  -2   36.23    1.54
   1  -3  -2   36.08    1.80
  -1   3   2   36.27    1.24
  -1   3   2   36.25    1.20
  -1   3   2   37.04    1.80
  -1   3   2   37.78    1.21
  -1   3   2   39.82    1.26
  -1   3   2   35.88    1.53
  -1   3   2   36.38    1.66
  -1   3   2   36.10    1.81
   0  -3  -2   30.94    1.51
   0  -3  -2   30.23    1.05
   0  -3  -2   29.98    1.06
   0  -3  -2   30.84    1.01
   0  -3  -2   30.24    1.31
   0  -3  -2   30.78    1.02
   0  -3  -2   30.40    0.88
   0   3   2   31.32    1.05
   0   3   2   31.09    1.01
   0   3   2   28.94    1.05
   0   3   2   29.89    1.49
   0   3   2   30.06    1.02
   0   3   2   30.34    0.88
   0   3   2   31.12    1.31
  -1  -3  -2  128.25    3.81
  -1  -3  -2  132.46    6.17
  -1  -3  -2  122.47    4.09
  -1  -3  -2  133.74    3.97
  -1  -3  -2  127.33    3.97
  -1  -3  -2  131.11    4.09
  -1  -3  -2  129.87    5.03
  -1  -3  -2  130.03    6.00
  -1  -3  -2  129.58    5.78
   1   3   2  123.69    3.81
   1   3   2  133.88    5.03
   1   3   2  132.87    5.80
   1   3   2  128.40    3.96
   1   3   2  127.03    4.09
   1   3   2  126.51    4.09
   1   3   2  136.38    6.17
   1   3   2  139.47    3.98
   1   3   2  128.87    6.00
  -2  -3  -2    3.58    0.26
  -2  -3  -2    4.32    0.32
  -2  -3  -2    3.68    0.25
  -2  -3  -2    3.86    0.31
  -2  -3  -2    4.22    0.28
  -2  -3  -2    4.07    0.26
  -2  -3  -2    5.57    0.54
  -2  -3  -2    4.77    0.26
  -2  -3  -2    4.40    0.46
   2   3   2    4.02    0.30
   2   3   2    4.11    0.26
   2   3   2    4.07    0.28
   2   3   2    3.77    0.27
   2   3   2    4.58    0.31
   2   3   2    5.12    0.50
   2   3   2    4.07    0.25
   2   3   2    4.90    0.45
  -3  -3  -2    8.54    0.47
  -3  -3  -2    9.70    0.50
  -3  -3  -2    9.71    0.64
  -3  -3  -2    8.48    0.54
  -3  -3  -2    8.99    0.46
  -3  -3  -2   10.28    0.49
  -3  -3  -2   10.05    0.71
  -3  -3  -2   10.15    0.79
   3   3   2    8.92    0.46
   3   3   2   11.27    0.81
   3   3   2    9.46    0.76
   3   3   2    8.73    0.47
   3   3   2    9.46    0.53
   3   3   2   10.80    0.49
   3   3   2    8.79    0.51
   3   3   2   10.54    0.53
  -4  -3  -2    5.09    0.38
  -4  -3  -2    4.61    0.41
  -4  -3  -2    5.17    0.67
  -4  -3  -2    4.20    0.37
   4   3   2    5.53    0.63
   4   3   2    5.19    0.42
   4   3   2    4.74    0.35
   4   3   2    4.54    0.38
  -5  -3  -2    4.97    0.40
  -5  -3  -2    6.18    0.46
  -5  -3  -2    6.57    0.72
  -5  -3  -2    6.18    0.51
   5   3   2    6.00    0.51
   5   3   2    6.30    0.48
   5   3   2    6.72    0.73
   5   3   2    6.30    0.68
  -6  -3  -2    0.38    0.15
  -6  -3  -2    0.49    0.21
  -6  -3  -2    0.57    0.32
  -6  -3  -2    0.57    0.47
   6   3   2    0.48    0.28
   6   3   2    0.21    0.28
   6   3   2    0.68    0.28
   6   3   2    0.36    0.31
  -7  -3  -2   13.67    0.76
  -7  -3  -2   13.56    1.35
  -7  -3  -2   14.75    0.82
  -7  -3  -2   13.48    0.81
   7   3   2   13.93    0.79
   7   3   2   14.76    1.18
   7   3   2   13.51    0.82
   7   3   2   13.63    1.13
  -8  -3  -2    1.49    0.39
  -8  -3  -2    2.00    0.36
  -8  -3  -2    2.03    0.60
  -8  -3  -2    1.25    0.23
   8   3   2    1.30    0.47
   8   3   2    1.13    0.37
   8   3   2    1.75    0.39
   8   3   2    1.81    0.43
  -9  -3  -2    0.66    0.23
  -9  -3  -2    0.54    0.34
  -9  -3  -2    0.71    0.30
  -9  -3  -2    1.59    0.59
   9   3   2    1.09    0.51
   9   3   2    0.48    0.35
   9   3   2    0.86    0.42
   9   3   2    0.70    0.35
 -10  -3  -2   15.84    1.80
 -10  -3  -2   16.02    1.05
 -10  -3  -2   16.10    1.04
 -10  -3  -2   16.06    0.96
  10   3   2   16.10    1.58
  10   3   2   15.53    1.57
  10   3   2   14.96    1.04
  10   3   2   14.91    0.99
 -11  -3  -2    0.09    0.70
 -11  -3  -2   -0.08    0.50
 -11  -3  -2    0.61    0.36
  11   3   2    0.16    0.34
  11   3   2   -0.31    0.37
  11   3   2   -0.35    0.48
  11   3   2   -0.05    0.34
 -12  -3  -2    4.80    0.74
 -12  -3  -2    4.43    1.14
 -12  -3  -2    4.74    0.73
  12   3   2    3.78    0.86
  12   3   2    5.37    0.79
  12   3   2    2.62    0.84
  12   3   2    5.00    0.78
 -13  -3  -2    0.47    0.62
 -13  -3  -2   -0.39    0.75
 -13  -3  -2    0.12    0.37
  13   3   2    0.24    0.38
  13   3   2    0.09    0.56
  13   3   2   -0.90    0.41
 -14  -3  -2    0.66    0.58
 -14  -3  -2    0.22    0.51
 -14  -3  -2   -0.09    0.82
  14   3   2    0.42    0.41
  14   3   2    0.41    0.60
  14  -4  -2    0.13    0.66
  14  -4  -2   -0.28    0.48
 -14   4   2   -0.42    0.63
 -14   4   2   -0.15    0.41
  13  -4  -2   -0.46    0.48
  13  -4  -2   -0.22    0.38
  13  -4  -2   -0.06    0.36
 -13   4   2    0.28    0.46
 -13   4   2    0.56    0.80
 -13   4   2   -0.27    0.52
  12  -4  -2    0.57    0.50
  12  -4  -2    0.53    0.46
  12  -4  -2    0.62    0.73
  12  -4  -2    1.81    0.52
 -12   4   2    0.60    0.58
 -12   4   2    0.59    0.77
 -12   4   2    0.92    0.42
  11  -4  -2   -0.06    0.41
  11  -4  -2    0.56    0.41
  11  -4  -2    0.68    0.38
  11  -4  -2    0.41    0.50
 -11   4   2    0.80    0.44
 -11   4   2    1.13    0.48
 -11   4   2    1.00    0.76
  10  -4  -2    3.16    0.60
  10  -4  -2    1.80    0.66
  10  -4  -2    2.47    0.54
  10  -4  -2    3.47    0.58
 -10   4   2    2.71    0.47
 -10   4   2    3.62    0.37
 -10   4   2    2.00    0.83
 -10   4   2    2.76    0.63
   9  -4  -2    0.63    0.34
   9  -4  -2    0.33    0.45
   9  -4  -2    0.53    0.30
   9  -4  -2    0.38    0.32
  -9   4   2    0.03    0.45
  -9   4   2    0.60    0.20
  -9   4   2    0.44    0.33
  -9   4   2    0.37    0.37
   8  -4  -2   -0.03    0.36
   8  -4  -2    0.38    0.23
   8  -4  -2    0.10    0.35
   8  -4  -2    0.34    0.26
  -8   4   2    0.65    0.31
  -8   4   2    0.23    0.16
  -8   4   2    0.12    0.31
  -8   4   2    0.26    0.41
   7  -4  -2    6.20    0.57
   7  -4  -2    5.77    0.63
   7  -4  -2    5.96    0.69
   7  -4  -2    5.73    0.84
  -7   4   2    5.43    0.53
  -7   4   2    6.65    0.99
  -7   4   2    5.10    0.58
  -7   4   2    5.02    0.36
   6  -4  -2   18.94    1.30
   6  -4  -2   20.38    1.32
   6  -4  -2   18.43    0.93
   6  -4  -2   19.35    1.02
   6  -4  -2   18.73    0.90
  -6   4   2   17.56    0.85
  -6   4   2   18.22    0.71
  -6   4   2   18.55    1.45
  -6   4   2   17.18    0.89
   5  -4  -2    8.66    0.41
   5  -4  -2    6.92    0.51
   5  -4  -2    7.82    0.51
   5  -4  -2    8.71    0.74
   5  -4  -2    9.33    0.60
   5  -4  -2    7.31    0.72
  -5   4   2    7.72    0.54
  -5   4   2    7.49    0.51
  -5   4   2    7.14    0.39
  -5   4   2    7.72    0.51
  -5   4   2    7.39    0.84
   4  -4  -2    0.72    0.25
   4  -4  -2    0.61    0.16
   4  -4  -2    0.35    0.18
   4  -4  -2    0.40    0.20
   4  -4  -2    0.43    0.18
   4  -4  -2    0.50    0.13
  -4   4   2    0.66    0.14
  -4   4   2    0.60    0.16
  -4   4   2    0.71    0.20
  -4   4   2    0.84    0.28
  -4   4   2    0.55    0.16
  -4   4   2    0.77    0.25
   3  -4  -2   12.09    0.54
   3  -4  -2   12.50    0.49
   3  -4  -2   12.06    0.70
   3  -4  -2   11.83    0.58
   3  -4  -2   12.30    0.61
   3  -4  -2   12.22    0.84
   3  -4  -2   11.70    0.83
  -3   4   2   11.72    0.58
  -3   4   2   11.66    0.67
  -3   4   2   12.09    0.60
  -3   4   2   12.25    0.56
  -3   4   2   12.67    0.86
   2  -4  -2   50.94    1.75
   2  -4  -2   50.40    1.65
   2  -4  -2   50.26    1.72
   2  -4  -2   49.02    1.66
   2  -4  -2   50.46    2.10
   2  -4  -2   50.18    2.32
   2  -4  -2   50.27    2.50
   2  -4  -2   48.89    1.55
  -2   4   2   48.51    2.49
  -2   4   2   48.96    1.64
  -2   4   2   52.36    2.52
  -2   4   2   47.63    1.69
  -2   4   2   49.78    1.71
  -2   4   2   50.64    2.09
   1  -4  -2   -0.06    0.10
   1  -4  -2    0.01    0.10
   1  -4  -2   -0.10    0.08
   1  -4  -2   -0.06    0.08
   1  -4  -2    0.10    0.17
   1  -4  -2   -0.01    0.09
   1  -4  -2   -0.12    0.05
   1  -4  -2    0.21    0.11
   1  -4  -2    0.06    0.12
  -1   4   2   -0.20    0.09
  -1   4   2   -0.02    0.10
  -1   4   2   -0.11    0.07
  -1   4   2    0.00    0.11
  -1   4   2    0.17    0.15
  -1   4   2    0.02    0.23
  -1   4   2   -0.14    0.08
  -1   4   2   -0.01    0.14
   0  -4  -2   96.60    3.85
   0  -4  -2   95.48    3.02
   0  -4  -2  100.66    3.02
   0  -4  -2   97.33    3.10
   0  -4  -2   99.72    4.45
   0  -4  -2   93.92    3.12
   0  -4  -2   96.20    2.74
   0   4   2   99.99    4.46
   0   4   2   92.90    2.92
   0   4   2   98.78    2.75
   0   4   2   96.66    3.11
   0   4   2   96.43    3.01
   0   4   2   96.44    3.01
   0   4   2  101.65    3.86
   0   4   2   95.26    3.11
  -1  -4  -2   15.48    0.63
  -1  -4  -2   14.53    0.59
  -1  -4  -2   14.48    0.57
  -1  -4  -2   15.03    0.80
  -1  -4  -2   13.36    0.57
  -1  -4  -2   13.81    0.57
  -1  -4  -2   14.54    0.81
  -1  -4  -2   14.32    0.76
  -1  -4  -2   14.64    0.94
   1   4   2   13.67    0.59
   1   4   2   14.35    0.57
   1   4   2   13.86    0.74
   1   4   2   15.01    0.83
   1   4   2   15.14    0.61
   1   4   2   14.41    0.57
   1   4   2   14.51    0.57
   1   4   2   14.53    0.78
  -2  -4  -2    6.72    0.34
  -2  -4  -2    6.64    0.38
  -2  -4  -2    6.58    0.38
  -2  -4  -2    6.77    0.42
  -2  -4  -2    7.76    0.57
  -2  -4  -2    7.21    0.62
  -2  -4  -2    6.74    0.38
  -2  -4  -2    6.49    0.50
  -2  -4  -2    7.09    0.36
   2   4   2    6.63    0.35
   2   4   2    6.39    0.37
   2   4   2    7.00    0.41
   2   4   2    7.40    0.65
   2   4   2    6.54    0.34
   2   4   2    7.32    0.53
   2   4   2    7.47    0.46
   2   4   2    6.57    0.38
   2   4   2    7.10    0.47
  -3  -4  -2   28.03    1.07
  -3  -4  -2   28.40    1.32
  -3  -4  -2   29.71    1.66
  -3  -4  -2   27.99    1.10
  -3  -4  -2   29.66    1.08
   3   4   2   28.27    1.09
   3   4   2   29.83    1.66
   3   4   2   29.35    1.08
   3   4   2   26.39    1.33
   3   4   2   28.99    1.12
   3   4   2   29.93    1.65
   3   4   2   30.64    1.36
  -4  -4  -2    6.67    0.49
  -4  -4  -2    9.04    0.53
  -4  -4  -2    6.88    0.42
  -4  -4  -2    7.00    0.68
   4   4   2    7.56    0.71
   4   4   2    7.55    0.43
   4   4   2    6.39    0.43
   4   4   2    7.04    0.46
  -5  -4  -2    1.16    0.26
  -5  -4  -2    0.69    0.19
  -5  -4  -2    0.92    0.43
  -5  -4  -2    0.76    0.21
   5   4   2    0.65    0.25
   5   4   2    0.64    0.33
   5   4   2    0.74    0.23
   5   4   2    0.51    0.12
  -6  -4  -2   20.86    1.01
  -6  -4  -2   23.71    1.66
  -6  -4  -2   19.95    0.96
  -6  -4  -2   21.39    1.12
   6   4   2   22.96    1.09
   6   4   2   20.67    0.99
   6   4   2   23.59    1.51
  -7  -4  -2    6.64    1.04
  -7  -4  -2    6.52    0.57
  -7  -4  -2    6.30    0.55
  -7  -4  -2    6.78    0.53
   7   4   2    7.14    0.84
   7   4   2    7.56    0.56
   7   4   2    6.32    0.57
  -8  -4  -2    0.02    0.17
  -8  -4  -2    0.31    0.44
  -8  -4  -2    0.55    0.39
  -8  -4  -2    0.17    0.23
   8   4   2    0.27    0.37
   8   4   2    0.57    0.33
   8   4   2    0.13    0.39
  -9  -4  -2    1.17    0.60
  -9  -4  -2    1.55    0.38
  -9  -4  -2    1.12    0.31
  -9  -4  -2    1.32    0.50
   9   4   2    2.11    0.53
   9   4   2    1.51    0.45
   9   4   2    1.09    0.54
 -10  -4  -2    0.35    0.56
 -10  -4  -2    0.68    0.50
 -10  -4  -2    0.11    0.30
 -10  -4  -2    0.23    0.25
  10   4   2   -0.17    0.49
  10   4   2   -0.12    0.34
  10   4   2    0.73    0.44
 -11  -4  -2   -0.10    0.30
 -11  -4  -2    0.06    0.56
 -11  -4  -2    0.08    0.38
  11   4   2    0.05    0.36
  11   4   2   -0.04    0.30
  11   4   2   -0.56    0.47
 -12  -4  -2    0.98    0.48
 -12  -4  -2    0.29    0.62
 -12  -4  -2    1.51    0.56
  12   4   2    0.95    0.41
  12   4   2   -0.53    0.59
  12   4   2    0.54    0.44
 -13  -4  -2   -0.02    0.61
 -13  -4  -2   -0.55    0.56
 -13  -4  -2   -0.11    0.34
  13   4   2    0.41    0.46
  13   4   2    0.98    0.60
 -14  -4  -2   -0.32    0.52
 -14  -4  -2    0.13    0.45
 -14  -4  -2    0.13    0.63
  14   4   2    0.17    0.41
  14   4   2    0.21    0.62
  13  -5  -2   -0.27    0.72
  13  -5  -2    1.01    0.54
  13  -5  -2    1.55    0.60
 -13   5   2    0.87    0.63
 -13   5   2    0.96    0.78
 -13   5   2    1.03    0.47
  12  -5  -2    2.61    0.60
  12  -5  -2    3.42    0.73
  12  -5  -2    1.44    0.62
  12  -5  -2    3.75    0.66
 -12   5   2    1.97    0.75
 -12   5   2    3.64    0.68
 -12   5   2    3.67    0.68
  11  -5  -2    0.07    0.36
  11  -5  -2   -0.10    0.31
  11  -5  -2   -0.38    0.35
  11  -5  -2   -0.02    0.30
 -11   5   2   -0.13    0.33
 -11   5   2   -0.06    0.29
 -11   5   2    0.12    0.47
  10  -5  -2   -0.02    0.32
  10  -5  -2   -0.38    0.38
  10  -5  -2    0.40    0.35
  10  -5  -2    0.18    0.36
 -10   5   2    0.26    0.61
 -10   5   2    0.40    0.23
 -10   5   2   -0.12    0.38
 -10   5   2    0.28    0.47
   9  -5  -2    0.90    0.52
   9  -5  -2    1.61    0.47
   9  -5  -2    1.05    0.36
   9  -5  -2    2.70    0.57
  -9   5   2    1.79    0.29
  -9   5   2    1.55    0.51
  -9   5   2    1.37    0.69
  -9   5   2    1.54    0.45
   8  -5  -2    1.98    0.48
   8  -5  -2    2.03    0.45
   8  -5  -2    1.38    0.41
   8  -5  -2    1.44    0.44
  -8   5   2    1.55    0.47
  -8   5   2    1.86    0.28
  -8   5   2    2.10    0.44
  -8   5   2    1.79    0.57
   7  -5  -2    0.75    0.28
   7  -5  -2    0.44    0.29
   7  -5  -2    0.55    0.30
   7  -5  -2    0.51    0.25
   7  -5  -2    0.75    0.29
  -7   5   2    0.68    0.49
  -7   5   2    0.55    0.30
  -7   5   2    0.62    0.19
  -7   5   2    0.63    0.35
   6  -5  -2    3.34    0.52
   6  -5  -2    2.23    0.43
   6  -5  -2    3.00    0.44
   6  -5  -2    3.10    0.43
   6  -5  -2    2.45    0.36
  -6   5   2    2.96    0.43
  -6   5   2    2.83    0.28
  -6   5   2    2.51    0.58
  -6   5   2    2.79    0.35
   5  -5  -2    5.56    0.54
   5  -5  -2    4.60    0.59
   5  -5  -2    5.01    0.48
   5  -5  -2    5.00    0.40
  -5   5   2    3.93    0.44
  -5   5   2    3.46    0.34
  -5   5   2    3.67    0.64
   4  -5  -2    7.05    0.56
   4  -5  -2    5.58    0.38
   4  -5  -2    5.81    0.43
  -4   5   2    5.65    0.47
  -4   5   2    6.74    0.44
  -4   5   2    7.08    0.49
  -4   5   2    6.33    0.65
   3  -5  -2   17.62    1.10
   3  -5  -2   17.14    1.09
   3  -5  -2   18.70    0.77
   3  -5  -2   18.85    0.75
   3  -5  -2   20.16    0.99
   3  -5  -2   17.31    0.78
  -3   5   2   18.19    0.80
  -3   5   2   18.09    1.12
  -3   5   2   17.67    0.74
  -3   5   2   16.75    0.78
   2  -5  -2    5.76    0.34
   2  -5  -2    5.31    0.44
   2  -5  -2    5.62    0.46
   2  -5  -2    5.76    0.38
   2  -5  -2    5.92    0.55
   2  -5  -2    6.00    0.36
  -2   5   2    5.28    0.35
  -2   5   2    5.64    0.34
  -2   5   2    5.42    0.36
   1  -5  -2   28.40    1.04
   1  -5  -2   28.70    1.48
   1  -5  -2   28.30    1.35
   1  -5  -2   29.44    1.07
   1  -5  -2   29.93    1.61
   1  -5  -2   29.98    1.44
   1  -5  -2   29.24    0.91
   1  -5  -2   30.17    1.03
  -1   5   2   29.43    1.02
  -1   5   2   29.18    1.06
  -1   5   2   28.62    1.08
   0  -5  -2   85.98    2.76
   0  -5  -2   86.14    2.65
   0  -5  -2   85.00    2.64
   0  -5  -2   86.61    2.74
   0  -5  -2   82.48    3.39
   0  -5  -2   83.30    2.40
   0  -5  -2   83.92    3.89
   0   5   2   83.05    2.72
   0   5   2   81.29    2.62
   0   5   2   80.89    2.71
   0   5   2   82.89    3.90
   0   5   2   81.39    2.58
   0   5   2   82.75    2.40
  -1  -5  -2   -0.11    0.14
  -1  -5  -2   -0.22    0.13
  -1  -5  -2    0.16    0.18
  -1  -5  -2    0.18    0.14
  -1  -5  -2   -0.07    0.11
  -1  -5  -2   -0.07    0.07
   1   5   2    0.01    0.08
   1   5   2    0.02    0.14
   1   5   2   -0.10    0.12
   1   5   2    0.13    0.17
   1   5   2   -0.10    0.06
   1   5   2   -0.07    0.09
   1   5   2   -0.05    0.11
  -2  -5  -2   10.32    0.70
  -2  -5  -2    9.92    0.59
  -2  -5  -2    9.37    0.51
  -2  -5  -2   10.31    0.48
  -2  -5  -2    9.46    0.66
  -2  -5  -2    9.89    0.47
   2   5   2    9.75    0.80
   2   5   2    9.03    0.47
   2   5   2    9.74    0.51
   2   5   2   10.39    0.67
   2   5   2    9.17    0.47
   2   5   2    9.71    0.51
   2   5   2   10.43    0.61
  -3  -5  -2   15.13    0.67
  -3  -5  -2   14.93    0.73
  -3  -5  -2   14.56    0.99
  -3  -5  -2   14.90    0.86
  -3  -5  -2   15.68    0.66
  -3  -5  -2   15.63    0.69
   3   5   2   13.01    0.65
   3   5   2   14.13    0.66
   3   5   2   14.52    0.98
   3   5   2   14.65    1.06
   3   5   2   14.01    0.67
   3   5   2   14.35    0.75
  -4  -5  -2   19.17    0.84
  -4  -5  -2   18.09    1.00
  -4  -5  -2   19.15    1.30
  -4  -5  -2   20.54    0.90
   4   5   2   18.15    0.88
   4   5   2   18.86    0.91
   4   5   2   19.40    1.37
   4   5   2   19.00    0.83
  -5  -5  -2    0.56    0.42
  -5  -5  -2    0.62    0.23
  -5  -5  -2    0.33    0.20
  -5  -5  -2    0.63    0.21
   5   5   2    0.57    0.20
   5   5   2    0.64    0.29
   5   5   2    0.77    0.23
   5   5   2    0.51    0.10
  -6  -5  -2    2.99    0.66
  -6  -5  -2    3.08    0.41
  -6  -5  -2    3.48    0.48
  -6  -5  -2    3.36    0.37
   6   5   2    2.94    0.28
   6   5   2    2.46    0.53
   6   5   2    2.61    0.41
   6   5   2    2.84    0.41
  -7  -5  -2    0.71    0.58
  -7  -5  -2    0.02    0.18
  -7  -5  -2    0.21    0.21
  -7  -5  -2    0.05    0.24
   7   5   2    0.33    0.29
   7   5   2    0.33    0.12
   7   5   2    0.33    0.17
   7   5   2    0.30    0.31
   7   5   2   -0.03    0.23
  -8  -5  -2    4.03    0.91
  -8  -5  -2    4.45    0.56
  -8  -5  -2    6.24    0.62
  -8  -5  -2    6.30    0.70
   8   5   2    6.34    0.70
   8   5   2    4.74    0.56
   8   5   2    5.35    0.45
   8   5   2    4.02    0.72
   8   5   2    5.06    0.53
  -9  -5  -2   12.04    0.89
  -9  -5  -2   12.37    1.58
  -9  -5  -2   11.95    0.88
  -9  -5  -2   11.66    0.80
   9   5   2   11.65    0.79
   9   5   2   13.87    0.94
   9   5   2   12.09    1.29
   9   5   2   11.68    0.88
 -10  -5  -2    4.21    0.59
 -10  -5  -2    3.93    0.62
 -10  -5  -2    2.94    0.98
 -10  -5  -2    5.53    0.64
  10   5   2    4.23    0.61
  10   5   2    3.81    0.63
  10   5   2    3.46    0.79
 -11  -5  -2   -0.16    0.49
 -11  -5  -2   -0.03    0.42
 -11  -5  -2    0.02    0.22
 -11  -5  -2   -0.95    0.70
  11   5   2   -0.72    0.54
  11   5   2   -0.05    0.41
  11   5   2    0.28    0.38
 -12  -5  -2   -0.53    0.81
 -12  -5  -2    0.63    0.56
 -12  -5  -2    0.54    0.38
  12   5   2    0.63    0.49
  12   5   2    0.81    0.56
 -13  -5  -2   -0.20    0.87
 -13  -5  -2    0.82    0.50
 -13  -5  -2    0.83    0.41
  13   5   2    0.76    0.43
  13   5   2    1.46    0.55
 -14  -5  -2    0.68    0.69
 -14  -5  -2    0.49    0.60
 -14  -5  -2   -0.76    0.89
  14   5   2    0.57    0.58
  14   5   2    1.17    0.69
  13  -6  -2    1.40    0.59
  13  -6  -2    1.86    0.66
  13  -6  -2    1.19    0.65
 -13   6   2    2.31    0.74
 -13   6   2    2.18    0.76
  12  -6  -2    2.22    0.64
  12  -6  -2    1.42    0.50
  12  -6  -2    1.22    0.47
  12  -6  -2    0.84    0.56
 -12   6   2    1.55    0.46
 -12   6   2    1.33    0.51
 -12   6   2    2.18    0.82
  11  -6  -2    0.85    0.50
  11  -6  -2    1.55    0.47
  11  -6  -2    1.10    0.50
  11  -6  -2    0.85    0.62
 -11   6   2    1.42    0.59
 -11   6   2    1.69    0.76
 -11   6   2    1.26    0.49
  10  -6  -2    1.56    0.51
  10  -6  -2    1.34    0.48
  10  -6  -2    1.05    0.57
  10  -6  -2    1.84    0.56
 -10   6   2    1.88    0.32
 -10   6   2    1.28    0.66
 -10   6   2    1.66    0.42
 -10   6   2    0.89    0.53
   9  -6  -2    0.64    0.49
   9  -6  -2    0.41    0.39
   9  -6  -2    0.49    0.37
   9  -6  -2    0.16    0.41
  -9   6   2    0.41    0.45
  -9   6   2    0.18    0.54
  -9   6   2    0.30    0.24
  -9   6   2    0.14    0.27
   8  -6  -2    5.33    0.67
   8  -6  -2    3.77    0.65
   8  -6  -2    3.49    0.46
   8  -6  -2    4.94    0.74
   8  -6  -2    4.33    0.59
  -8   6   2    4.97    0.41
  -8   6   2    4.58    0.63
  -8   6   2    4.61    0.86
  -8   6   2    4.77    0.53
   7  -6  -2   -0.10    0.19
   7  -6  -2    0.12    0.20
   7  -6  -2    0.05    0.23
   7  -6  -2   -0.08    0.31
   7  -6  -2    0.17    0.23
  -7   6   2   -0.29    0.25
  -7   6   2    0.11    0.41
  -7   6   2    0.00    0.24
   6  -6  -2    6.36    0.81
   6  -6  -2    6.77    0.52
   6  -6  -2    6.14    0.58
   6  -6  -2    6.49    0.66
   6  -6  -2    5.31    0.71
  -6   6   2    6.70    0.48
  -6   6   2    6.57    0.84
  -6   6   2    6.19    0.57
   5  -6  -2    1.13    0.32
   5  -6  -2    1.11    0.35
   5  -6  -2    1.73    0.33
   5  -6  -2    1.52    0.31
  -5   6   2    0.79    0.24
  -5   6   2    0.83    0.34
  -5   6   2    1.00    0.21
   4  -6  -2   27.86    1.39
   4  -6  -2   27.21    1.59
   4  -6  -2   26.34    1.04
   4  -6  -2   25.92    1.13
   4  -6  -2   27.55    1.11
  -4   6   2   26.87    1.12
  -4   6   2   26.26    1.12
  -4   6   2   28.56    1.64
  -4   6   2   26.76    1.07
   3  -6  -2    7.26    0.47
   3  -6  -2    7.22    0.69
   3  -6  -2    6.66    0.39
   3  -6  -2    5.82    0.59
   3  -6  -2    6.81    0.59
   3  -6  -2    6.65    0.44
  -3   6   2    6.74    0.42
  -3   6   2    6.40    0.45
  -3   6   2    6.38    0.45
   2  -6  -2    1.25    0.23
   2  -6  -2    1.37    0.21
   2  -6  -2    1.10    0.27
   2  -6  -2    1.17    0.15
   2  -6  -2    0.98    0.26
   2  -6  -2    1.01    0.23
   2  -6  -2    1.13    0.21
  -2   6   2    1.38    0.24
  -2   6   2    1.11    0.19
  -2   6   2    1.24    0.23
   1  -6  -2    7.90    0.45
   1  -6  -2    8.90    0.66
   1  -6  -2    8.34    0.36
   1  -6  -2    8.00    0.47
   1  -6  -2    8.84    0.50
   1  -6  -2    8.33    0.66
   1  -6  -2    8.55    0.43
  -1   6   2   10.14    0.49
  -1   6   2    9.06    0.48
  -1   6   2    8.40    0.43
   0  -6  -2   79.91    4.03
   0  -6  -2   83.95    4.01
   0  -6  -2   81.89    3.51
   0  -6  -2   88.27    2.72
   0  -6  -2   87.14    2.48
   0  -6  -2   88.77    2.73
   0  -6  -2   92.86    2.83
   0   6   2   79.66    2.66
   0   6   2   85.57    2.80
   0   6   2   84.62    2.48
   0   6   2   88.82    2.81
   0   6   2   83.81    2.71
  -1  -6  -2    0.09    0.12
  -1  -6  -2    0.25    0.14
  -1  -6  -2    0.23    0.15
  -1  -6  -2    0.19    0.15
  -1  -6  -2    0.37    0.21
  -1  -6  -2    0.07    0.16
   1   6   2    0.05    0.14
   1   6   2    0.26    0.14
   1   6   2    0.22    0.09
   1   6   2    0.04    0.13
   1   6   2    0.13    0.09
   1   6   2    0.12    0.15
  -2  -6  -2    0.11    0.15
  -2  -6  -2   -0.04    0.13
  -2  -6  -2    0.33    0.21
  -2  -6  -2   -0.05    0.12
  -2  -6  -2    0.03    0.17
  -2  -6  -2   -0.08    0.12
   2   6   2    0.02    0.12
   2   6   2   -0.15    0.15
   2   6   2   -0.20    0.14
   2   6   2    0.05    0.10
   2   6   2   -0.04    0.11
  -3  -6  -2    3.30    0.32
  -3  -6  -2    3.06    0.39
  -3  -6  -2    3.09    0.26
[truncated: 2,437,697 more chars]
