# Supplementary material for: Crystal structure of 7′-(4-chloro­phen­yl)-2′′-(4-meth­oxy­phen­yl)-7′,7a’,7′′,8′′-tetra­hydro-1′H,3′H,5′′H-di­spiro­[indoline-3,5′-pyrrolo­[1,2-c]thia­zole-6′,6′′-quinoline]-2,5′′-dione and an unknown solvent
Source: Acta Crystallogr E Crystallogr Commun. 2019 Jan 11;75(Pt 2):189–93. doi: 10.1107/S2056989019000112 (PMC6362668; doi:10.1107/S2056989019000112)
Supplement: Supplementary file 2 [file e-75-00189-Isup2.hkl]

data_I                                                                          
_shelx_title ' RVS8 in P-1'                                                     
_shelx_refln_list_code          4                                               
_shelx_F_calc_maximum      310.80                                               
_exptl_crystal_F_000      1240.00                                               
_reflns_d_resolution_high  0.7937                                               
                                                                                
loop_                                                                           
 _space_group_symop_operation_xyz                                               
 'x, y, z'                                                                      
 '-x, -y, -z'                                                                   
                                                                                
_cell_length_a    11.8222                                                       
_cell_length_b    14.7535                                                       
_cell_length_c    19.5055                                                       
_cell_angle_alpha  68.396                                                       
_cell_angle_beta   78.555                                                       
_cell_angle_gamma  87.302                                                       
                                                                                
_shelx_F_squared_multiplier     1.000                                           
                                                                                
loop_                                                                           
 _refln_index_h                                                                 
 _refln_index_k                                                                 
 _refln_index_l                                                                 
 _refln_F_squared_calc                                                          
 _refln_F_squared_meas                                                          
 _refln_F_squared_sigma                                                         
 _refln_observed_status                                                         
   2   0   0        454.34        449.03         7.72 o                         
   3   0   0       5106.67       5620.07        59.82 o                         
   4   0   0      12980.17      14679.58       250.15 o                         
   5   0   0        532.54        658.12        21.33 o                         
   6   0   0       3322.25       3389.81        68.31 o                         
   7   0   0        218.02        228.47        25.70 o                         
   8   0   0       7174.99       7463.54       134.60 o                         
   9   0   0        549.29        569.06        29.73 o                         
  10   0   0        527.59        463.99        28.35 o                         
  11   0   0          4.45         -3.24        19.48 o                         
  12   0   0        570.31        551.20        47.36 o                         
  13   0   0          6.44         -1.51        27.44 o                         
  14   0   0          6.70        -21.56        21.56 o                         
 -14   1   0         97.61         70.51        26.35 o                         
 -13   1   0          0.87         -5.54        20.99 o                         
 -12   1   0        171.26        168.49        25.77 o                         
 -11   1   0        158.10        177.66        20.55 o                         
 -10   1   0         38.52         -2.53        12.01 o                         
  -9   1   0         69.33         64.56        12.99 o                         
  -8   1   0          6.74          7.71         7.98 o                         
  -7   1   0         60.00         45.83         8.81 o                         
  -6   1   0        754.26        754.36        20.50 o                         
  -5   1   0       1015.75       1000.09        20.46 o                         
  -4   1   0        122.19        122.36         7.32 o                         
  -3   1   0       3944.24       4192.25        58.24 o                         
  -2   1   0        170.25        139.66         3.67 o                         
  -1   1   0       2659.24       1959.28        45.91 o                         
   1   1   0       3089.86       2880.74        73.21 o                         
   2   1   0       6492.56       6771.50       159.28 o                         
   3   1   0      96598.95      99424.02      2441.49 o                         
   4   1   0       2119.79       2183.41        37.16 o                         
   5   1   0         56.58        104.91         9.97 o                         
   6   1   0       5935.94       6300.77       179.50 o                         
   7   1   0       6914.38       7860.52       121.66 o                         
   8   1   0       1153.17       1476.04        44.93 o                         
   9   1   0        290.52        320.75        26.64 o                         
  10   1   0         90.55         81.61        16.99 o                         
  11   1   0        453.67        460.04        33.82 o                         
  12   1   0        294.71        369.31        43.53 o                         
  13   1   0         26.40         11.71        26.95 o                         
  14   1   0         71.44        114.60        28.48 o                         
 -14   2   0          2.36          3.71        23.02 o                         
 -13   2   0         28.31         34.26        23.24 o                         
 -12   2   0          0.18        -16.03        16.03 o                         
 -11   2   0          0.53        -10.96        12.57 o                         
 -10   2   0        590.87        601.91        26.77 o                         
  -9   2   0          7.37         -2.24        10.67 o                         
  -8   2   0        612.88        515.95        19.05 o                         
  -7   2   0        233.10        228.79        12.41 o                         
  -6   2   0        331.22        273.82        12.27 o                         
  -5   2   0        411.04        385.22        12.67 o                         
  -4   2   0        214.19        199.07         7.43 o                         
  -3   2   0        793.89        758.57        10.49 o                         
  -2   2   0       1800.28       1773.48        18.57 o                         
  -1   2   0        669.60        744.47         9.15 o                         
   0   2   0       5459.00       5296.41        54.14 o                         
   1   2   0        946.40        918.74        10.74 o                         
   2   2   0      20701.33      20183.76       205.03 o                         
   3   2   0      18643.10      19533.61       391.02 o                         
   4   2   0       8270.85       8328.15       145.24 o                         
   5   2   0       2820.81       3465.06        63.97 o                         
   6   2   0         40.01         96.05        20.26 o                         
   7   2   0         10.84         77.73        54.94 o                         
   8   2   0        431.70        547.39        27.92 o                         
   9   2   0       2114.05       2337.17        54.97 o                         
  10   2   0       2184.26       2371.49        80.38 o                         
  11   2   0          0.42         18.13        17.93 o                         
  12   2   0        207.69        203.09        24.89 o                         
  13   2   0        434.72        486.31        48.36 o                         
  14   2   0          1.45         -2.40        26.58 o                         
 -14   3   0        127.32         90.14        28.94 o                         
 -13   3   0         62.62         86.62        26.58 o                         
 -12   3   0         63.76         57.97        18.41 o                         
 -11   3   0        297.92        257.84        22.28 o                         
 -10   3   0       1916.10       2279.98        60.88 o                         
  -9   3   0       1109.95       1184.92        32.26 o                         
  -8   3   0         60.95         45.43         9.57 o                         
  -7   3   0         96.12        102.03         9.51 o                         
  -6   3   0        651.64        604.45        17.37 o                         
  -5   3   0       2275.93       2408.39        31.60 o                         
  -4   3   0        234.88        172.17         6.86 o                         
  -3   3   0       6854.65       6346.51        63.24 o                         
  -2   3   0        479.52        432.99         7.60 o                         
  -1   3   0      17422.62      15870.91       139.38 o                         
   0   3   0        767.69        691.54         8.53 o                         
   1   3   0      16612.99      15528.20       135.12 o                         
   2   3   0      12765.58      12431.03       115.08 o                         
   3   3   0      18582.50      18003.31       217.27 o                         
   4   3   0       2229.24       2307.15        34.98 o                         
   5   3   0       2823.58       2829.88        91.89 o                         
   6   3   0        828.81        813.09        34.57 o                         
   7   3   0        939.73        882.74        27.29 o                         
   8   3   0        846.97        815.50        31.21 o                         
   9   3   0       1058.91       1250.39        41.37 o                         
  10   3   0       1257.38       1306.14        39.42 o                         
  11   3   0          0.78         -2.27        21.18 o                         
  12   3   0         73.35         75.39        36.57 o                         
  13   3   0         41.21         21.99        28.62 o                         
  14   3   0          3.12         55.13        27.37 o                         
 -14   4   0          1.35         23.52        35.26 o                         
 -13   4   0          0.79          9.49        20.36 o                         
 -12   4   0        149.23        137.89        24.89 o                         
 -11   4   0         28.85         11.82        13.74 o                         
 -10   4   0         37.67        117.55        16.19 o                         
  -9   4   0         60.86         40.52        12.03 o                         
  -8   4   0        294.58        299.88        15.59 o                         
  -7   4   0       1592.75       1644.37        47.75 o                         
  -6   4   0        662.18        561.15        18.16 o                         
  -5   4   0        190.53        162.83        16.34 o                         
  -4   4   0         11.69          7.47         4.25 o                         
  -3   4   0         58.57         30.87         4.52 o                         
  -2   4   0       1646.05       1466.47        16.22 o                         
  -1   4   0       1664.06       1597.16        16.96 o                         
   0   4   0      13209.67      12136.64        99.83 o                         
   1   4   0      14643.20      13585.11       114.10 o                         
   2   4   0       8328.19       7922.82        88.43 o                         
   3   4   0       3243.45       3132.39        42.06 o                         
   4   4   0       6270.10       6431.86        81.67 o                         
   5   4   0        172.03        156.56        11.09 o                         
   6   4   0       2976.61       2752.66        48.63 o                         
   7   4   0          2.78          0.68         9.31 o                         
   8   4   0        516.39        541.60        32.11 o                         
   9   4   0        239.42        249.78        22.07 o                         
  10   4   0         77.97        100.58        17.75 o                         
  11   4   0        104.02        123.26        22.91 o                         
  12   4   0        490.72        415.40        43.26 o                         
  13   4   0         80.39         72.69        30.04 o                         
  14   4   0         41.61         19.95        24.31 o                         
 -14   5   0          0.40        -40.35        47.72 o                         
 -13   5   0        120.03         55.18        22.55 o                         
 -12   5   0        256.72        203.80        33.69 o                         
 -11   5   0          7.97         20.57        13.40 o                         
 -10   5   0          2.92         64.44        14.78 o                         
  -9   5   0        272.31        231.66        18.09 o                         
  -8   5   0       1430.33       1433.47        31.96 o                         
  -7   5   0         40.18         49.52         8.19 o                         
  -6   5   0        481.57        434.69        15.44 o                         
  -5   5   0       1503.21       1593.28        25.13 o                         
  -4   5   0         10.18          7.93         5.19 o                         
  -3   5   0          0.00         -1.48         4.08 o                         
  -2   5   0         90.89         92.24         6.44 o                         
  -1   5   0        927.93       1080.55        27.46 o                         
   0   5   0       1306.49       1417.49        16.40 o                         
   1   5   0       5414.00       5120.21        53.74 o                         
   2   5   0         18.34         10.78         4.45 o                         
   3   5   0         57.78         43.70         6.70 o                         
   4   5   0          3.78          0.57         6.55 o                         
   5   5   0        634.03        724.28        23.55 o                         
   6   5   0          8.01         -5.86         9.31 o                         
   7   5   0        787.11        713.70        19.25 o                         
   8   5   0        177.50        162.50        17.30 o                         
   9   5   0       1257.47       1394.94        74.29 o                         
  10   5   0        552.55        482.32        35.17 o                         
  11   5   0          0.16          2.79        17.77 o                         
  12   5   0          5.91         -9.12        21.78 o                         
  13   5   0         15.29          2.93        26.21 o                         
 -13   6   0          0.12         -7.02        25.38 o                         
 -12   6   0         12.17         -5.97        23.72 o                         
 -11   6   0         40.86         19.13        14.49 o                         
 -10   6   0        104.48         78.88        15.07 o                         
  -9   6   0         13.68         47.31        14.12 o                         
  -8   6   0        664.27        569.55        22.28 o                         
  -6   6   0       4465.26       4540.69        67.24 o                         
  -5   6   0        145.81        181.73        10.53 o                         
  -4   6   0         79.52        152.85        21.97 o                         
  -3   6   0       5025.17       5102.59        64.40 o                         
  -2   6   0        484.82        640.54        27.99 o                         
  -1   6   0       2385.91       2970.87        79.35 o                         
   0   6   0        763.22        961.67        32.16 o                         
   1   6   0        178.48        169.69         8.09 o                         
   2   6   0       7895.36       7712.00        84.59 o                         
   3   6   0        939.92        837.28        17.78 o                         
   4   6   0       1101.62       1006.90        24.00 o                         
   5   6   0        178.62        177.44        14.19 o                         
   6   6   0        768.92        795.65        27.24 o                         
   7   6   0         83.77         78.34        13.98 o                         
   8   6   0        343.89        274.90        20.10 o                         
   9   6   0         83.84         84.79        18.69 o                         
  10   6   0        139.19        149.23        24.69 o                         
  11   6   0         95.47        119.51        21.34 o                         
  12   6   0         37.91         54.36        37.96 o                         
  13   6   0          8.37         -3.20        33.39 o                         
 -13   7   0          1.64        -10.76        23.42 o                         
 -12   7   0         77.03         64.07        26.00 o                         
 -11   7   0        346.21        329.77        29.13 o                         
 -10   7   0         27.36         34.18        17.35 o                         
  -9   7   0        657.96        918.64        32.55 o                         
  -8   7   0         48.05         37.63        11.83 o                         
  -7   7   0       1330.53       1447.01        33.76 o                         
  -6   7   0        432.02        613.81        24.11 o                         
  -5   7   0        758.83        912.97        22.12 o                         
  -4   7   0        869.13        885.83        20.49 o                         
  -3   7   0      17582.56      18696.78       213.73 o                         
  -1   7   0       3003.64       3272.28        39.54 o                         
   0   7   0       5647.20       6061.62        67.36 o                         
   1   7   0       1813.63       1812.70        25.13 o                         
   2   7   0        472.74        439.23        11.47 o                         
   3   7   0        261.40        328.92        13.79 o                         
   4   7   0          2.19          7.63         7.75 o                         
   5   7   0       7615.74       7317.81       111.79 o                         
   6   7   0         84.70         91.43        13.59 o                         
   7   7   0          7.20          0.20        11.63 o                         
   8   7   0         36.25         18.78        14.61 o                         
   9   7   0       1440.77       1469.76        45.61 o                         
  10   7   0         12.77         -1.60        18.19 o                         
  11   7   0         53.11         39.28        25.83 o                         
  12   7   0         27.87        -12.47        34.21 o                         
  13   7   0         48.51         74.84        34.94 o                         
 -13   8   0          1.27          0.23        24.90 o                         
 -12   8   0          0.41          1.55        23.37 o                         
 -11   8   0         37.00         44.63        23.10 o                         
 -10   8   0        109.83        109.37        24.79 o                         
  -9   8   0        487.30        548.30        43.51 o                         
  -8   8   0        123.14        739.32        50.07 o                         
  -7   8   0       1044.40       1048.74        35.98 o                         
  -6   8   0       1491.58       1646.65        39.61 o                         
  -5   8   0        185.94        161.79        11.80 o                         
  -3   8   0         64.08         95.68         8.49 o                         
  -2   8   0        822.72        810.04        17.19 o                         
  -1   8   0       1285.28       1366.70        21.06 o                         
   0   8   0       1206.14       1198.98        23.97 o                         
   1   8   0       1601.75       1714.35        25.77 o                         
   2   8   0          6.89          3.63         5.35 o                         
   3   8   0        375.53        346.51        13.22 o                         
   4   8   0       4530.90       4671.18        72.79 o                         
   5   8   0         13.98          8.81        10.73 o                         
   6   8   0          9.43         15.75        12.72 o                         
   7   8   0        164.66        154.54        18.42 o                         
   8   8   0         63.94         45.05        15.66 o                         
   9   8   0         20.38          5.09        16.92 o                         
  10   8   0         25.45         16.81        28.39 o                         
  11   8   0          0.56          5.51        18.02 o                         
  12   8   0        265.39        298.73        99.71 o                         
 -12   9   0          0.24        -16.64        22.39 o                         
 -11   9   0        191.89        154.05        30.77 o                         
 -10   9   0          1.82         54.34        23.16 o                         
  -9   9   0        202.49        188.91        27.43 o                         
  -8   9   0        241.71        233.85        27.85 o                         
  -7   9   0         25.23         -4.90        16.04 o                         
  -6   9   0        974.81       1008.92        32.23 o                         
  -5   9   0        187.89        225.09        16.59 o                         
  -4   9   0        324.24        350.51        24.89 o                         
  -3   9   0        396.84        419.61        14.79 o                         
  -2   9   0        167.42        167.43         9.56 o                         
  -1   9   0        191.53        229.54         9.97 o                         
   0   9   0         85.58        110.06         7.47 o                         
   1   9   0        918.36        933.62        18.19 o                         
   2   9   0        146.07        166.79        10.28 o                         
   3   9   0         60.12         70.45         8.44 o                         
   4   9   0         74.74         97.44        12.16 o                         
   5   9   0       1366.76       1379.37        37.48 o                         
   6   9   0        168.25        155.47        18.87 o                         
   7   9   0         16.32         -7.85        14.51 o                         
   8   9   0        161.26        173.37        23.41 o                         
   9   9   0        407.98        419.83        34.29 o                         
  10   9   0        120.15         82.21        46.94 o                         
  11   9   0          0.95         20.46        25.00 o                         
  12   9   0         29.26         64.77        26.66 o                         
 -12  10   0         53.45         55.33        28.20 o                         
 -11  10   0          0.45         -3.81        20.12 o                         
 -10  10   0        135.54        168.29        28.25 o                         
  -9  10   0          1.84          5.58        17.80 o                         
  -8  10   0         89.83         81.14        21.00 o                         
  -7  10   0         93.77         86.66        19.28 o                         
  -6  10   0         72.54         41.56        20.16 o                         
  -5  10   0        742.61        806.99        37.62 o                         
  -4  10   0        475.69        518.53        46.74 o                         
  -3  10   0        263.85        274.63        14.35 o                         
  -2  10   0       1076.97       1104.75        21.41 o                         
  -1  10   0        162.92        172.84         9.21 o                         
   0  10   0         20.83         34.35         6.40 o                         
   1  10   0        259.57        319.44        12.62 o                         
   2  10   0         41.66         51.52         8.91 o                         
   3  10   0         66.10         41.91        10.56 o                         
   4  10   0         25.97         27.43        11.98 o                         
   5  10   0         83.08        101.46        14.29 o                         
   6  10   0          5.36        -15.00        15.00 o                         
   7  10   0        679.98        561.13        38.98 o                         
   8  10   0         53.64         62.28        23.39 o                         
   9  10   0        141.54         76.24        33.80 o                         
  10  10   0        149.38        128.27        31.11 o                         
  11  10   0         42.27         77.30        31.24 o                         
 -11  11   0          0.39         20.20        25.42 o                         
 -10  11   0          2.19        -10.68        20.03 o                         
  -9  11   0        169.53        185.92        28.56 o                         
  -8  11   0         87.57        111.45        25.78 o                         
  -7  11   0         59.49         43.03        18.32 o                         
  -6  11   0        780.18        843.27        41.43 o                         
  -5  11   0        362.34        384.66        25.31 o                         
  -4  11   0        129.63        136.62        17.91 o                         
  -3  11   0          0.29        -10.19        10.19 o                         
  -2  11   0        194.49        215.67        19.08 o                         
  -1  11   0       1833.61       1768.73        44.97 o                         
   0  11   0         59.71         51.89        10.85 o                         
   1  11   0        198.37        218.36        16.13 o                         
   2  11   0          4.68         -6.59        10.27 o                         
   3  11   0         55.92         73.22        15.66 o                         
   4  11   0        551.87        524.60        29.78 o                         
   5  11   0         26.63          9.33        15.63 o                         
   6  11   0         70.85         32.78        17.77 o                         
   7  11   0          7.56        -21.73        21.73 o                         
   8  11   0          0.21         16.32        29.11 o                         
   9  11   0        125.80         92.72        38.60 o                         
  10  11   0          1.45         -0.58        27.90 o                         
 -10  12   0        102.38        144.66        30.58 o                         
  -9  12   0          5.79         17.12        21.85 o                         
  -8  12   0         18.83         22.89        20.32 o                         
  -7  12   0         33.17         21.08        18.86 o                         
  -6  12   0         18.24         14.90        16.39 o                         
  -5  12   0        230.77        218.10        21.78 o                         
  -4  12   0         12.78          8.85        13.31 o                         
  -3  12   0          0.88         -3.87        12.73 o                         
  -2  12   0        164.22        156.64        17.96 o                         
  -1  12   0        359.19        365.66        23.23 o                         
   0  12   0        303.43        294.65        20.90 o                         
   1  12   0         57.74         58.15        14.67 o                         
   2  12   0         81.73         66.78        14.23 o                         
   3  12   0         21.06         -0.65        14.07 o                         
   4  12   0         14.56         17.07        15.43 o                         
   5  12   0         90.45         61.72        18.34 o                         
   6  12   0        339.30        338.75        29.03 o                         
   7  12   0          0.61        -19.52        19.52 o                         
   8  12   0         11.30          5.81        23.69 o                         
   9  12   0         10.87         60.12        25.07 o                         
  10  12   0          0.07         13.51        30.71 o                         
  -9  13   0          1.10        -16.42        24.92 o                         
  -8  13   0         39.64         29.18        20.94 o                         
  -7  13   0        240.65        239.19        28.36 o                         
  -6  13   0        125.35        116.61        19.94 o                         
  -5  13   0         20.83         20.95        15.41 o                         
  -4  13   0         11.39         -0.50        13.18 o                         
  -3  13   0         71.52         73.40        15.94 o                         
  -2  13   0        105.30        110.88        17.65 o                         
  -1  13   0         89.50        101.79        16.85 o                         
   0  13   0        508.16        457.22        24.40 o                         
   1  13   0         28.46         15.44        13.03 o                         
   2  13   0        167.99        173.02        20.59 o                         
   3  13   0         10.43          1.85        15.97 o                         
   4  13   0         79.67         67.57        18.83 o                         
   5  13   0         10.65         34.07        18.33 o                         
   6  13   0         36.54         40.80        19.54 o                         
   7  13   0          4.22         -2.02        18.80 o                         
   8  13   0         77.36         63.95        23.32 o                         
   9  13   0        223.24        274.36        32.97 o                         
  -8  14   0        212.30        254.09        27.17 o                         
  -7  14   0         24.06         27.82        21.13 o                         
  -6  14   0         92.92        104.16        20.85 o                         
  -5  14   0        152.47        140.74        22.00 o                         
  -4  14   0        149.42        125.12        20.18 o                         
  -3  14   0         60.65         27.82        16.21 o                         
  -2  14   0          0.79         -8.29        13.98 o                         
  -1  14   0        133.85         98.25        16.95 o                         
   0  14   0         85.43         71.29        14.98 o                         
   1  14   0         33.59         30.53        14.08 o                         
   2  14   0         97.42        102.72        18.33 o                         
   3  14   0         10.57         19.26        17.20 o                         
   4  14   0        160.46        161.62        22.84 o                         
   5  14   0         44.95         49.50        20.84 o                         
   6  14   0         20.17         12.81        18.58 o                         
   7  14   0         13.67         19.57        20.41 o                         
   8  14   0         47.78         61.56        23.66 o                         
  -7  15   0         21.80         13.00        19.27 o                         
  -6  15   0          1.39        -14.81        16.56 o                         
  -5  15   0         26.71         15.08        17.66 o                         
  -4  15   0         16.18         25.15        15.53 o                         
  -3  15   0        122.43        117.66        19.25 o                         
  -2  15   0          7.51          9.71        15.41 o                         
  -1  15   0         44.72         39.17        16.34 o                         
   0  15   0         24.08         29.37        14.51 o                         
   1  15   0          1.50         12.30        14.41 o                         
   2  15   0         51.03         79.91        18.87 o                         
   3  15   0        192.05        223.23        24.89 o                         
   4  15   0          4.15         12.88        17.73 o                         
   5  15   0          5.44         23.26        18.86 o                         
   6  15   0         36.27         36.63        20.57 o                         
  -5  16   0          6.20         -6.37        18.02 o                         
  -4  16   0         90.56         86.07        21.69 o                         
  -3  16   0         35.93         45.30        16.73 o                         
  -2  16   0         71.19         58.13        17.52 o                         
  -1  16   0         71.10         67.21        18.14 o                         
   0  16   0         72.99         87.55        18.64 o                         
   1  16   0          7.11          5.84        13.77 o                         
   2  16   0         88.19        106.07        20.95 o                         
   3  16   0          2.07         15.96        18.01 o                         
   4  16   0         73.57         85.51        20.51 o                         
  -2  17   0         22.35         43.12        32.82 o                         
  -1  17   0         14.84         20.40        25.59 o                         
   0  17   0          8.75         10.30        24.33 o                         
   1  17   0          7.06         14.79        23.95 o                         
  -4 -16   1         56.08         75.35        20.46 o                         
  -3 -16   1          3.57          3.43        17.88 o                         
  -2 -16   1          4.01         -1.54        15.52 o                         
  -1 -16   1         54.60         55.73        19.89 o                         
   0 -16   1         15.80         37.06        19.73 o                         
   1 -16   1         60.65         59.43        29.64 o                         
   2 -16   1         67.14         66.49        31.15 o                         
   3 -16   1        127.72         75.83        33.63 o                         
   4 -16   1         32.57          3.45        26.65 o                         
   5 -16   1        108.19        121.27        32.24 o                         
  -6 -15   1          6.99         18.84        21.67 o                         
  -5 -15   1         33.30         40.20        19.78 o                         
  -4 -15   1         77.96         60.96        20.07 o                         
  -3 -15   1         15.93         11.00        15.08 o                         
  -2 -15   1        347.60        366.85        28.43 o                         
  -1 -15   1         39.42         39.09        17.38 o                         
   0 -15   1          0.03        -13.31        13.98 o                         
   1 -15   1        174.78        231.97        22.71 o                         
   2 -15   1          1.30         -6.21        13.22 o                         
   3 -15   1          1.44          8.55        14.06 o                         
   4 -15   1          0.92          7.50        16.27 o                         
   5 -15   1          1.36        -13.65        14.44 o                         
   6 -15   1         17.05          5.75        19.18 o                         
   7 -15   1          1.44         -7.32        19.02 o                         
  -7 -14   1         35.49         73.67        22.75 o                         
  -6 -14   1          7.65          3.12        16.23 o                         
  -5 -14   1          3.73          8.77        18.09 o                         
  -4 -14   1          0.76          7.10        14.78 o                         
  -3 -14   1          8.86          8.35        16.92 o                         
  -2 -14   1         24.19         13.81        13.15 o                         
  -1 -14   1          8.25          9.19        12.92 o                         
   0 -14   1         16.35         11.08        11.81 o                         
   1 -14   1        895.55        803.09        33.46 o                         
   2 -14   1         14.40         12.81        14.11 o                         
   3 -14   1        174.08        170.57        19.64 o                         
   4 -14   1        279.60        287.18        30.21 o                         
   5 -14   1          0.53         -0.22        13.97 o                         
   6 -14   1         81.99         65.98        20.35 o                         
   7 -14   1         34.54         38.78        19.84 o                         
   8 -14   1          1.33          8.93        18.97 o                         
  -8 -13   1        112.37        123.87        25.95 o                         
  -7 -13   1        140.91        116.57        24.17 o                         
  -6 -13   1         72.33         43.86        18.38 o                         
  -5 -13   1        134.61        160.17        21.65 o                         
  -4 -13   1          9.21          9.80        17.38 o                         
  -3 -13   1         56.87         29.41        15.80 o                         
  -2 -13   1         43.08         53.94        15.99 o                         
  -1 -13   1        172.85        156.53        17.74 o                         
   0 -13   1        123.29        123.25        15.93 o                         
   1 -13   1        322.17        311.54        22.40 o                         
   2 -13   1          1.48         -2.36        11.89 o                         
   3 -13   1         36.01         31.09        14.98 o                         
   4 -13   1         52.81         30.55        14.88 o                         
   5 -13   1         15.78        -14.24        14.24 o                         
   6 -13   1          5.25          0.23        15.73 o                         
   7 -13   1         45.03         36.56        19.06 o                         
   8 -13   1          4.34         14.56        19.04 o                         
   9 -13   1          7.70         -6.10        19.88 o                         
  -9 -12   1          1.54         74.06        27.60 o                         
  -8 -12   1         24.44         30.22        20.92 o                         
  -7 -12   1         78.34         93.65        23.45 o                         
  -6 -12   1        272.27        206.28        31.73 o                         
  -5 -12   1        278.37        254.22        37.85 o                         
  -4 -12   1          1.11         10.94        15.57 o                         
  -3 -12   1          2.53         -2.73        12.57 o                         
  -2 -12   1        144.29        130.16        17.47 o                         
  -1 -12   1         70.61         30.89        12.50 o                         
   0 -12   1        246.32        248.68        18.81 o                         
   1 -12   1        127.89        154.42        15.72 o                         
   2 -12   1          0.95        -12.86        12.87 o                         
   3 -12   1         45.40         28.24        13.57 o                         
   4 -12   1        510.22        484.81        27.93 o                         
   5 -12   1        342.49        288.41        22.99 o                         
   6 -12   1         76.64         48.56        16.45 o                         
   7 -12   1        134.78        134.64        21.56 o                         
   8 -12   1          0.04         -5.45        19.62 o                         
   9 -12   1         29.12         20.18        24.68 o                         
  10 -12   1         41.13         47.55        25.15 o                         
 -10 -11   1          9.74         58.79        37.67 o                         
  -9 -11   1        180.84        247.86        36.26 o                         
  -8 -11   1         97.94         46.24        50.30 o                         
  -7 -11   1         41.99         36.05        25.43 o                         
  -6 -11   1          0.45        -11.75        18.49 o                         
  -5 -11   1        443.12        464.42        28.20 o                         
  -4 -11   1        330.63        309.80        26.21 o                         
  -3 -11   1        261.99        246.97        20.46 o                         
  -2 -11   1        546.41        524.04        27.88 o                         
  -1 -11   1          7.95         -7.77         9.87 o                         
   0 -11   1        874.22        875.72        27.47 o                         
   1 -11   1       1302.43       1187.49        30.05 o                         
   2 -11   1         77.19         63.33        12.47 o                         
   3 -11   1       1168.97       1128.51        36.44 o                         
   4 -11   1         17.74         17.18        12.88 o                         
   5 -11   1       1743.73       1793.01        49.78 o                         
   6 -11   1         33.25         14.70        15.47 o                         
   7 -11   1        424.06        402.91        36.63 o                         
   8 -11   1          1.11         -0.69        19.98 o                         
   9 -11   1          2.09         -2.83        19.09 o                         
  10 -11   1        294.94        332.15        37.34 o                         
  11 -11   1         93.22         90.68        28.38 o                         
 -11 -10   1        125.18        135.29        28.36 o                         
 -10 -10   1        130.15         90.35        50.14 o                         
  -9 -10   1          3.58        -14.29        33.48 o                         
  -8 -10   1        395.34        358.24        48.12 o                         
  -7 -10   1         10.11        -23.43        28.67 o                         
  -6 -10   1        323.51        333.95        49.50 o                         
  -5 -10   1       1448.57       1402.80        44.82 o                         
  -4 -10   1        961.00        930.04        31.16 o                         
  -3 -10   1       1636.09       1645.44        35.43 o                         
  -2 -10   1       1284.91       1254.90        28.72 o                         
  -1 -10   1         49.20         33.86         7.36 o                         
   0 -10   1        109.14         95.47         8.66 o                         
   1 -10   1         97.32        126.39         7.95 o                         
   2 -10   1          4.62          9.50         6.74 o                         
   3 -10   1        383.54        375.00        21.36 o                         
   4 -10   1        221.66        211.12        19.84 o                         
   5 -10   1         43.07         50.55        16.56 o                         
   6 -10   1        639.99        574.79        33.94 o                         
   7 -10   1        157.25        111.11        19.99 o                         
   8 -10   1         96.11         43.37        21.62 o                         
   9 -10   1          0.94        -19.58        19.58 o                         
  10 -10   1         46.21         50.55        24.04 o                         
  11 -10   1        294.08        290.15        38.44 o                         
  12 -10   1         77.00         62.60        26.88 o                         
 -11  -9   1          3.66         57.39        29.88 o                         
 -10  -9   1         18.84         27.75        49.82 o                         
  -9  -9   1        555.49        495.04        41.52 o                         
  -8  -9   1         36.35         42.62        30.47 o                         
  -7  -9   1         77.28         49.39        16.51 o                         
  -6  -9   1        272.94        257.60        27.81 o                         
  -5  -9   1        939.09        874.38        30.72 o                         
  -4  -9   1        119.19        128.08        13.24 o                         
  -3  -9   1       1975.79       1984.87        32.06 o                         
  -2  -9   1        341.32        281.49        11.61 o                         
  -1  -9   1        136.05        124.48         7.94 o                         
   0  -9   1        162.90        142.96         8.74 o                         
   1  -9   1        322.00        319.55        11.71 o                         
   2  -9   1         88.30         94.71         8.80 o                         
   3  -9   1        100.23         74.56         8.89 o                         
   4  -9   1          2.77         -2.74         6.41 o                         
   5  -9   1         33.99         21.49        13.24 o                         
   6  -9   1         63.49         40.11        28.30 o                         
   7  -9   1         96.12         86.07        18.67 o                         
   8  -9   1         26.14         32.11        20.28 o                         
   9  -9   1         43.65         61.34        21.51 o                         
  10  -9   1         17.69         17.45        21.17 o                         
  11  -9   1         42.58         18.51        22.11 o                         
  12  -9   1          3.22        -12.53        22.71 o                         
 -12  -8   1         35.82         99.68        27.94 o                         
 -11  -8   1        136.49        125.69        31.91 o                         
 -10  -8   1        342.29        320.58        44.53 o                         
  -9  -8   1         44.39         12.17        21.30 o                         
  -8  -8   1         14.03          0.67        14.15 o                         
  -7  -8   1         75.41         57.49        16.47 o                         
  -6  -8   1       1752.97       1760.42        45.54 o                         
  -5  -8   1         42.51         44.83        12.91 o                         
  -4  -8   1          6.08         54.98        12.53 o                         
  -3  -8   1       1096.96       1140.96        21.65 o                         
  -2  -8   1        527.44        527.74        14.09 o                         
  -1  -8   1       1161.05       1205.22        20.28 o                         
   0  -8   1        380.07        378.16        18.56 o                         
   1  -8   1        331.94        372.66        19.01 o                         
   2  -8   1        136.36        163.78         9.59 o                         
   3  -8   1          1.42         -2.88         5.21 o                         
   4  -8   1         16.77          8.79         6.64 o                         
   5  -8   1         73.55         64.43         9.22 o                         
   6  -8   1        917.61       1100.13        61.34 o                         
   7  -8   1       1994.26       2017.46        40.74 o                         
   8  -8   1       1672.29       1713.81        51.65 o                         
   9  -8   1        119.72        142.84        19.94 o                         
  10  -8   1         34.45         48.18        18.20 o                         
  11  -8   1        153.93        134.08        22.72 o                         
  12  -8   1         34.69        -12.30        29.47 o                         
  13  -8   1         28.81         26.51        30.42 o                         
 -12  -7   1         90.53        137.40        42.03 o                         
 -11  -7   1          3.09          3.25        17.13 o                         
 -10  -7   1         97.67         60.88        20.22 o                         
  -9  -7   1        434.70        377.17        29.98 o                         
  -8  -7   1          4.83        -10.17        13.41 o                         
  -7  -7   1          0.18        -12.12        12.12 o                         
  -6  -7   1        111.04         99.75        13.99 o                         
  -5  -7   1       1479.61       1457.82        39.11 o                         
  -4  -7   1       1300.26       1279.07        29.29 o                         
  -3  -7   1       1920.43       1798.60        26.69 o                         
  -2  -7   1        859.39        926.01        17.73 o                         
  -1  -7   1        365.44        387.11        11.28 o                         
   0  -7   1       2965.31       3096.25        40.31 o                         
   1  -7   1       9686.36      10129.30       116.60 o                         
   2  -7   1         46.22         42.29         6.57 o                         
   4  -7   1        654.91        720.10        20.52 o                         
   5  -7   1         13.08         49.92        12.65 o                         
   6  -7   1        101.86        117.38        10.05 o                         
   7  -7   1        231.11        602.86        24.25 o                         
   8  -7   1         47.78         57.95        12.17 o                         
   9  -7   1       3014.54       3147.07        66.20 o                         
  10  -7   1        143.56        180.47        23.17 o                         
  11  -7   1          6.66         37.46        19.58 o                         
  12  -7   1         84.93         60.82        27.65 o                         
  13  -7   1          3.43        -24.49        24.49 o                         
 -13  -6   1         38.52         41.10        27.95 o                         
 -12  -6   1        263.61        329.50        36.72 o                         
 -11  -6   1          3.00         11.59        20.10 o                         
 -10  -6   1          7.73          0.13        16.44 o                         
  -9  -6   1          0.32        -12.61        12.61 o                         
  -8  -6   1          1.38        -10.50        12.88 o                         
  -7  -6   1         39.58         25.28        12.70 o                         
  -6  -6   1         48.53         37.50        12.15 o                         
  -5  -6   1        619.10        592.89        22.81 o                         
  -4  -6   1       5200.00       4946.65        68.81 o                         
  -3  -6   1        585.75        465.07        12.17 o                         
  -2  -6   1       3334.98       3257.98        41.17 o                         
  -1  -6   1        766.44        785.33        14.34 o                         
   0  -6   1       1001.40       1049.92        17.46 o                         
   1  -6   1       1549.87       1538.38        28.49 o                         
   2  -6   1        694.79        829.01        16.75 o                         
   3  -6   1       2085.53       2463.87        44.78 o                         
   4  -6   1       1078.97       1064.73        21.51 o                         
   5  -6   1          4.07         49.87         7.38 o                         
   7  -6   1        115.07        115.54        11.65 o                         
   8  -6   1         55.02        110.64        12.32 o                         
   9  -6   1          6.96         25.57        13.56 o                         
  10  -6   1        220.90        230.68        19.67 o                         
  11  -6   1        231.38        241.17        25.87 o                         
  12  -6   1         15.29        -15.62        18.67 o                         
  13  -6   1         46.86         -3.27        23.82 o                         
 -13  -5   1         37.08         49.26        58.44 o                         
 -12  -5   1          1.70         23.05        30.04 o                         
 -11  -5   1         33.14         15.65        16.49 o                         
 -10  -5   1          0.33         -0.75        19.29 o                         
  -9  -5   1        332.19        303.57        24.95 o                         
  -8  -5   1          3.99         -8.08        11.88 o                         
  -7  -5   1          4.16          0.58         9.48 o                         
  -6  -5   1        417.14        405.55        21.29 o                         
  -5  -5   1        346.78        326.44        21.78 o                         
  -4  -5   1          7.35         12.04         6.17 o                         
  -3  -5   1         13.47         10.79         6.13 o                         
  -2  -5   1          0.21         -4.10         4.10 o                         
  -1  -5   1       5530.76       5551.44        59.28 o                         
   0  -5   1       4430.86       4302.65        47.25 o                         
   1  -5   1       3649.05       3905.01        44.28 o                         
   2  -5   1       6039.62       5859.61        67.34 o                         
   3  -5   1       1404.62       1243.43        18.94 o                         
   4  -5   1        885.83        833.73        16.24 o                         
   5  -5   1          6.80         19.80         6.39 o                         
   6  -5   1        267.84        343.97        20.03 o                         
   7  -5   1         12.71          3.23         6.24 o                         
   8  -5   1        568.60        751.24        26.27 o                         
   9  -5   1       2261.84       2123.34        46.98 o                         
  10  -5   1        107.82         53.28        15.20 o                         
  11  -5   1        131.92        117.49        21.70 o                         
  12  -5   1         28.97         19.29        26.35 o                         
  13  -5   1          2.61        -30.37        40.21 o                         
  14  -5   1         14.56        -29.39        29.39 o                         
 -13  -4   1         80.69        101.37        33.18 o                         
 -12  -4   1         58.42         51.12        26.72 o                         
 -11  -4   1        102.61         38.74        27.76 o                         
 -10  -4   1        140.11        169.07        20.07 o                         
  -9  -4   1        585.86        647.38        46.21 o                         
  -8  -4   1       1560.72       1655.31        46.48 o                         
  -7  -4   1         24.14         27.97        11.57 o                         
  -6  -4   1       2066.59       1968.91        41.79 o                         
  -5  -4   1        808.73        857.40        22.53 o                         
  -4  -4   1        737.97        724.99        19.18 o                         
  -3  -4   1        169.98        183.09         9.45 o                         
  -2  -4   1        656.83        708.08        13.66 o                         
  -1  -4   1       7464.05       6991.05        65.65 o                         
   0  -4   1       9993.05       9469.74        83.66 o                         
   1  -4   1          0.19         -1.35         1.85 o                         
   2  -4   1         15.66         23.41         2.86 o                         
   3  -4   1        114.80         95.37         5.41 o                         
   4  -4   1        794.23        837.32        15.16 o                         
   5  -4   1       4289.24       4183.29        49.96 o                         
   6  -4   1       6803.33       6562.31        82.20 o                         
   7  -4   1        116.84        146.20        48.20 o                         
   8  -4   1         59.42         70.77         9.28 o                         
   9  -4   1       1028.10       1067.09        31.83 o                         
  10  -4   1          2.14          0.28        13.61 o                         
  11  -4   1         32.35         34.81        15.18 o                         
  12  -4   1        543.63        610.10        39.11 o                         
  13  -4   1        123.35        111.27        39.09 o                         
  14  -4   1          0.88        -22.38        34.39 o                         
 -14  -3   1          7.11          3.78        27.23 o                         
 -13  -3   1         16.20         46.88        39.21 o                         
 -12  -3   1        699.34        597.45        61.96 o                         
 -11  -3   1        133.35        147.82        18.65 o                         
 -10  -3   1         61.42         82.20        19.48 o                         
  -9  -3   1        496.90        457.65        34.52 o                         
  -8  -3   1          1.62         46.43        13.46 o                         
  -7  -3   1        566.88        614.38        25.34 o                         
  -6  -3   1       4034.74       3995.16        65.29 o                         
  -5  -3   1       4269.85       4277.57        69.63 o                         
  -4  -3   1       8476.99       8333.64        99.79 o                         
  -3  -3   1       4421.19       4329.93        54.23 o                         
  -2  -3   1      15182.32      14508.71       149.13 o                         
  -1  -3   1       4029.48       3851.07        40.44 o                         
   0  -3   1        718.98        665.90         8.45 o                         
   1  -3   1      30283.63      27932.62       232.83 o                         
   2  -3   1        450.47        426.90         7.17 o                         
   3  -3   1        622.87        590.28         9.62 o                         
   4  -3   1       1327.18       1274.10        18.73 o                         
   5  -3   1       2561.33       2713.47        34.29 o                         
   6  -3   1        920.01        831.49        19.58 o                         
   7  -3   1          2.23          1.95         6.25 o                         
   8  -3   1          4.37         -0.36         6.56 o                         
   9  -3   1        885.62        932.85        29.77 o                         
  10  -3   1        153.98         88.78        59.93 o                         
  11  -3   1          1.35         29.24        12.77 o                         
  12  -3   1        100.44        100.32        20.47 o                         
  13  -3   1        473.68        479.69        44.80 o                         
  14  -3   1         60.30         65.81        36.08 o                         
 -14  -2   1          0.21        -27.54        27.54 o                         
 -13  -2   1        131.42         82.86        26.11 o                         
 -12  -2   1        278.12        216.67        36.62 o                         
 -11  -2   1         21.41          8.61        19.38 o                         
 -10  -2   1        180.05        294.65        52.53 o                         
  -9  -2   1        894.22       1045.10        36.42 o                         
  -8  -2   1         26.93         61.14        14.52 o                         
  -7  -2   1         67.91        101.27        17.33 o                         
  -6  -2   1       1678.80       1687.44        39.26 o                         
  -5  -2   1          4.05         14.32         9.16 o                         
  -4  -2   1       6486.56       7032.81        93.77 o                         
  -3  -2   1       2086.64       2051.31        32.82 o                         
  -2  -2   1        545.07        631.66        11.77 o                         
  -1  -2   1        129.28         90.65         3.97 o                         
   0  -2   1       9749.74       9454.80        83.39 o                         
   1  -2   1        781.50        721.84         8.86 o                         
   2  -2   1         27.72         42.38         2.76 o                         
   3  -2   1         57.20         50.06         3.25 o                         
   4  -2   1       1854.99       1798.46        26.69 o                         
   5  -2   1         30.07         30.94         4.84 o                         
   6  -2   1        283.36        298.95        12.22 o                         
   7  -2   1        539.52        498.00        16.54 o                         
   8  -2   1       1657.31       1618.94        32.86 o                         
   9  -2   1        596.54        573.46        26.23 o                         
  10  -2   1       1977.11       1966.28        70.05 o                         
  11  -2   1         79.10         53.26        14.48 o                         
  12  -2   1         25.39         35.77        20.97 o                         
  13  -2   1         14.90          5.39        17.59 o                         
  14  -2   1         92.39         60.77        24.42 o                         
 -14  -1   1          1.41        -19.71        23.96 o                         
 -13  -1   1         10.21         81.44        32.00 o                         
 -12  -1   1         85.00         77.20        32.40 o                         
 -11  -1   1          0.65          4.67        18.01 o                         
 -10  -1   1        139.10        238.85        40.57 o                         
  -9  -1   1        508.19        859.14        68.02 o                         
  -8  -1   1         86.71        108.34        17.50 o                         
  -7  -1   1       3477.17       3464.68        70.46 o                         
  -6  -1   1      10520.49      10644.62       153.66 o                         
  -5  -1   1      10077.93      10320.04       168.50 o                         
  -4  -1   1       2091.59       2119.87        46.97 o                         
  -3  -1   1       6628.60       6983.29       118.50 o                         
  -2  -1   1      16444.31      16899.56       152.49 o                         
  -1  -1   1       4833.46       4475.74        45.29 o                         
   0  -1   1          0.96          1.90         1.97 o                         
   1  -1   1        354.92        270.65        14.16 o                         
   2  -1   1        679.15        804.53        12.05 o                         
   3  -1   1      17827.05      19375.83       248.14 o                         
   4  -1   1        162.29        164.48         7.02 o                         
   5  -1   1       2660.31       3114.46        48.55 o                         
   6  -1   1          7.46         -1.42         6.05 o                         
   7  -1   1        449.62        448.70        16.93 o                         
   8  -1   1          2.60         -3.10         8.09 o                         
   9  -1   1         16.98         18.12        10.75 o                         
  10  -1   1        556.02        548.31        30.99 o                         
  11  -1   1        295.45        272.92        24.91 o                         
  12  -1   1        375.58        366.74        33.24 o                         
  13  -1   1        163.01        141.20        23.47 o                         
  14  -1   1          3.60        -10.51        19.83 o                         
 -14   0   1        194.01        252.26        42.90 o                         
 -13   0   1         78.72         60.15        28.98 o                         
 -12   0   1        503.20        502.15        50.46 o                         
 -11   0   1          7.52        -17.61        17.61 o                         
 -10   0   1          7.57          2.72        11.79 o                         
  -9   0   1        894.95        957.08        38.38 o                         
  -8   0   1       2125.59       1991.39        47.15 o                         
  -7   0   1         45.30         91.40        12.66 o                         
  -6   0   1        193.89        196.68        15.67 o                         
  -5   0   1        404.21        424.40        16.67 o                         
  -4   0   1       8808.93       9250.49       150.35 o                         
  -3   0   1      47905.82      49833.24       861.59 o                         
  -2   0   1        384.62        477.22         8.15 o                         
  -1   0   1       6886.11       5799.80       228.31 o                         
   2   0   1       1696.79       1847.15        39.66 o                         
   3   0   1        217.46        212.37         7.14 o                         
   4   0   1       4513.18       5128.54       128.18 o                         
   5   0   1       5357.95       5535.83        93.25 o                         
   6   0   1       4576.46       5258.50       111.75 o                         
   7   0   1        279.11        300.29        17.62 o                         
   8   0   1       1181.92       1228.19        31.61 o                         
   9   0   1       1635.69       1640.88        51.42 o                         
  10   0   1        107.05         74.19        17.45 o                         
  11   0   1        108.68        109.31        16.92 o                         
  12   0   1        193.22        214.96        24.82 o                         
  13   0   1         48.01         32.76        22.36 o                         
  14   0   1         98.53         62.01        23.83 o                         
 -14   1   1          3.05         23.45        32.57 o                         
 -13   1   1         35.33        -22.88        22.88 o                         
 -12   1   1          3.45         -8.20        20.99 o                         
 -11   1   1        832.78        873.58        38.76 o                         
 -10   1   1         18.06          7.65        12.57 o                         
  -9   1   1         70.16         65.45        12.44 o                         
  -8   1   1         44.73         61.43        13.96 o                         
  -7   1   1       1266.97       1266.63        27.35 o                         
  -6   1   1        226.61        231.45        15.07 o                         
  -5   1   1       3214.77       3004.00        43.55 o                         
  -4   1   1       8028.42       8292.48        85.22 o                         
  -3   1   1      13978.41      14152.85       123.80 o                         
  -2   1   1      21141.26      23195.36       297.08 o                         
  -1   1   1        483.36        210.78         9.84 o                         
   1   1   1       2102.54       2013.57        65.90 o                         
   2   1   1       3550.29       3993.37        41.14 o                         
   3   1   1       4684.02       5722.01        59.80 o                         
   4   1   1       6517.66       7390.16       127.33 o                         
   5   1   1        696.59        867.84        26.51 o                         
   6   1   1        942.96       1205.01        58.60 o                         
   7   1   1       3445.72       3606.64       110.35 o                         
   8   1   1       3302.37       4261.24       172.74 o                         
   9   1   1          0.17         31.45        13.32 o                         
  10   1   1         48.89        109.45        14.79 o                         
  11   1   1         14.71        -16.25        16.25 o                         
  12   1   1        160.11        176.60        23.64 o                         
  13   1   1        100.60         87.75        22.91 o                         
  14   1   1          4.77        -17.07        21.56 o                         
 -14   2   1         56.51         24.71        41.14 o                         
 -13   2   1        160.85        139.65        28.32 o                         
 -12   2   1          8.31        -18.41        19.30 o                         
 -11   2   1          3.36        -17.39        17.39 o                         
 -10   2   1          7.94          8.34        11.34 o                         
  -9   2   1         13.66         23.09        12.26 o                         
  -8   2   1         62.55         58.72        10.13 o                         
  -7   2   1       1626.69       1524.68        30.67 o                         
  -6   2   1       1907.14       1703.40        30.87 o                         
  -5   2   1       2044.66       2164.71        34.43 o                         
  -4   2   1        202.96        243.94         8.81 o                         
  -3   2   1       1094.06       1049.57        12.91 o                         
  -2   2   1       1614.30       1612.67        20.05 o                         
  -1   2   1      16981.86      16561.06       228.16 o                         
   0   2   1        508.89        483.55         8.62 o                         
   1   2   1       1427.53       1424.29        13.85 o                         
   2   2   1       7676.86       7580.93       158.94 o                         
   3   2   1      17516.47      19883.87       231.18 o                         
   4   2   1       4445.02       5046.68        73.28 o                         
   5   2   1       4215.69       4761.44        83.52 o                         
   6   2   1       1523.29       1856.11        40.29 o                         
   7   2   1          9.66         90.37        17.37 o                         
   8   2   1       1013.94       1258.59        42.98 o                         
   9   2   1       1444.41       1610.04        40.36 o                         
  10   2   1        943.31       1284.87        39.08 o                         
  11   2   1          4.02         -1.27        15.70 o                         
  12   2   1         25.54         29.08        21.99 o                         
  13   2   1        120.27        105.24        33.45 o                         
  14   2   1        382.35        387.35        39.35 o                         
 -14   3   1          2.01          7.01        25.49 o                         
 -13   3   1        215.51        156.96        27.55 o                         
 -12   3   1         17.38         16.27        20.11 o                         
 -11   3   1          6.04        -14.75        14.75 o                         
 -10   3   1       1683.70       1944.77        44.87 o                         
  -9   3   1        970.80       1078.92        31.05 o                         
  -8   3   1         60.92         54.43        10.82 o                         
  -7   3   1          9.35          0.59         7.24 o                         
  -6   3   1       1521.03       1544.69        29.26 o                         
  -5   3   1        969.43        850.25        18.24 o                         
  -4   3   1        168.22        160.69         6.71 o                         
  -3   3   1       5847.56       5664.37        57.29 o                         
  -2   3   1        120.32        168.06         5.35 o                         
  -1   3   1       9663.17       9470.19        88.26 o                         
   0   3   1       8113.56       7136.49        59.83 o                         
   1   3   1         60.41         60.20         3.23 o                         
   2   3   1        364.29        342.88         9.85 o                         
   3   3   1      19194.96      19170.53       281.01 o                         
   4   3   1       1265.97       1245.12        35.31 o                         
   5   3   1        541.66        684.85        20.90 o                         
   6   3   1       8820.95       9573.38       263.03 o                         
   7   3   1       1968.19       2143.34        41.75 o                         
   8   3   1          5.53          3.46        11.12 o                         
   9   3   1        396.65        450.24        36.46 o                         
  10   3   1        554.69        843.51        35.36 o                         
  11   3   1        588.08        564.99        33.19 o                         
  12   3   1         74.30         75.20        28.43 o                         
  13   3   1        106.79        128.31        39.36 o                         
  14   3   1         41.40         41.23        34.16 o                         
 -14   4   1          1.89         21.03        25.46 o                         
 -13   4   1        115.51        121.02        24.88 o                         
 -12   4   1         27.30         13.79        20.02 o                         
 -11   4   1          0.21        -14.33        14.33 o                         
 -10   4   1        904.26       1008.49        34.02 o                         
  -9   4   1          2.22        -10.13        10.92 o                         
  -8   4   1        130.70        139.40        13.51 o                         
  -7   4   1       2319.40       2308.94        40.09 o                         
  -6   4   1       1323.26       1321.24        43.43 o                         
  -5   4   1       4593.93       4452.86        58.61 o                         
  -4   4   1         54.09         32.04         5.28 o                         
  -3   4   1       1255.73       1224.20        17.39 o                         
  -2   4   1       4016.79       3639.34        37.11 o                         
  -1   4   1       4538.41       4500.03        43.60 o                         
   0   4   1       2942.77       2773.48        26.27 o                         
   1   4   1      10430.16       9368.20        81.72 o                         
   2   4   1       2588.25       2402.89        26.86 o                         
   3   4   1       4202.44       3780.47        49.07 o                         
   4   4   1       1383.96       1190.22        24.58 o                         
   5   4   1        446.59        392.15        14.13 o                         
   6   4   1       5163.54       5360.34       124.90 o                         
   7   4   1        563.29        597.66        23.41 o                         
   8   4   1         60.60         37.75        11.47 o                         
   9   4   1        236.33        270.97        22.88 o                         
  10   4   1       2313.68       2573.08        79.97 o                         
  11   4   1         34.83         45.29        21.66 o                         
  12   4   1         15.08         17.92        27.69 o                         
  13   4   1          4.47         -1.85        22.49 o                         
  14   4   1        115.09         91.51        32.48 o                         
 -13   5   1          0.71        -18.24        27.46 o                         
 -12   5   1         25.08         27.82        21.35 o                         
 -11   5   1        165.35        167.68        20.90 o                         
 -10   5   1        610.19        505.93        28.98 o                         
  -9   5   1          1.48          8.93        12.11 o                         
  -8   5   1        110.98         97.39        13.23 o                         
  -7   5   1         13.81         29.16         9.54 o                         
  -6   5   1          0.99         17.30         7.65 o                         
  -5   5   1        379.64        329.40        13.49 o                         
  -4   5   1        401.50        435.88        12.26 o                         
  -3   5   1         10.37         17.17         6.14 o                         
  -2   5   1        157.27        183.63         7.55 o                         
  -1   5   1       4982.69       4922.51        52.97 o                         
   0   5   1       1741.34       1819.30        42.95 o                         
   1   5   1         11.82         15.02         3.69 o                         
   2   5   1        218.58        271.64        11.88 o                         
   3   5   1        948.78        923.31        17.09 o                         
   4   5   1        886.12        824.76        23.41 o                         
   5   5   1        638.33        709.45        23.34 o                         
   6   5   1         55.75         49.69         7.14 o                         
   7   5   1       2095.28       2146.47        40.24 o                         
   8   5   1          0.34         11.56         8.35 o                         
   9   5   1       1975.28       2138.31        77.85 o                         
  10   5   1         62.11         49.85        17.38 o                         
  11   5   1         54.09         73.08        22.69 o                         
  12   5   1          2.86         17.25        20.86 o                         
  13   5   1        262.34        273.86        35.50 o                         
 -13   6   1         97.33        101.38        29.94 o                         
 -12   6   1          0.14         -8.24        20.03 o                         
 -11   6   1        120.71        146.39        22.21 o                         
 -10   6   1         16.31         13.80        12.75 o                         
  -9   6   1        159.07        166.83        17.28 o                         
  -8   6   1         23.13        112.68        12.61 o                         
  -7   6   1       2012.08       2170.67        40.50 o                         
  -6   6   1         91.17        182.70        12.21 o                         
  -5   6   1        143.30        173.85        10.44 o                         
  -4   6   1        564.25       1031.93        92.65 o                         
  -3   6   1        380.12        519.98        17.33 o                         
  -2   6   1       1343.71       1495.57        24.27 o                         
  -1   6   1       5074.45       5082.63        53.30 o                         
   0   6   1       4312.35       4680.72       115.97 o                         
   1   6   1        361.40        343.26         9.08 o                         
   2   6   1          0.04          4.37         4.71 o                         
   3   6   1       1670.47       1714.27        27.92 o                         
   4   6   1         18.17         26.85         8.35 o                         
   5   6   1       1532.49       1627.93        36.70 o                         
   6   6   1        610.01        669.73        25.89 o                         
   7   6   1        211.87        160.04        16.90 o                         
   8   6   1        668.90        669.83        47.74 o                         
   9   6   1          2.54         -4.02        14.70 o                         
  10   6   1        157.07        185.82        27.92 o                         
  11   6   1        427.51        378.42        27.31 o                         
  12   6   1         53.43         69.60        31.99 o                         
  13   6   1         19.18         38.58        26.83 o                         
 -13   7   1          9.41         21.23        26.14 o                         
 -12   7   1        110.62         92.47        26.81 o                         
 -11   7   1        239.03        209.75        33.40 o                         
 -10   7   1         98.22        118.42        16.97 o                         
  -9   7   1        839.92        917.49        32.79 o                         
  -8   7   1        104.73        254.76        19.48 o                         
  -7   7   1        536.20        587.54        25.51 o                         
  -6   7   1        893.93        849.22        28.57 o                         
  -5   7   1       1162.63       1229.24        26.72 o                         
  -4   7   1        679.31       1179.61        43.43 o                         
  -3   7   1       1129.88       1810.51        97.71 o                         
  -2   7   1       1237.27       1958.08        79.71 o                         
  -1   7   1       1359.49       1569.27        23.44 o                         
   0   7   1       3165.75       3686.41        62.96 o                         
   1   7   1        222.76        324.68        10.66 o                         
   2   7   1          6.01         -1.57         4.51 o                         
   3   7   1        109.08        112.67         8.28 o                         
   4   7   1        621.06        592.00        22.61 o                         
   5   7   1       3977.32       4008.30        69.19 o                         
   6   7   1        476.36        521.07        23.57 o                         
   7   7   1        324.18        259.03        20.31 o                         
   8   7   1         13.54         12.30        12.55 o                         
   9   7   1        634.28        670.11        53.97 o                         
  10   7   1         55.21         46.08        17.89 o                         
  11   7   1        182.76        149.22        29.49 o                         
  12   7   1          2.94         36.40        23.83 o                         
  13   7   1        226.36        307.54        35.22 o                         
 -13   8   1         36.00         27.22        33.64 o                         
 -12   8   1          3.35         -1.03        27.74 o                         
 -11   8   1         15.19        -20.71        20.71 o                         
 -10   8   1         58.43         71.13        36.04 o                         
  -9   8   1          9.07         19.27        16.14 o                         
  -8   8   1       1523.22       1505.58        41.46 o                         
  -7   8   1          3.58          5.17        10.78 o                         
  -6   8   1        158.17        126.72        14.38 o                         
  -5   8   1         93.88        405.58        32.22 o                         
  -4   8   1       1458.98       1521.32        29.31 o                         
  -3   8   1          0.02          4.01         6.60 o                         
  -2   8   1         67.83        108.55         7.96 o                         
   0   8   1        736.67        779.77        17.40 o                         
   1   8   1        108.81        140.43         8.47 o                         
   2   8   1          0.80         -2.83         4.82 o                         
   3   8   1         27.81         30.78         6.35 o                         
   4   8   1       2696.66       2723.68        53.43 o                         
   5   8   1        482.60        534.33        30.68 o                         
   6   8   1        391.80        346.78        21.78 o                         
   7   8   1         14.65          9.21        12.83 o                         
   8   8   1         56.72         40.86        15.64 o                         
   9   8   1         16.85         12.38        24.26 o                         
  10   8   1          0.08        -11.02        14.98 o                         
  11   8   1          0.14         -9.71        16.25 o                         
  12   8   1        372.90        410.89        63.45 o                         
 -12   9   1         76.96         76.73        28.84 o                         
 -11   9   1         35.38         48.79        24.75 o                         
 -10   9   1        538.12        585.03        88.10 o                         
  -9   9   1         49.36         60.51        23.88 o                         
  -8   9   1        110.82         87.66        20.16 o                         
  -7   9   1        136.10        105.05        15.08 o                         
  -6   9   1        465.21        506.50        24.52 o                         
  -5   9   1        333.33        718.90        40.92 o                         
  -4   9   1        531.13        598.69        18.99 o                         
  -3   9   1        157.11        184.50        10.49 o                         
  -2   9   1        416.55        433.19        13.52 o                         
  -1   9   1        437.81        662.99        24.39 o                         
   0   9   1        555.50        510.70        13.64 o                         
   1   9   1        268.47        268.40        11.04 o                         
   2   9   1       1412.50       1477.23        24.16 o                         
   3   9   1        196.08        209.66        11.10 o                         
   4   9   1        585.50        605.47        19.55 o                         
   5   9   1        635.44        588.96        26.65 o                         
   6   9   1        266.17        275.41        26.83 o                         
   7   9   1          1.13        -11.97        11.97 o                         
   8   9   1         12.87          7.21        20.81 o                         
   9   9   1        158.01        138.13        19.86 o                         
  10   9   1        106.04         61.41        23.02 o                         
  11   9   1         23.46         41.86        29.24 o                         
  12   9   1         23.64         76.33        43.42 o                         
 -12  10   1         96.03         90.56        30.02 o                         
 -11  10   1         14.38         -9.58        19.91 o                         
 -10  10   1          1.97          6.01        22.30 o                         
  -9  10   1         98.11        137.64        28.48 o                         
  -8  10   1        649.55        643.71        47.42 o                         
  -7  10   1         94.65         40.95        20.61 o                         
  -6  10   1         79.05         43.44        20.82 o                         
  -5  10   1       1914.45       1928.91        44.47 o                         
  -4  10   1       1442.04       1463.69        38.03 o                         
  -3  10   1        151.67        147.73        11.83 o                         
  -2  10   1          3.14          0.27         5.88 o                         
  -1  10   1       1175.30       1124.80        20.38 o                         
   0  10   1        238.73        292.09        11.78 o                         
   1  10   1          7.02         -3.85         6.07 o                         
   2  10   1        517.75        482.21        15.52 o                         
   3  10   1        441.38        447.00        17.78 o                         
   4  10   1          7.14         13.27        10.48 o                         
   5  10   1        182.20        197.30        19.73 o                         
   6  10   1         34.00         11.28        12.63 o                         
   7  10   1         94.49         74.52        18.61 o                         
   8  10   1        421.29        387.28        31.58 o                         
   9  10   1          9.18        -20.46        20.46 o                         
  10  10   1         87.19         56.45        46.66 o                         
  11  10   1        175.38         86.41        58.28 o                         
 -11  11   1         21.12         38.08        25.22 o                         
 -10  11   1          8.98         16.74        22.22 o                         
  -9  11   1        350.76        363.14        36.63 o                         
  -8  11   1         72.14         62.25        19.73 o                         
  -7  11   1          0.20        -14.77        18.71 o                         
  -6  11   1        499.79        559.90        56.39 o                         
  -5  11   1        567.03        580.85        73.85 o                         
  -4  11   1          2.73          2.60        12.58 o                         
  -3  11   1         85.24         89.14        16.04 o                         
  -2  11   1        668.42        711.65        23.56 o                         
  -1  11   1       1402.38       1336.97        29.28 o                         
   0  11   1        135.24        165.57        17.40 o                         
   1  11   1        525.75        543.41        19.44 o                         
   2  11   1        748.86        747.85        22.36 o                         
   3  11   1       1563.81       1606.65        36.28 o                         
   4  11   1         18.29         28.72        12.28 o                         
   5  11   1        899.87       1001.48        49.21 o                         
   6  11   1         65.69         25.15        20.82 o                         
   7  11   1        233.65        265.05        52.38 o                         
   8  11   1        185.69        147.37        33.80 o                         
   9  11   1         10.78        -13.93        25.61 o                         
  10  11   1         20.63         42.10        27.92 o                         
  11  11   1        182.66        201.33        37.89 o                         
 -10  12   1         69.36         68.97        25.84 o                         
  -9  12   1        103.78        145.81        28.34 o                         
  -8  12   1         67.37        113.23        28.35 o                         
  -7  12   1          6.78        -13.32        19.09 o                         
  -6  12   1        228.35        246.20        32.47 o                         
  -5  12   1        105.20         79.80        17.78 o                         
  -4  12   1        101.63         87.52        17.65 o                         
  -3  12   1          2.16          5.79        13.97 o                         
  -2  12   1         21.22         16.06        13.04 o                         
  -1  12   1         24.17         31.25        13.89 o                         
   0  12   1        365.29        403.43        23.60 o                         
   1  12   1          5.75          2.42        11.52 o                         
   2  12   1        462.94        452.18        25.32 o                         
   3  12   1        130.97        150.56        19.73 o                         
   4  12   1        272.02        287.44        30.63 o                         
   5  12   1         17.67         22.24        21.53 o                         
   6  12   1        940.74        993.99        55.78 o                         
   7  12   1          5.14         19.99        20.88 o                         
   8  12   1         30.95         17.80        24.16 o                         
   9  12   1          9.20         13.62        29.02 o                         
  10  12   1         26.36         33.84        45.65 o                         
  -9  13   1         53.82         43.44        23.46 o                         
  -8  13   1         43.32         47.49        22.32 o                         
  -7  13   1         19.07        -12.75        21.41 o                         
  -6  13   1        319.03        310.16        26.39 o                         
  -5  13   1        172.07        146.57        22.08 o                         
  -4  13   1          0.00         -9.57        15.91 o                         
  -3  13   1        638.37        564.05        32.16 o                         
  -2  13   1        201.05        185.58        19.67 o                         
  -1  13   1         55.30         33.32        15.04 o                         
   0  13   1          0.06         -8.97        11.14 o                         
   1  13   1         92.64         97.98        15.86 o                         
   2  13   1        159.69        120.65        18.62 o                         
   3  13   1          5.01         -2.89        14.51 o                         
   4  13   1          5.27        -12.27        14.90 o                         
   5  13   1          6.87         26.10        17.60 o                         
   6  13   1         34.91         45.87        19.16 o                         
   7  13   1         18.23         17.56        17.40 o                         
   8  13   1         10.05        -11.41        19.57 o                         
   9  13   1        603.20        596.20        52.19 o                         
  -8  14   1         34.57         47.46        20.45 o                         
  -7  14   1        256.52        314.94        36.61 o                         
  -6  14   1         53.89         52.22        20.86 o                         
  -5  14   1          0.14        -15.65        15.65 o                         
  -4  14   1         20.42         24.72        16.71 o                         
  -3  14   1          0.97         -2.09        13.77 o                         
  -2  14   1          1.58         -9.29        14.50 o                         
  -1  14   1         70.85         52.41        15.34 o                         
   0  14   1          2.71         -7.14        11.49 o                         
   1  14   1          0.30         -6.76        16.01 o                         
   2  14   1        392.53        393.75        26.22 o                         
   3  14   1         13.23         13.22        15.09 o                         
   4  14   1         51.45         37.13        17.29 o                         
   5  14   1         15.57          9.80        18.37 o                         
   6  14   1          6.03        -16.66        16.66 o                         
   7  14   1          1.54         -2.97        16.82 o                         
   8  14   1         13.83         12.19        21.26 o                         
  -7  15   1          1.62          3.32        18.58 o                         
  -6  15   1          0.15        -16.84        19.89 o                         
  -5  15   1          4.48        -12.45        19.62 o                         
  -4  15   1        368.77        446.81        30.87 o                         
  -3  15   1        155.76        201.29        23.22 o                         
  -2  15   1          0.28         -2.69        15.58 o                         
  -1  15   1         35.15         30.18        15.64 o                         
   0  15   1        123.40        119.61        19.31 o                         
   1  15   1         11.29          5.91        14.95 o                         
   2  15   1         23.06         36.58        18.07 o                         
   3  15   1        410.77        434.29        31.50 o                         
   4  15   1          2.28         -7.86        15.80 o                         
   5  15   1        136.77        158.55        24.65 o                         
   6  15   1          5.55        -12.29        18.09 o                         
   7  15   1          1.30         12.30        19.86 o                         
  -6  16   1         15.98          7.84        18.79 o                         
  -5  16   1        211.72        187.99        24.44 o                         
  -4  16   1         17.13         -3.54        17.48 o                         
  -3  16   1          0.10        -14.61        14.61 o                         
  -2  16   1          0.55          1.92        15.46 o                         
  -1  16   1        251.47        252.30        24.51 o                         
   0  16   1          0.06          3.52        15.44 o                         
   1  16   1         91.75         68.69        16.69 o                         
   2  16   1         21.10          6.65        17.38 o                         
   3  16   1        182.82        192.16        24.52 o                         
   4  16   1         71.85         57.32        18.20 o                         
   5  16   1         25.35         18.38        19.19 o                         
  -3  17   1         59.24         42.38        22.51 o                         
  -2  17   1         18.52         36.93        18.14 o                         
  -1  17   1         63.01         99.95        20.83 o                         
   0  17   1         55.17         55.08        18.07 o                         
   1  17   1          9.15          1.17        16.32 o                         
   2  17   1         11.52         -4.40        22.33 o                         
   3  17   1         36.67         62.34        29.60 o                         
  -3 -16   2         83.03         69.11        29.63 o                         
  -2 -16   2          0.54          9.35        22.67 o                         
  -1 -16   2         18.86         29.97        22.34 o                         
   0 -16   2         53.78         48.54        21.28 o                         
   1 -16   2         16.74          5.57        27.02 o                         
   2 -16   2         35.83         14.09        25.58 o                         
   3 -16   2          3.05         29.34        28.97 o                         
   4 -16   2         36.84         18.06        26.81 o                         
  -5 -15   2          4.58          9.35        16.79 o                         
  -4 -15   2          1.41          7.45        15.58 o                         
  -3 -15   2         80.85         92.09        20.48 o                         
  -2 -15   2          9.95         18.66        16.30 o                         
  -1 -15   2        170.08        155.85        20.86 o                         
   0 -15   2         72.28         64.33        17.53 o                         
   1 -15   2         56.13         68.12        28.87 o                         
   2 -15   2         48.88         87.05        31.62 o                         
   3 -15   2         81.58        112.01        29.44 o                         
   4 -15   2         48.68         36.83        25.67 o                         
   5 -15   2         19.74         26.63        28.74 o                         
   6 -15   2          6.14        -11.01        23.47 o                         
  -7 -14   2         41.27         49.71        20.73 o                         
  -6 -14   2          3.21          1.50        19.26 o                         
  -5 -14   2         61.60         58.79        20.29 o                         
  -4 -14   2          1.22         -9.68        16.02 o                         
  -3 -14   2        186.76        207.48        23.91 o                         
  -2 -14   2         60.11         50.41        15.86 o                         
  -1 -14   2         76.88         86.10        17.20 o                         
   0 -14   2         11.63         17.95        12.03 o                         
   1 -14   2        160.73        173.15        21.42 o                         
   2 -14   2         42.73         44.68        14.68 o                         
   3 -14   2        260.81        280.00        21.96 o                         
   4 -14   2        178.38        211.22        20.69 o                         
   5 -14   2         30.81         48.19        16.68 o                         
   6 -14   2          2.31         -5.22        15.78 o                         
   7 -14   2          1.08        -14.96        14.96 o                         
   8 -14   2         50.82         98.00        22.36 o                         
  -8 -13   2         21.27         63.31        21.74 o                         
  -7 -13   2         68.52        106.19        23.78 o                         
  -6 -13   2         45.64         32.42        17.53 o                         
  -5 -13   2         46.47         48.12        20.18 o                         
  -4 -13   2        114.32        147.98        22.19 o                         
  -3 -13   2         50.90         51.43        15.82 o                         
  -2 -13   2         11.88         -0.84        13.69 o                         
  -1 -13   2        112.94         78.17        16.49 o                         
   0 -13   2        223.74        223.26        18.42 o                         
   1 -13   2        459.71        415.04        27.13 o                         
   2 -13   2          6.20         18.58        13.04 o                         
   3 -13   2         29.13          6.70        11.88 o                         
   4 -13   2          6.96          8.78        14.08 o                         
   5 -13   2        230.49        244.92        22.80 o                         
   6 -13   2          2.94        -13.78        13.78 o                         
   7 -13   2          0.12         -7.80        15.62 o                         
   8 -13   2          0.45         -5.23        16.83 o                         
   9 -13   2          1.09          1.38        18.72 o                         
  -9 -12   2        119.54        173.31        28.56 o                         
  -8 -12   2          8.79         10.99        17.94 o                         
  -7 -12   2         46.21         47.64        22.59 o                         
  -6 -12   2          0.54         11.42        19.45 o                         
  -5 -12   2         31.48         22.12        24.42 o                         
  -4 -12   2        191.94        186.13        26.38 o                         
  -3 -12   2        171.15        174.12        21.30 o                         
  -2 -12   2          5.84        -12.46        12.46 o                         
  -1 -12   2         28.08         11.33        11.62 o                         
   0 -12   2         32.58         15.62        12.15 o                         
   1 -12   2        200.58        205.53        15.81 o                         
   2 -12   2         20.72         -2.99        10.98 o                         
   3 -12   2        267.08        201.52        18.48 o                         
   4 -12   2          5.60        -10.09        12.53 o                         
   5 -12   2         41.98         33.31        14.43 o                         
   6 -12   2          1.10         -3.96        12.96 o                         
   7 -12   2          2.09        -12.21        14.59 o                         
   8 -12   2         61.75         42.55        21.69 o                         
   9 -12   2          0.02        -12.72        19.16 o                         
  10 -12   2         83.76         76.69        26.63 o                         
 -10 -11   2          6.82         21.19        28.87 o                         
  -9 -11   2        277.52        324.95        38.65 o                         
  -8 -11   2          8.97        -12.75        20.10 o                         
  -7 -11   2         18.17         18.88        19.79 o                         
  -6 -11   2          1.28         12.67        16.27 o                         
  -5 -11   2         34.54         49.32        16.40 o                         
  -4 -11   2        316.59        302.21        25.45 o                         
  -3 -11   2        205.61        167.87        18.76 o                         
  -2 -11   2         52.92         50.64        14.41 o                         
  -1 -11   2         28.71         12.33        12.18 o                         
   0 -11   2        245.83        249.29        16.95 o                         
   1 -11   2        211.39        189.43        14.15 o                         
   2 -11   2        146.28        120.97        13.73 o                         
   3 -11   2        958.92        951.53        44.90 o                         
   4 -11   2        777.64        710.09        39.75 o                         
   5 -11   2        115.95        129.29        17.79 o                         
   6 -11   2        261.43        223.89        21.15 o                         
   7 -11   2        121.48        109.16        22.40 o                         
   8 -11   2        197.97        230.70        28.22 o                         
   9 -11   2         18.87         13.70        23.17 o                         
  10 -11   2          0.10         -9.70        19.41 o                         
  11 -11   2          3.94         12.30        25.39 o                         
 -10 -10   2         20.08         64.60        29.35 o                         
  -9 -10   2          3.76        100.84        29.30 o                         
  -8 -10   2        123.89         91.15        26.85 o                         
  -7 -10   2         12.63         27.90        21.22 o                         
  -6 -10   2         65.40         41.45        19.02 o                         
  -5 -10   2        127.08        138.52        19.30 o                         
  -4 -10   2        364.84        328.12        23.92 o                         
  -3 -10   2        494.44        471.15        26.14 o                         
  -2 -10   2        125.88         98.83        14.31 o                         
  -1 -10   2        154.33        118.18        13.08 o                         
   0 -10   2        180.00        171.55        15.48 o                         
   1 -10   2         17.60          4.18         5.65 o                         
   2 -10   2        140.43        140.59        12.57 o                         
   3 -10   2        242.04        184.44        18.22 o                         
   4 -10   2         32.07         19.04        11.61 o                         
   5 -10   2        204.52        211.89        19.52 o                         
   6 -10   2        229.10        221.03        23.06 o                         
   7 -10   2        197.30        172.57        20.98 o                         
   8 -10   2        129.27        121.46        23.28 o                         
   9 -10   2          0.02         -1.89        18.71 o                         
  10 -10   2        160.57        174.54        28.51 o                         
  11 -10   2          4.52          8.85        25.19 o                         
 -11  -9   2         22.14         55.74        27.88 o                         
 -10  -9   2         57.65         55.80        41.24 o                         
  -9  -9   2          0.02         24.69        22.79 o                         
  -8  -9   2        187.85        109.34        37.96 o                         
  -7  -9   2         65.92         76.36        37.32 o                         
  -6  -9   2          2.34        -19.13        19.13 o                         
  -5  -9   2        199.79        194.20        16.14 o                         
  -4  -9   2       1166.41       1127.99        29.70 o                         
  -3  -9   2        535.62        532.88        16.81 o                         
  -2  -9   2         15.07         20.80         6.76 o                         
  -1  -9   2         16.13         18.46         4.85 o                         
   0  -9   2       1080.34       1088.70        20.12 o                         
   1  -9   2        380.90        413.83        11.97 o                         
   2  -9   2         52.62         63.12         6.95 o                         
   3  -9   2          0.03         -0.81         5.22 o                         
   4  -9   2          2.83         -5.58         6.74 o                         
   5  -9   2       1201.87       1168.64        40.22 o                         
   6  -9   2        501.34        450.47        28.03 o                         
   7  -9   2        364.53        337.88        26.57 o                         
   8  -9   2         66.01         60.82        16.33 o                         
   9  -9   2         91.57        115.63        21.15 o                         
  10  -9   2         91.70         95.91        20.77 o                         
  11  -9   2        181.22        172.12        32.97 o                         
  12  -9   2          0.86        -16.84        25.25 o                         
 -12  -8   2          1.48         52.64        31.01 o                         
 -11  -8   2          6.56          6.33        24.93 o                         
 -10  -8   2         59.22        106.24        35.17 o                         
  -9  -8   2          3.03         16.24        41.01 o                         
  -8  -8   2         89.78         74.25        22.75 o                         
  -7  -8   2        548.55        495.12        28.47 o                         
  -6  -8   2        193.19        217.93        20.27 o                         
  -5  -8   2        712.93        675.26        27.61 o                         
  -4  -8   2        121.64        111.55        10.41 o                         
  -3  -8   2         85.95        107.47         7.97 o                         
  -2  -8   2        235.00        271.38        11.09 o                         
  -1  -8   2        142.25        146.74         8.66 o                         
   0  -8   2        273.92        272.66         9.82 o                         
   1  -8   2        216.84        189.18         8.17 o                         
   2  -8   2         96.73        114.59         7.48 o                         
   3  -8   2         19.80          9.88         5.34 o                         
   4  -8   2        284.21        313.54        13.04 o                         
   5  -8   2        129.25        124.08         9.71 o                         
   6  -8   2        528.04        512.13        23.92 o                         
   7  -8   2         66.71         52.16        33.29 o                         
   8  -8   2        382.43        399.86        60.00 o                         
   9  -8   2         50.91         47.98        17.39 o                         
  10  -8   2        215.26        211.11        24.56 o                         
  11  -8   2         65.21         67.91        22.34 o                         
  12  -8   2          7.81          7.44        26.24 o                         
  13  -8   2          5.49        -16.14        80.46 o                         
 -12  -7   2        280.75        274.54        62.63 o                         
 -11  -7   2          4.44         34.46        27.72 o                         
 -10  -7   2          2.00          3.33        19.11 o                         
  -9  -7   2          1.43        -11.16        19.87 o                         
  -8  -7   2        328.91        300.14        24.44 o                         
  -7  -7   2        363.14        359.56        23.29 o                         
  -6  -7   2        441.65        395.82        23.26 o                         
  -5  -7   2          6.71         11.13        11.41 o                         
  -4  -7   2        642.38        635.14        19.31 o                         
  -3  -7   2         75.27         56.43         6.36 o                         
  -2  -7   2         80.71         73.64         7.04 o                         
  -1  -7   2          0.05          1.34         2.61 o                         
   0  -7   2        418.93        443.92        11.68 o                         
   1  -7   2       5057.16       4642.31        57.05 o                         
   2  -7   2         94.16        102.71         6.70 o                         
   3  -7   2          0.84          7.02         4.65 o                         
   4  -7   2        353.03        396.46        21.00 o                         
   5  -7   2         40.09         43.07         7.40 o                         
   6  -7   2       1172.96       1331.59        25.08 o                         
   7  -7   2          3.14         37.84        10.38 o                         
   8  -7   2         94.84         97.64        14.63 o                         
   9  -7   2        408.78       1131.43        73.53 o                         
  10  -7   2          8.07         35.36        19.01 o                         
  11  -7   2         12.42         11.59        18.01 o                         
  12  -7   2          7.13        -21.73        21.73 o                         
  13  -7   2        257.73        201.50        34.22 o                         
 -13  -6   2        153.15        311.86        85.45 o                         
 -12  -6   2        118.73        147.91        34.55 o                         
 -11  -6   2        235.75        300.13        29.91 o                         
 -10  -6   2         39.09         42.44        19.19 o                         
  -9  -6   2         64.95         25.07        18.80 o                         
  -8  -6   2         12.89          6.31        13.40 o                         
  -7  -6   2          8.12         -0.47        10.54 o                         
  -6  -6   2        626.89        608.59        24.76 o                         
  -5  -6   2          3.69         18.31         9.61 o                         
  -4  -6   2        114.90        111.93         9.80 o                         
  -3  -6   2       1990.12       1921.50        30.66 o                         
  -2  -6   2        574.15        601.34        14.10 o                         
  -1  -6   2       1187.83       1074.14        18.57 o                         
   0  -6   2        549.12        544.05        11.51 o                         
   1  -6   2       2204.10       2242.14        26.12 o                         
   2  -6   2        733.80        838.33        15.53 o                         
   3  -6   2        114.55        125.98        16.87 o                         
   4  -6   2         37.62         24.85         6.67 o                         
   5  -6   2        237.09        180.95        10.99 o                         
   6  -6   2        364.99        322.23        14.49 o                         
   7  -6   2         79.17         79.99        10.75 o                         
   8  -6   2        189.69        184.11        14.64 o                         
   9  -6   2         19.65         26.68        14.24 o                         
  10  -6   2         94.90        120.40        19.67 o                         
  11  -6   2         62.45         80.38        20.69 o                         
  12  -6   2         31.90        -17.42        17.42 o                         
  13  -6   2         59.88         34.48        28.17 o                         
 -13  -5   2          6.79         40.24        32.68 o                         
 -12  -5   2         46.40        110.44        29.50 o                         
 -11  -5   2         11.62         16.93        23.00 o                         
 -10  -5   2        234.21        247.96        27.42 o                         
  -9  -5   2          0.33        -14.91        16.04 o                         
  -8  -5   2          2.68          0.88        13.07 o                         
  -7  -5   2          6.53          1.78        13.95 o                         
  -6  -5   2        139.44        118.48        15.76 o                         
  -5  -5   2          9.73         17.87         9.96 o                         
  -4  -5   2        722.47        651.39        19.07 o                         
  -3  -5   2       1634.95       1589.45        27.19 o                         
  -2  -5   2          0.04         -4.40         4.40 o                         
  -1  -5   2        309.73        314.40         9.15 o                         
   0  -5   2        953.05        975.82        13.26 o                         
   1  -5   2        666.37        607.29         9.51 o                         
   2  -5   2        403.77        439.46        11.99 o                         
   3  -5   2        164.81        128.14         8.28 o                         
   4  -5   2       3236.02       3304.53        42.81 o                         
   5  -5   2        294.42        304.39        10.76 o                         
   6  -5   2       2036.49       2003.12        29.75 o                         
   7  -5   2         63.33         60.63         9.44 o                         
   8  -5   2        746.39        800.03        27.39 o                         
   9  -5   2        513.93        959.58        34.70 o                         
  10  -5   2         74.63         96.70        16.74 o                         
  11  -5   2         66.92         61.12        16.61 o                         
  12  -5   2        195.72        167.51        25.75 o                         
  13  -5   2          0.01        -15.55        34.79 o                         
  14  -5   2          0.49        -44.91        44.91 o                         
 -13  -4   2          0.71        -13.59        24.80 o                         
 -12  -4   2         77.49         83.83        29.67 o                         
 -11  -4   2         33.08         44.38        18.76 o                         
 -10  -4   2         34.93         28.69        26.46 o                         
  -9  -4   2       1508.16       1571.85        54.51 o                         
  -8  -4   2         98.84         76.11        16.27 o                         
  -7  -4   2        723.83        709.31        27.08 o                         
  -6  -4   2         24.56         21.83         8.02 o                         
  -5  -4   2        666.53        773.42        60.98 o                         
  -4  -4   2       3982.57       3946.98        56.93 o                         
  -3  -4   2        199.72        165.73         8.68 o                         
  -2  -4   2        260.43        236.53         8.66 o                         
  -1  -4   2        472.40        405.04         9.13 o                         
   0  -4   2       7978.01       7665.63        71.72 o                         
   1  -4   2         22.89         48.78         2.62 o                         
   2  -4   2        530.65        560.85        11.23 o                         
   3  -4   2        131.09        134.43         6.44 o                         
   4  -4   2        160.25        126.77         7.13 o                         
   5  -4   2       1883.49       1920.52        27.86 o                         
   6  -4   2        175.95        220.85        23.31 o                         
   7  -4   2        435.78        421.72        15.72 o                         
   8  -4   2        732.79        741.19        26.41 o                         
   9  -4   2        600.43        782.61        31.93 o                         
  10  -4   2        138.55        100.31        17.34 o                         
  11  -4   2         38.32         51.37        14.90 o                         
  12  -4   2        173.97        320.90        26.30 o                         
  13  -4   2        312.37        261.27        63.94 o                         
  14  -4   2          5.89        -32.20        32.20 o                         
 -13  -3   2          8.67         83.64        27.61 o                         
 -12  -3   2        381.34        502.88        36.17 o                         
 -11  -3   2        106.37         34.25        26.81 o                         
 -10  -3   2        676.18        556.43        43.79 o                         
  -9  -3   2        122.77        143.28        20.29 o                         
  -8  -3   2          0.10         52.59        14.94 o                         
  -7  -3   2        901.45        882.60        27.43 o                         
  -6  -3   2       1789.20       1839.68        39.98 o                         
  -5  -3   2       2189.24       2397.50        45.60 o                         
  -4  -3   2        240.05        232.82        24.19 o                         
  -3  -3   2         16.81         30.52         4.67 o                         
  -2  -3   2         21.85         35.73         4.12 o                         
  -1  -3   2       7629.68       7123.59        71.38 o                         
   0  -3   2       1950.77       1762.06        18.01 o                         
   1  -3   2      13983.58      12472.06       101.57 o                         
   2  -3   2       2933.71       2803.15        29.87 o                         
   3  -3   2        373.19        371.42         7.87 o                         
   4  -3   2        417.64        390.94        10.54 o                         
   5  -3   2       3565.15       3569.94        43.05 o                         
   6  -3   2        183.02        180.83         9.51 o                         
   7  -3   2       1072.41       1081.21        23.93 o                         
   8  -3   2         22.45          9.49         5.87 o                         
   9  -3   2        211.73        209.90        17.48 o                         
  10  -3   2          5.25          7.08        11.61 o                         
  11  -3   2        373.95        398.00        23.92 o                         
  12  -3   2        103.77         72.65        29.16 o                         
  13  -3   2         57.31        141.79        27.01 o                         
  14  -3   2         44.32         13.99        28.45 o                         
 -14  -2   2        233.32        280.27        48.55 o                         
 -13  -2   2        151.99        144.48        32.21 o                         
 -12  -2   2        210.54        283.19        48.07 o                         
 -11  -2   2         21.87        -25.07        25.07 o                         
 -10  -2   2        168.71        125.05        19.58 o                         
  -9  -2   2        362.48        412.92        27.96 o                         
  -8  -2   2       1203.41       1215.00        41.50 o                         
  -7  -2   2        462.63        439.76        29.12 o                         
  -6  -2   2          9.91         12.98        11.41 o                         
  -5  -2   2       1465.74       1453.86        29.84 o                         
  -4  -2   2       5837.53       6288.16        74.89 o                         
  -3  -2   2        173.83        198.85         8.15 o                         
  -2  -2   2       3379.36       3321.25        34.61 o                         
  -1  -2   2       7601.10       7069.58        72.55 o                         
   0  -2   2       1387.99       1342.39        13.16 o                         
   1  -2   2       3151.44       3355.13        33.28 o                         
   2  -2   2       4392.79       4175.47        40.53 o                         
   3  -2   2         74.89         57.03         3.61 o                         
   4  -2   2        557.59        531.24        11.67 o                         
   5  -2   2        139.17        140.42         6.66 o                         
   6  -2   2       1415.78       1607.02        28.19 o                         
   7  -2   2        622.05        652.87        18.08 o                         
   8  -2   2        266.33        264.68        12.40 o                         
   9  -2   2         82.65         68.02         9.97 o                         
  10  -2   2        390.95        572.65        33.31 o                         
  11  -2   2         10.76         -7.49        15.71 o                         
  12  -2   2        477.59        464.09        33.60 o                         
  13  -2   2        181.25        172.92        31.27 o                         
  14  -2   2        109.99        135.80        31.47 o                         
 -14  -1   2         16.39         38.84        27.40 o                         
 -13  -1   2         50.00         39.09        34.95 o                         
 -12  -1   2        289.24        259.18        32.52 o                         
 -11  -1   2         97.05         63.20        22.04 o                         
 -10  -1   2       1418.20       1530.34        53.37 o                         
  -9  -1   2         38.17         79.74        20.42 o                         
  -8  -1   2          3.38        -10.12        13.48 o                         
  -7  -1   2        216.50        217.18        16.38 o                         
  -6  -1   2       1404.09       1562.30        40.24 o                         
  -5  -1   2        510.51        487.26        16.55 o                         
  -4  -1   2        129.89         95.69         6.66 o                         
  -3  -1   2       2687.71       2612.15        33.32 o                         
  -2  -1   2       1759.19       1843.16        20.70 o                         
  -1  -1   2      13931.19      13868.18       123.76 o                         
   0  -1   2          5.70          3.88         1.05 o                         
   1  -1   2        216.84        192.06         3.38 o                         
   2  -1   2        272.23        256.63         5.22 o                         
   3  -1   2       5000.10       5614.83        97.54 o                         
   4  -1   2        216.05        216.86         8.09 o                         
   5  -1   2       1159.29       1260.89        21.12 o                         
   6  -1   2        513.58        581.51        16.75 o                         
   7  -1   2        354.30        371.92        13.73 o                         
   8  -1   2        439.48        513.71        18.01 o                         
   9  -1   2       1089.13       1112.96        26.11 o                         
  10  -1   2        603.34        601.98        33.55 o                         
  11  -1   2         25.22        -12.45        12.45 o                         
  12  -1   2        607.50        606.43        36.91 o                         
  13  -1   2        118.40        117.99        27.16 o                         
  14  -1   2          3.05          3.88        26.39 o                         
 -14   0   2         25.27         38.45        41.36 o                         
 -13   0   2        357.84        437.79        39.39 o                         
 -12   0   2         96.41         94.52        35.57 o                         
 -11   0   2         72.97         61.45        18.52 o                         
 -10   0   2        822.63        806.53        46.65 o                         
  -9   0   2       4180.52       3919.89        66.26 o                         
  -8   0   2         27.94         26.89        12.09 o                         
  -7   0   2        639.89        642.88        26.57 o                         
  -6   0   2       1830.69       1863.98        40.14 o                         
  -5   0   2       1794.73       1924.30        35.48 o                         
  -4   0   2       1483.07       1353.90        26.28 o                         
  -3   0   2      23557.53      23883.92       213.37 o                         
  -2   0   2       3354.03       3360.77        36.57 o                         
  -1   0   2        536.28        519.99         6.71 o                         
   0   0   2        281.01        236.19         9.93 o                         
   1   0   2       7928.63       7432.60       154.12 o                         
   2   0   2        151.47        137.03         4.19 o                         
   3   0   2       1013.40       1110.58        24.10 o                         
   4   0   2         49.59         62.83         4.99 o                         
   5   0   2          3.26          8.12         4.28 o                         
   6   0   2       1064.53       1296.26        48.89 o                         
   7   0   2         51.51         51.09         9.34 o                         
   8   0   2        251.77        208.19        12.56 o                         
   9   0   2        294.59        251.29        17.62 o                         
  10   0   2          0.39         -3.33        12.04 o                         
  11   0   2         31.47         27.93        14.22 o                         
  12   0   2         71.21         61.60        20.13 o                         
  13   0   2        116.97         96.90        25.55 o                         
  14   0   2        177.37        249.20        33.93 o                         
 -14   1   2        430.61        520.53        44.61 o                         
 -13   1   2         10.98        -29.29        36.00 o                         
 -12   1   2          8.25         -4.15        17.64 o                         
 -11   1   2        133.72        100.56        23.14 o                         
 -10   1   2        272.64        241.12        22.72 o                         
  -9   1   2        239.22        233.69        16.18 o                         
  -8   1   2        277.15        298.52        16.25 o                         
  -7   1   2        142.95        131.96        10.86 o                         
  -6   1   2       9488.48       9456.01       125.10 o                         
  -5   1   2          9.25         26.77         5.56 o                         
  -4   1   2        213.91        210.25         8.29 o                         
  -3   1   2       3381.02       3382.63        33.37 o                         
  -2   1   2       7134.00       7345.67        64.35 o                         
  -1   1   2        508.39        472.17         6.93 o                         
   0   1   2       1164.70       1226.21        31.25 o                         
   1   1   2        856.25       1040.73        20.90 o                         
   2   1   2      28010.47      30444.31       532.49 o                         
   3   1   2         47.10         82.93         5.17 o                         
   4   1   2        445.57        446.33        15.23 o                         
   5   1   2        139.29        157.12         9.77 o                         
   6   1   2       2954.78       3446.70        62.89 o                         
   7   1   2         22.58         30.94         8.28 o                         
   8   1   2        847.48        937.47        27.05 o                         
   9   1   2         59.96        102.12        24.53 o                         
  10   1   2        238.56        207.59        19.71 o                         
  11   1   2          4.42        -15.81        15.81 o                         
  12   1   2        186.28        227.50        24.80 o                         
  13   1   2         56.49         33.22        22.46 o                         
  14   1   2        187.47        196.60        31.02 o                         
 -14   2   2        234.33        279.64        38.59 o                         
 -13   2   2         93.87         72.37        22.49 o                         
 -12   2   2        210.87        228.84        37.80 o                         
 -11   2   2         27.56         26.49        17.24 o                         
 -10   2   2          0.75        -13.04        13.04 o                         
  -9   2   2        154.13        124.95        15.18 o                         
  -8   2   2          1.21         -5.90         8.02 o                         
  -7   2   2        363.92        358.45        16.16 o                         
  -6   2   2         14.29          9.63         6.36 o                         
  -5   2   2         72.76         46.61         6.69 o                         
  -4   2   2       2942.86       2752.41        39.53 o                         
  -3   2   2        455.97        484.04         8.10 o                         
  -2   2   2       3696.15       3722.28        34.85 o                         
  -1   2   2       6908.72       6765.35        71.24 o                         
   0   2   2      51088.84      49310.55       635.71 o                         
   1   2   2      10308.02      10185.96       125.92 o                         
   2   2   2       2847.46       2654.11        42.77 o                         
   3   2   2       5088.30       5418.95        55.91 o                         
   4   2   2       2626.46       3089.03        45.87 o                         
   5   2   2        817.95        933.82        22.43 o                         
   6   2   2        298.28        387.80        16.34 o                         
   7   2   2         55.09         54.89        13.77 o                         
   8   2   2        720.80        988.02        46.56 o                         
   9   2   2         14.88         31.19        11.43 o                         
  10   2   2       1871.92       2060.32        48.69 o                         
  11   2   2          7.64        -15.47        15.47 o                         
  12   2   2         31.71         12.75        20.35 o                         
  13   2   2         85.02         66.09        22.66 o                         
  14   2   2        119.87        121.24        27.79 o                         
 -14   3   2         11.70         -0.23        34.49 o                         
 -13   3   2         50.11         15.43        21.61 o                         
 -12   3   2        206.45        183.85        29.56 o                         
 -11   3   2        137.12        114.31        20.78 o                         
 -10   3   2        182.66        192.37        22.37 o                         
  -9   3   2       1161.65       1218.93        32.56 o                         
  -8   3   2          3.26         -7.85         9.33 o                         
  -7   3   2        317.56        305.14        15.76 o                         
  -6   3   2        801.76        780.37        20.20 o                         
  -5   3   2        150.24        144.06         8.67 o                         
  -4   3   2       3107.24       3009.81        37.94 o                         
  -3   3   2        889.11        887.07        14.90 o                         
  -2   3   2       2653.65       2688.31        27.05 o                         
  -1   3   2       4141.06       4042.08        38.89 o                         
   0   3   2       3384.09       3378.63        31.86 o                         
   1   3   2      15754.61      14401.01       118.47 o                         
   2   3   2        539.34        465.37        11.17 o                         
   3   3   2       1027.76       1059.95        19.93 o                         
   4   3   2        458.66        533.73        16.42 o                         
   5   3   2        709.60        669.81        20.62 o                         
   6   3   2         79.51         50.43         9.73 o                         
   7   3   2       1329.23       1543.53        35.30 o                         
   8   3   2        143.37        174.18        14.35 o                         
   9   3   2         82.28         84.70        13.52 o                         
  10   3   2       1347.78       1738.62        45.40 o                         
  11   3   2         22.76          2.76        16.98 o                         
  12   3   2        526.71        512.38        34.27 o                         
  13   3   2          2.70         -7.46        21.07 o                         
  14   3   2         23.44         39.01        26.89 o                         
 -14   4   2         12.60        -20.65        28.56 o                         
 -13   4   2         18.42         -7.90        20.62 o                         
 -12   4   2        115.73         94.07        22.36 o                         
 -11   4   2         45.11         68.11        19.02 o                         
 -10   4   2        314.12        338.21        24.15 o                         
  -9   4   2         45.68         49.40        12.34 o                         
  -8   4   2          8.82         29.57        10.33 o                         
  -7   4   2        645.21        615.93        22.47 o                         
  -6   4   2       2083.00       2043.98        35.78 o                         
  -5   4   2        758.10        872.90        20.79 o                         
  -4   4   2         62.91         64.82         5.66 o                         
  -3   4   2       1435.59       1343.60        20.04 o                         
  -2   4   2       5538.07       5520.85        55.52 o                         
  -1   4   2          0.00         -2.48         2.48 o                         
   0   4   2      11002.92      10758.66        91.48 o                         
   1   4   2       1598.54       1600.12        17.48 o                         
   2   4   2        736.01        758.50        10.85 o                         
   3   4   2       3159.29       3201.80        39.67 o                         
   4   4   2        743.58        806.23        24.64 o                         
   5   4   2        133.95         80.19         8.18 o                         
   6   4   2       2378.45       2388.73        57.70 o                         
   7   4   2        636.63        750.16        25.77 o                         
   8   4   2          4.49         27.37        11.81 o                         
   9   4   2        161.86        157.74        18.49 o                         
  10   4   2         22.25         25.56        15.35 o                         
  11   4   2          4.24         -8.34        16.62 o                         
  12   4   2         44.29         73.30        25.97 o                         
  13   4   2         15.46         12.90        24.26 o                         
  14   4   2          0.04          7.18        25.00 o                         
 -13   5   2        149.82         99.52        27.06 o                         
 -12   5   2        345.93        344.80        34.65 o                         
 -11   5   2          1.18         -8.68        13.98 o                         
 -10   5   2         36.40         15.17        13.70 o                         
  -9   5   2        162.45        182.21        17.17 o                         
  -8   5   2        190.13        200.58        16.38 o                         
  -7   5   2         84.47         67.19        10.36 o                         
  -6   5   2        260.94        312.55        14.74 o                         
  -5   5   2        331.19        497.96        29.92 o                         
  -4   5   2        577.29        696.81        25.12 o                         
  -3   5   2       2058.06       2006.26        30.07 o                         
  -2   5   2        642.54        625.48        14.21 o                         
  -1   5   2       3155.57       3242.90        38.00 o                         
   0   5   2       9499.79       9272.24        85.53 o                         
   1   5   2         15.95         -3.11         3.11 o                         
   2   5   2       1101.08       1083.82        16.90 o                         
   3   5   2       1672.19       1625.87        23.95 o                         
   4   5   2       2018.20       2115.27        37.57 o                         
   5   5   2         76.01         62.00         7.35 o                         
   6   5   2        314.67        334.29        16.00 o                         
   7   5   2         29.33         24.66         7.50 o                         
   8   5   2        499.11        589.87        31.59 o                         
   9   5   2       1266.42       1345.95        36.70 o                         
  10   5   2        343.67        472.83        27.95 o                         
  11   5   2         17.25        -15.27        15.88 o                         
  12   5   2         22.71         54.14        25.47 o                         
  13   5   2         62.90         89.59        24.83 o                         
  14   5   2         37.81         54.30        33.14 o                         
 -13   6   2        170.69        195.18        33.32 o                         
 -12   6   2        106.59        166.34        22.55 o                         
 -11   6   2        153.37        137.39        22.70 o                         
 -10   6   2        193.41        171.93        18.56 o                         
  -9   6   2         43.92         36.25        13.93 o                         
  -8   6   2        518.64        507.19        21.20 o                         
  -7   6   2          0.65         -0.40         9.37 o                         
  -6   6   2        774.48        710.52        24.04 o                         
  -5   6   2         62.52        131.43        12.57 o                         
  -4   6   2       2921.54       2984.39        44.31 o                         
  -3   6   2        670.99        740.30        17.62 o                         
  -2   6   2         95.49        132.01         7.48 o                         
  -1   6   2        966.82        958.84        17.39 o                         
   0   6   2       9555.29       9543.84       107.19 o                         
   1   6   2         32.26         18.05         4.13 o                         
   2   6   2          0.01         -1.39         4.36 o                         
   3   6   2        333.95        362.09        11.57 o                         
   4   6   2        562.51        563.42        19.97 o                         
   5   6   2        184.37        194.15        17.68 o                         
   6   6   2        259.29        248.67        16.53 o                         
   7   6   2        276.44        172.52        21.61 o                         
   8   6   2        993.80        982.95        28.98 o                         
   9   6   2        199.81        253.53        25.01 o                         
  10   6   2        158.85        152.03        20.72 o                         
  11   6   2         17.95         13.52        16.36 o                         
  12   6   2          1.37          2.22        18.51 o                         
  13   6   2          1.14          6.30        25.65 o                         
 -13   7   2         45.06         35.11        36.11 o                         
 -12   7   2        250.64        207.95        33.03 o                         
 -11   7   2         11.87          1.65        16.49 o                         
 -10   7   2        172.91        201.83        22.10 o                         
  -9   7   2        123.58        168.12        20.95 o                         
  -8   7   2       1039.92        954.28        32.34 o                         
  -7   7   2        110.47         73.47        13.36 o                         
  -6   7   2         80.48         99.42        13.73 o                         
  -5   7   2         60.33        126.16        14.19 o                         
  -4   7   2       2062.19       2419.97        43.73 o                         
  -3   7   2       3475.75       3861.83        53.14 o                         
  -2   7   2       2355.24       2642.43        38.51 o                         
  -1   7   2        900.84        969.95        20.10 o                         
   0   7   2       5840.36       6134.15        64.15 o                         
   1   7   2        650.54        790.39        15.02 o                         
   2   7   2        568.38        654.63        30.77 o                         
   3   7   2        377.93        332.54        12.06 o                         
   4   7   2        191.91        214.47        14.90 o                         
   5   7   2        513.24        409.47        19.80 o                         
   6   7   2        828.49        883.44        28.94 o                         
   7   7   2          0.02          9.18        12.43 o                         
   8   7   2         93.69         83.78        14.81 o                         
   9   7   2         16.31          7.78        15.28 o                         
  10   7   2         94.92         80.75        18.56 o                         
  11   7   2        124.69        101.69        29.80 o                         
  12   7   2        221.71        323.98        34.04 o                         
  13   7   2         32.52         44.55        28.28 o                         
 -13   8   2         87.52         57.71        63.26 o                         
 -12   8   2         15.67          6.60        24.29 o                         
 -11   8   2          0.43        -13.94        18.62 o                         
 -10   8   2        450.68        449.48        44.53 o                         
  -9   8   2         54.09         81.42        16.81 o                         
  -8   8   2         89.17         37.51        15.01 o                         
  -7   8   2         11.83         41.65        13.23 o                         
  -6   8   2         12.38         92.92        14.09 o                         
  -5   8   2       1699.83       1626.44        39.21 o                         
  -4   8   2        149.11        283.08        14.66 o                         
  -3   8   2         77.87        175.08        18.61 o                         
  -2   8   2        149.43        171.06        11.69 o                         
  -1   8   2       3070.15       3532.36        56.74 o                         
   0   8   2       1010.46       1388.00        54.32 o                         
   1   8   2        637.90        697.68        15.37 o                         
   2   8   2         67.77         87.58         6.90 o                         
   3   8   2        630.78        629.41        17.58 o                         
   4   8   2        580.15        609.30        24.47 o                         
   5   8   2        671.46        807.74        40.70 o                         
   6   8   2       2500.77       2577.48        53.67 o                         
   7   8   2        874.23        846.80        32.65 o                         
   8   8   2        179.43        155.81        19.70 o                         
   9   8   2          0.33         -4.69        13.62 o                         
  10   8   2          2.91        -13.94        16.87 o                         
  11   8   2          1.00        -17.39        17.39 o                         
  12   8   2        215.79        284.15        41.39 o                         
  13   8   2        139.41        185.80        40.78 o                         
 -12   9   2        272.94        211.47        40.69 o                         
 -11   9   2          0.57         -7.17        21.07 o                         
 -10   9   2         38.17         42.39        24.04 o                         
  -9   9   2        127.66        134.36        26.15 o                         
  -8   9   2        313.88        305.90        22.32 o                         
  -7   9   2        291.90        303.21        22.43 o                         
  -6   9   2          0.04         -0.40        12.78 o                         
  -5   9   2       1367.15       1591.69        39.84 o                         
  -4   9   2         66.02         95.43        10.63 o                         
  -3   9   2         92.92         85.03         9.50 o                         
  -2   9   2        152.86        172.15        10.09 o                         
  -1   9   2       1029.72       1060.41        19.51 o                         
   0   9   2          4.12         22.72         6.44 o                         
   1   9   2        100.99        110.69         8.11 o                         
   2   9   2        168.45        172.07         8.99 o                         
   3   9   2        149.59        156.63        11.23 o                         
   4   9   2        320.83        277.82        15.00 o                         
   5   9   2         17.00         53.00        13.44 o                         
   6   9   2        886.31        914.65        31.87 o                         
   7   9   2         53.59         39.16        15.65 o                         
   8   9   2         24.06         23.70        16.33 o                         
   9   9   2        543.77        487.58        29.41 o                         
  10   9   2          2.64        -17.55        17.55 o                         
  11   9   2         19.56         12.25        18.54 o                         
  12   9   2         19.81         20.56        79.91 o                         
 -12  10   2         33.04         62.76        29.05 o                         
 -11  10   2         27.70         42.88        23.98 o                         
 -10  10   2         53.51         52.67        24.36 o                         
  -9  10   2        190.04        141.17        28.17 o                         
  -8  10   2         14.43         67.56        21.32 o                         
  -7  10   2        239.55        202.67        27.02 o                         
  -6  10   2        154.17        167.56        18.52 o                         
  -5  10   2         54.45        159.43        30.93 o                         
  -4  10   2        929.05        938.94        30.46 o                         
  -3  10   2        123.43        112.72        10.14 o                         
  -2  10   2        113.87        121.37         8.57 o                         
  -1  10   2        243.68        274.89        10.85 o                         
   0  10   2        272.30        366.86        23.42 o                         
   1  10   2         18.98          5.32         6.70 o                         
   2  10   2        439.58        429.16        14.27 o                         
   3  10   2          2.03         11.17         8.82 o                         
   4  10   2        890.95        939.37        44.11 o                         
   5  10   2         11.69         17.19        11.66 o                         
   6  10   2        139.77        119.58        18.81 o                         
   7  10   2         18.55        -15.30        15.30 o                         
   8  10   2        111.84         86.62        21.30 o                         
   9  10   2         92.03         67.06        22.50 o                         
  10  10   2         27.86         12.44        28.60 o                         
  11  10   2         21.72          5.36        27.70 o                         
  12  10   2         95.01         15.79        95.63 o                         
 -11  11   2         62.77         75.40        27.71 o                         
 -10  11   2         81.76        123.71        28.43 o                         
  -9  11   2          2.49         29.32        24.16 o                         
  -8  11   2         80.06         70.29        22.62 o                         
  -7  11   2         91.65        117.36        24.95 o                         
  -6  11   2        131.05         87.89        22.38 o                         
  -5  11   2        680.46        799.52        41.19 o                         
  -4  11   2        174.33        180.12        18.96 o                         
  -3  11   2        229.52        221.46        16.13 o                         
  -2  11   2         13.38         32.60        10.94 o                         
  -1  11   2         34.46         30.32         8.20 o                         
   0  11   2       2925.37       2851.76        41.43 o                         
   1  11   2         91.12         96.85        10.62 o                         
   2  11   2        136.98        143.99        12.70 o                         
   3  11   2        780.46        860.31        39.00 o                         
   4  11   2       1518.48       1594.26        57.83 o                         
   5  11   2       2160.28       2325.36        52.02 o                         
   6  11   2          8.87        -13.09        13.09 o                         
   7  11   2         73.30         75.95        25.71 o                         
   8  11   2          1.27        -18.92        18.92 o                         
   9  11   2         63.53         38.90        39.41 o                         
  10  11   2          3.01        -14.72        21.55 o                         
  11  11   2         62.25          4.76        46.52 o                         
 -10  12   2         82.60        105.83        26.90 o                         
  -9  12   2          0.81         -6.92        23.27 o                         
  -8  12   2         39.19         15.37        21.37 o                         
  -7  12   2          1.71         -1.61        19.69 o                         
  -6  12   2         85.55         73.26        20.93 o                         
  -5  12   2         25.10          9.20        18.70 o                         
  -4  12   2        644.07        603.86        32.28 o                         
  -3  12   2        192.08        213.69        20.69 o                         
  -2  12   2        216.07        140.62        19.14 o                         
  -1  12   2        310.03        330.57        25.62 o                         
   0  12   2          4.33         20.59        11.47 o                         
   1  12   2       1261.34       1270.80        42.50 o                         
   2  12   2         85.39         88.83        15.00 o                         
   3  12   2       1039.05       1114.16        57.83 o                         
   4  12   2          5.12         18.13        15.67 o                         
   5  12   2         78.20         76.37        17.97 o                         
   6  12   2         85.44        108.18        22.03 o                         
   7  12   2        208.15        146.63        30.40 o                         
   8  12   2          1.63        -24.15        26.84 o                         
   9  12   2          4.69         -9.67        34.60 o                         
  10  12   2          1.65         29.20        31.28 o                         
 -10  13   2          1.65         15.31        23.68 o                         
  -9  13   2          3.63          2.68        23.06 o                         
  -8  13   2         46.00         73.52        25.11 o                         
  -7  13   2          3.64        -27.40        28.19 o                         
  -6  13   2         32.11         -0.48        21.24 o                         
  -5  13   2          0.83        -10.90        14.90 o                         
  -4  13   2        197.35        156.32        22.66 o                         
  -3  13   2         41.98         49.65        17.13 o                         
  -2  13   2         78.42         53.91        15.46 o                         
  -1  13   2        231.35        249.45        22.01 o                         
   0  13   2         29.79         18.79        12.32 o                         
   1  13   2        150.59        121.83        16.32 o                         
   2  13   2          2.22         -4.82        12.83 o                         
   3  13   2         32.11         26.07        15.44 o                         
   4  13   2        159.29        169.74        22.81 o                         
   5  13   2        679.49        856.84        84.10 o                         
   6  13   2        146.49        135.80        22.60 o                         
   7  13   2         41.95         33.57        20.05 o                         
   8  13   2         93.76         61.67        27.52 o                         
   9  13   2         63.40         67.93        29.01 o                         
  -9  14   2          0.21        -10.46        22.78 o                         
  -8  14   2          0.58         -2.00        27.68 o                         
  -7  14   2        152.19        134.42        25.98 o                         
  -6  14   2        333.09        278.39        27.95 o                         
  -5  14   2         66.00         46.36        19.27 o                         
  -4  14   2          5.32         -8.01        14.77 o                         
  -3  14   2         10.19         -9.94        14.03 o                         
  -2  14   2         15.00         -3.42        14.62 o                         
  -1  14   2          0.16         -9.40        15.10 o                         
   0  14   2         21.22         36.20        12.49 o                         
   1  14   2         24.28         24.24        14.29 o                         
   2  14   2         88.53         64.94        15.28 o                         
   3  14   2        480.82        504.25        31.86 o                         
   4  14   2         57.53         65.94        18.17 o                         
   5  14   2        178.21        170.85        23.03 o                         
   6  14   2         72.75         62.92        21.25 o                         
   7  14   2         11.00         22.81        20.49 o                         
   8  14   2         75.73         92.70        24.75 o                         
  -7  15   2          6.14         -4.15        20.11 o                         
  -6  15   2          3.27         -8.88        20.86 o                         
  -5  15   2          4.68         -0.85        17.07 o                         
  -4  15   2         74.82         73.39        20.59 o                         
  -3  15   2        430.76        447.25        31.45 o                         
  -2  15   2          4.19          8.27        16.81 o                         
  -1  15   2          0.16         -2.92        14.85 o                         
   0  15   2         50.83         58.88        17.71 o                         
   1  15   2         59.20         37.52        14.80 o                         
   2  15   2          1.67        -13.82        13.82 o                         
   3  15   2        256.12        290.59        30.76 o                         
   4  15   2          0.07          1.64        16.26 o                         
   5  15   2        184.68        157.07        24.95 o                         
   6  15   2          0.14          3.16        24.51 o                         
   7  15   2          9.00        -19.08        19.08 o                         
  -6  16   2         82.01         44.37        20.57 o                         
  -5  16   2        241.67        236.84        40.55 o                         
  -4  16   2         55.48         43.46        20.85 o                         
  -3  16   2          0.70         10.60        16.35 o                         
  -2  16   2          4.27         -5.78        15.60 o                         
  -1  16   2         80.75        110.23        20.79 o                         
   0  16   2          3.19         -5.00        15.32 o                         
   1  16   2        121.20        110.99        20.28 o                         
   2  16   2         43.43         41.49        24.33 o                         
   3  16   2         67.75         75.13        25.64 o                         
   4  16   2          9.52          4.27        22.19 o                         
   5  16   2          4.89        -20.33        24.76 o                         
   6  16   2         36.03         31.27        29.34 o                         
  -4  17   2          0.02        -18.29        18.29 o                         
  -3  17   2          1.90        -14.72        22.78 o                         
  -2  17   2         11.43         -6.53        17.09 o                         
  -1  17   2        218.71        228.19        25.26 o                         
   0  17   2         12.40         11.31        16.84 o                         
   1  17   2         31.25         26.18        17.04 o                         
   2  17   2          4.40         -3.11        18.97 o                         
   3  17   2          0.08        -16.14        21.28 o                         
   4  17   2        171.04        236.39        54.38 o                         
  -1 -16   3          1.02         23.21        30.83 o                         
   0 -16   3        122.48        155.02        33.79 o                         
   1 -16   3          1.14        -12.11        23.79 o                         
   2 -16   3         11.81        -10.64        23.81 o                         
   3 -16   3         46.03         61.23        26.59 o                         
  -4 -15   3          1.52          1.56        19.86 o                         
  -3 -15   3         20.71          9.59        21.04 o                         
  -2 -15   3          1.20        -33.85        33.85 o                         
  -1 -15   3         52.00         62.90        40.51 o                         
   0 -15   3          5.07         11.80        19.73 o                         
   1 -15   3         37.02         39.96        22.59 o                         
   2 -15   3         45.78         62.65        28.05 o                         
   3 -15   3         73.70         71.01        30.86 o                         
   4 -15   3          0.04          3.29        20.03 o                         
   5 -15   3         16.50         -1.85        30.26 o                         
   6 -15   3         17.08         31.35        33.87 o                         
  -6 -14   3          0.72          0.10        20.32 o                         
  -5 -14   3         86.08        126.67        22.44 o                         
  -4 -14   3          6.08         14.36        17.05 o                         
  -3 -14   3         12.67          1.30        14.74 o                         
  -2 -14   3        102.04        111.90        19.37 o                         
  -1 -14   3         11.75         21.89        14.65 o                         
   0 -14   3          2.32         20.65        15.29 o                         
   1 -14   3         17.22         30.55        21.79 o                         
   2 -14   3         52.98         65.50        27.90 o                         
   3 -14   3         58.36         37.13        24.11 o                         
   4 -14   3        213.04        195.13        35.15 o                         
   5 -14   3         96.02        107.47        29.20 o                         
   6 -14   3          4.42         -5.30        23.99 o                         
   7 -14   3         12.56         20.12        25.08 o                         
  -7 -13   3         33.52         25.35        18.79 o                         
  -6 -13   3         18.29         22.67        18.34 o                         
  -5 -13   3          4.20         -8.61        17.19 o                         
  -4 -13   3         31.32         43.60        17.46 o                         
  -3 -13   3        293.44        273.73        24.19 o                         
  -2 -13   3        151.27        139.71        18.12 o                         
  -1 -13   3        115.85        100.69        20.66 o                         
   0 -13   3        166.37        174.68        16.79 o                         
   1 -13   3        133.75        130.63        14.10 o                         
   2 -13   3         23.60         16.61        11.58 o                         
   3 -13   3         20.29         28.52        12.67 o                         
   4 -13   3        161.92        135.12        16.68 o                         
   5 -13   3          0.69         12.66        13.42 o                         
   6 -13   3         14.47        -11.52        15.46 o                         
   7 -13   3         17.83         11.16        15.34 o                         
   8 -13   3         71.43         77.08        20.00 o                         
   9 -13   3         18.33         16.63        18.88 o                         
  -8 -12   3        127.59        128.67        24.59 o                         
  -7 -12   3          0.12          4.49        18.69 o                         
  -6 -12   3         30.32         31.66        19.17 o                         
  -5 -12   3         41.24         53.01        18.99 o                         
  -4 -12   3         58.49         30.72        23.79 o                         
  -3 -12   3          7.00        -11.21        11.21 o                         
  -2 -12   3         11.65         -9.09        13.23 o                         
  -1 -12   3         60.18         59.37        15.50 o                         
   0 -12   3        679.30        609.72        24.89 o                         
   1 -12   3        436.15        342.07        19.19 o                         
   2 -12   3          0.45          0.15        10.88 o                         
   3 -12   3         81.49         95.51        14.52 o                         
   4 -12   3         84.30         46.67        12.87 o                         
   5 -12   3         16.31         21.65        12.90 o                         
   6 -12   3        513.38        500.91        32.22 o                         
   7 -12   3         22.52         24.90        17.20 o                         
   8 -12   3         63.18         73.69        19.33 o                         
   9 -12   3          0.90          0.53        21.55 o                         
  10 -12   3         16.70         10.13        23.87 o                         
  -9 -11   3        271.64        387.97        41.66 o                         
  -8 -11   3          3.81         14.32        21.47 o                         
  -7 -11   3          9.31         20.54        19.65 o                         
  -6 -11   3        192.90        167.14        28.14 o                         
  -5 -11   3        522.57        534.54        31.76 o                         
  -4 -11   3        120.27        118.69        17.74 o                         
  -3 -11   3        406.94        362.69        23.90 o                         
  -2 -11   3        116.01         89.70        14.70 o                         
  -1 -11   3         35.81         13.94        10.85 o                         
   0 -11   3          3.05        -11.08        11.08 o                         
   1 -11   3          0.23         -5.62         8.47 o                         
   2 -11   3        150.30        125.04        14.15 o                         
   3 -11   3        127.45        119.52        14.05 o                         
   4 -11   3         20.06          9.11        11.66 o                         
   5 -11   3         63.94         47.20        13.59 o                         
   6 -11   3         26.38         14.78        13.61 o                         
   7 -11   3        121.24        123.34        18.62 o                         
   8 -11   3         28.69         58.85        21.11 o                         
   9 -11   3        198.23        210.89        28.03 o                         
  10 -11   3         27.42         34.20        22.26 o                         
  11 -11   3         84.36         66.46        25.49 o                         
 -10 -10   3         14.98         69.62        28.24 o                         
  -9 -10   3         48.25         21.94        49.09 o                         
  -8 -10   3         24.22         58.46        25.64 o                         
  -7 -10   3         73.18         51.10        21.67 o                         
  -6 -10   3         68.43         45.65        18.19 o                         
  -5 -10   3        581.16        550.38        38.07 o                         
  -4 -10   3        204.49        218.41        20.35 o                         
  -3 -10   3        792.44        779.59        31.88 o                         
  -2 -10   3        748.85        711.46        28.49 o                         
  -1 -10   3        226.31        233.29        17.39 o                         
   0 -10   3         50.16         51.94         9.81 o                         
   1 -10   3        513.98        457.83        18.25 o                         
   2 -10   3         44.30         57.00        10.45 o                         
   3 -10   3        194.92        149.14        13.99 o                         
   4 -10   3        495.99        397.66        21.90 o                         
   5 -10   3        801.11        691.86        29.36 o                         
   6 -10   3          0.51        -13.87        13.87 o                         
   7 -10   3         55.96         59.15        20.04 o                         
   8 -10   3         49.56         32.85        19.28 o                         
   9 -10   3         10.45         -0.50        19.71 o                         
  10 -10   3        348.00        389.17        60.12 o                         
  11 -10   3         46.69         94.38        28.29 o                         
 -11  -9   3         39.95         90.80        31.78 o                         
 -10  -9   3         14.96         19.66        31.81 o                         
  -9  -9   3        125.44         83.84        29.30 o                         
  -8  -9   3         69.37         42.76        36.35 o                         
  -7  -9   3         11.34        -15.18        25.31 o                         
  -6  -9   3        408.25        334.44        30.72 o                         
  -5  -9   3        477.80        496.43        35.70 o                         
  -4  -9   3        536.49        512.15        38.68 o                         
  -3  -9   3       2667.07       2645.53        48.35 o                         
  -2  -9   3        470.63        484.51        17.38 o                         
  -1  -9   3        437.44        424.24        13.53 o                         
   0  -9   3        159.42        136.52         7.13 o                         
   1  -9   3        607.78        508.26        10.91 o                         
   2  -9   3         29.43         20.04         4.57 o                         
   3  -9   3         32.90         27.74         5.61 o                         
   4  -9   3          4.28          1.79         9.05 o                         
   5  -9   3       2036.59       2054.76        48.50 o                         
   6  -9   3         12.53          2.89        12.50 o                         
   7  -9   3         21.03        -12.99        12.99 o                         
   8  -9   3         11.34        -13.68        13.68 o                         
   9  -9   3        531.34        535.94        31.85 o                         
  10  -9   3        153.70        187.69        24.44 o                         
  11  -9   3         95.40         65.58        22.32 o                         
  12  -9   3         18.85         17.95        21.39 o                         
 -11  -8   3         53.43         37.99        32.90 o                         
 -10  -8   3        485.96        429.95        49.79 o                         
  -9  -8   3        321.25        365.74        37.00 o                         
  -8  -8   3          2.12        -12.69        22.35 o                         
  -7  -8   3         95.64         83.08        28.67 o                         
  -6  -8   3       1199.28       1123.34        36.43 o                         
  -5  -8   3        315.13        258.97        19.36 o                         
  -4  -8   3         89.19         83.24        11.31 o                         
  -3  -8   3        844.80        919.76        19.32 o                         
  -2  -8   3         88.69        111.75        10.16 o                         
  -1  -8   3         56.40         76.90         7.02 o                         
   0  -8   3       3607.10       3472.69        41.21 o                         
   1  -8   3        997.56       1024.91        15.84 o                         
   2  -8   3         20.00         40.26         4.32 o                         
   3  -8   3        640.19        614.25        16.63 o                         
   4  -8   3        175.64        172.47         9.29 o                         
   5  -8   3        215.33        184.21        13.46 o                         
   6  -8   3        240.46        265.54        18.49 o                         
   7  -8   3         82.81         80.49        14.98 o                         
   8  -8   3        249.01        271.23        26.57 o                         
   9  -8   3         45.10         30.13        16.28 o                         
  10  -8   3        200.88        194.22        23.40 o                         
  11  -8   3          1.82         20.63        18.94 o                         
  12  -8   3        337.01        389.01        34.90 o                         
 -12  -7   3        148.81        186.18        40.93 o                         
 -11  -7   3         66.75         91.97        27.80 o                         
 -10  -7   3         11.64         21.18        25.57 o                         
  -9  -7   3         17.45          4.04        16.96 o                         
  -8  -7   3        362.48        382.28        27.71 o                         
  -7  -7   3       1758.41       1748.43        47.10 o                         
  -6  -7   3          6.35         17.23        12.77 o                         
  -5  -7   3         87.83         75.10        13.86 o                         
  -4  -7   3        644.34        608.08        16.76 o                         
  -3  -7   3       3202.84       3098.29        41.95 o                         
  -2  -7   3        486.97        422.01        12.72 o                         
  -1  -7   3         36.46         31.90         5.10 o                         
   0  -7   3       3418.05       3342.09        39.22 o                         
   1  -7   3       1223.05        998.30        16.00 o                         
   2  -7   3         18.27          8.76         3.56 o                         
   3  -7   3         18.40         18.30         4.32 o                         
   4  -7   3        196.89        230.42         9.15 o                         
   5  -7   3          2.11         -5.64         5.64 o                         
   6  -7   3        140.69        120.14        19.38 o                         
   7  -7   3        695.34        721.24        23.69 o                         
   8  -7   3          9.16         17.10        14.54 o                         
   9  -7   3        399.07        410.97        36.10 o                         
  10  -7   3         90.79        128.85        21.88 o                         
  11  -7   3        107.06        128.39        23.99 o                         
  12  -7   3          2.18        -18.35        18.35 o                         
  13  -7   3          0.90        -13.47        37.44 o                         
 -12  -6   3          7.78         19.27        49.34 o                         
 -11  -6   3        304.80        253.74        48.79 o                         
 -10  -6   3         10.54         -3.23        16.36 o                         
  -9  -6   3          0.25         -0.98        14.37 o                         
  -8  -6   3        127.44        132.34        18.87 o                         
  -7  -6   3        112.60        134.07        19.30 o                         
  -6  -6   3          2.72        -10.03        10.03 o                         
  -5  -6   3       1260.00       1229.99        35.91 o                         
  -4  -6   3        923.93        910.04        21.21 o                         
  -3  -6   3         80.35         48.88         6.31 o                         
  -2  -6   3       1123.27        985.45        18.06 o                         
  -1  -6   3       5371.87       5046.94        69.14 o                         
   0  -6   3       3771.04       3857.88        41.08 o                         
   1  -6   3         11.84         15.48         2.08 o                         
   2  -6   3        332.82        332.93         6.27 o                         
   3  -6   3        653.71        558.79        12.24 o                         
   4  -6   3        520.59        459.14        13.27 o                         
   5  -6   3        774.69        808.46        17.33 o                         
   6  -6   3        146.92        148.25         9.83 o                         
   7  -6   3         25.99         25.38         8.71 o                         
   8  -6   3        219.62        210.88        18.16 o                         
   9  -6   3        196.30        194.65        19.10 o                         
  10  -6   3        301.24        261.64        24.94 o                         
  11  -6   3          9.54         15.31        18.05 o                         
  12  -6   3          1.07        -12.08        16.31 o                         
  13  -6   3         84.79         82.53        34.08 o                         
 -13  -5   3         29.20         49.09        35.39 o                         
 -12  -5   3          1.13         19.68        18.95 o                         
 -11  -5   3         83.98        110.09        23.16 o                         
 -10  -5   3        563.41        616.89        43.84 o                         
  -9  -5   3         11.66         -2.10        19.58 o                         
  -8  -5   3        295.18        265.48        23.16 o                         
  -7  -5   3         39.11         29.34        14.89 o                         
  -6  -5   3         16.81         10.06        11.94 o                         
  -5  -5   3         10.04          3.67        11.64 o                         
  -4  -5   3         17.89         32.09         7.15 o                         
  -3  -5   3        508.43        492.04        18.25 o                         
  -2  -5   3          6.13         -3.96         4.39 o                         
  -1  -5   3         43.58         18.00         4.34 o                         
   0  -5   3        331.51        345.35         6.35 o                         
   1  -5   3      10100.50      10343.00       108.48 o                         
   2  -5   3       3568.14       3525.50        35.17 o                         
   3  -5   3       1466.18       1551.69        23.63 o                         
   4  -5   3        396.01        487.10        13.88 o                         
   5  -5   3       2583.03       2631.11        35.95 o                         
   6  -5   3          5.89         18.68         8.64 o                         
   7  -5   3        615.86        590.72        18.15 o                         
   8  -5   3        207.85        230.18        17.52 o                         
   9  -5   3        229.33        231.95        19.06 o                         
  10  -5   3        179.25        170.65        18.66 o                         
  11  -5   3          0.30          0.95        25.54 o                         
  12  -5   3         24.78         29.62        34.70 o                         
  13  -5   3        270.51        224.91        53.53 o                         
  14  -5   3          1.14          5.88        29.69 o                         
 -13  -4   3         31.22         33.91        49.32 o                         
 -12  -4   3        358.43        487.70        55.65 o                         
 -11  -4   3         92.09         79.20        24.87 o                         
 -10  -4   3         12.44         14.86        27.71 o                         
  -9  -4   3        648.27        614.83        33.58 o                         
  -8  -4   3        405.03        367.24        26.65 o                         
  -7  -4   3         58.78         51.04        11.34 o                         
  -6  -4   3          3.22         -2.08         6.93 o                         
  -5  -4   3          9.50         14.28         8.34 o                         
  -4  -4   3       5723.96       5795.34        77.95 o                         
  -3  -4   3        571.62        620.83        15.37 o                         
  -2  -4   3         60.48         50.21         5.43 o                         
  -1  -4   3        729.26        698.22        12.36 o                         
   0  -4   3       7798.50       7250.66        69.24 o                         
   1  -4   3        471.41        417.67         7.42 o                         
   2  -4   3        140.72        150.87         4.13 o                         
   3  -4   3       7227.02       7347.45        87.83 o                         
   4  -4   3        472.70        307.15         9.70 o                         
   5  -4   3        442.19        446.10        14.98 o                         
   6  -4   3        102.00         87.18         8.00 o                         
   7  -4   3         91.18         87.93         8.59 o                         
   8  -4   3        245.99        231.94        17.81 o                         
   9  -4   3        401.32        430.38        21.95 o                         
  10  -4   3          2.84         -7.36        13.34 o                         
  11  -4   3        137.03        156.67        21.92 o                         
  12  -4   3          2.01         -1.46        23.55 o                         
  13  -4   3        132.68        185.79        31.57 o                         
  14  -4   3          3.49        -26.29        28.51 o                         
 -13  -3   3          7.42         19.69        29.81 o                         
 -12  -3   3         79.86         62.62        29.14 o                         
 -11  -3   3        112.25         96.98        34.14 o                         
 -10  -3   3        254.19        169.27        27.05 o                         
  -9  -3   3        251.65        269.81        39.64 o                         
  -8  -3   3        452.34        413.44        24.12 o                         
  -7  -3   3          1.15         -7.18        10.46 o                         
  -6  -3   3       2224.03       2219.07        56.29 o                         
  -5  -3   3       5192.37       4995.30        99.34 o                         
  -4  -3   3        962.64       1148.66        23.61 o                         
  -3  -3   3         28.69         42.72         5.69 o                         
  -2  -3   3        417.27        421.14        10.81 o                         
  -1  -3   3        148.68        141.42         4.87 o                         
   0  -3   3        384.97        394.58         5.27 o                         
   1  -3   3        549.82        530.14        15.22 o                         
   2  -3   3        556.42        556.37         8.07 o                         
   3  -3   3       4436.17       4439.88        50.54 o                         
   4  -3   3       3355.28       3230.38        42.29 o                         
   5  -3   3          4.11          0.56         5.02 o                         
   6  -3   3        513.70        482.80        13.85 o                         
   7  -3   3       1849.99       1933.44        42.38 o                         
   8  -3   3        230.17        174.00        14.84 o                         
   9  -3   3        993.29       1003.08        31.27 o                         
  10  -3   3       1161.84       1134.19        35.21 o                         
  11  -3   3        554.56        480.22        30.03 o                         
  12  -3   3          0.36        -10.78        14.82 o                         
  13  -3   3          0.00        -21.85        25.48 o                         
  14  -3   3        100.74         49.00        44.96 o                         
 -13  -2   3          0.70         16.83        21.78 o                         
 -12  -2   3        177.72        153.15        49.71 o                         
 -11  -2   3          0.04        -16.69        16.69 o                         
 -10  -2   3        133.23        160.10        22.91 o                         
  -9  -2   3       1459.34       1436.02        48.79 o                         
  -8  -2   3        148.36        174.29        21.61 o                         
  -7  -2   3       1025.50       1022.12        35.36 o                         
  -6  -2   3        481.63        482.26        21.06 o                         
  -5  -2   3       2494.19       2471.99        40.56 o                         
  -4  -2   3       5152.83       5263.46        62.52 o                         
  -3  -2   3       9668.88       9527.62       107.21 o                         
  -2  -2   3        201.79        175.74         5.86 o                         
  -1  -2   3         55.48         48.19         3.42 o                         
   0  -2   3      14692.98      13655.35       113.46 o                         
   1  -2   3          7.35         -0.25         2.38 o                         
   2  -2   3       7303.28       6907.33        68.05 o                         
   3  -2   3       1131.69       1074.59        14.06 o                         
   4  -2   3         20.18         21.95         3.96 o                         
   5  -2   3       1024.94        966.68        18.98 o                         
   6  -2   3         20.29         36.64         7.31 o                         
   7  -2   3          8.61          5.60         7.70 o                         
   8  -2   3        327.84        349.74        18.73 o                         
   9  -2   3         32.57         33.24        12.52 o                         
  10  -2   3          3.10         -5.99        12.70 o                         
  11  -2   3         56.41         41.13        17.26 o                         
  12  -2   3        158.93        161.19        19.56 o                         
  13  -2   3        115.59        121.54        23.53 o                         
  14  -2   3         74.55         58.94        43.73 o                         
 -13  -1   3        170.57        166.29        33.03 o                         
 -12  -1   3         79.40        128.20        41.23 o                         
 -11  -1   3         34.96        -10.72        20.34 o                         
 -10  -1   3        562.78        517.71        42.10 o                         
  -9  -1   3       3070.49       3109.75        73.71 o                         
  -8  -1   3        335.71        398.30        24.59 o                         
  -7  -1   3        435.46        396.05        22.08 o                         
  -6  -1   3         44.02         39.24        25.25 o                         
  -5  -1   3        104.84         86.03         8.52 o                         
  -4  -1   3        456.06        393.81        12.05 o                         
  -3  -1   3       2750.42       2683.82        34.20 o                         
  -2  -1   3       4633.33       4547.91        42.56 o                         
  -1  -1   3      18723.54      17415.28       150.38 o                         
   0  -1   3       5822.66       5878.41        54.34 o                         
   1  -1   3       2655.51       2478.54        21.64 o                         
   2  -1   3        408.21        451.89         7.82 o                         
   3  -1   3       1210.75       1239.98        18.67 o                         
   4  -1   3       2027.70       2167.19        36.98 o                         
   5  -1   3         74.45         99.14         7.59 o                         
   6  -1   3          0.06         -1.97         7.02 o                         
   7  -1   3        632.06        637.72        22.73 o                         
   8  -1   3        192.41        200.06        16.58 o                         
   9  -1   3       1148.29       1106.30        33.23 o                         
  10  -1   3        480.48        463.13        30.20 o                         
  11  -1   3         29.04         -5.77        13.52 o                         
  12  -1   3          8.43          7.34        19.28 o                         
  13  -1   3         30.79         43.42        20.14 o                         
  14  -1   3         32.77         29.48        25.47 o                         
 -14   0   3        259.65        315.89        41.97 o                         
 -13   0   3         45.72        -28.26        36.68 o                         
 -12   0   3          0.33        -41.65        41.65 o                         
 -11   0   3        134.20        131.97        29.37 o                         
 -10   0   3        222.51        221.43        25.48 o                         
  -9   0   3        338.18        365.35        18.77 o                         
  -8   0   3         56.99         55.08        13.87 o                         
  -7   0   3        136.38        104.70        13.71 o                         
  -6   0   3       4170.46       4276.93        72.99 o                         
  -5   0   3       1400.94       1272.51        27.24 o                         
  -4   0   3        676.01        723.88        17.70 o                         
  -3   0   3      10321.24       9914.84       107.69 o                         
  -2   0   3       1303.58       1321.65        15.10 o                         
  -1   0   3       1697.96       1695.69        16.99 o                         
   0   0   3        923.58        942.39         9.70 o                         
   1   0   3       3725.16       3679.82        35.50 o                         
   2   0   3        673.56        764.26        10.40 o                         
   3   0   3        597.39        590.89         9.94 o                         
   4   0   3        336.13        343.97        10.61 o                         
   5   0   3        112.71        135.92         8.77 o                         
   6   0   3      12367.63      13881.71       182.42 o                         
   7   0   3       2871.94       3137.87        68.82 o                         
   8   0   3          7.10         14.34         5.55 o                         
   9   0   3        822.48        910.93        29.13 o                         
  10   0   3        412.08        415.93        23.43 o                         
  11   0   3        147.89         77.96        17.10 o                         
  12   0   3          0.40         17.65        15.27 o                         
  13   0   3          4.90        -17.46        17.46 o                         
  14   0   3         36.34         40.13        24.20 o                         
 -14   1   3        126.67        150.12        69.73 o                         
 -13   1   3          7.30         14.90        54.65 o                         
 -12   1   3          2.85        -17.62        21.13 o                         
 -11   1   3         47.01         44.42        19.33 o                         
 -10   1   3         16.36        -13.69        13.79 o                         
  -9   1   3         59.64         76.65        12.70 o                         
  -8   1   3        129.84        135.74        11.88 o                         
  -7   1   3        163.57        160.92        11.38 o                         
  -6   1   3       4526.62       4248.10        63.83 o                         
  -5   1   3       2816.23       2615.52        40.15 o                         
  -4   1   3       3042.44       3049.04        40.54 o                         
  -3   1   3       7176.80       6985.81        67.25 o                         
  -2   1   3      15088.81      14759.24       132.49 o                         
  -1   1   3        592.64        586.12         8.75 o                         
   0   1   3        592.36        503.78         6.27 o                         
   1   1   3       4649.45       4568.69        43.64 o                         
   2   1   3       1505.37       1461.07        20.83 o                         
   3   1   3       9582.95      10528.33       207.56 o                         
   4   1   3        722.82        733.14        30.04 o                         
   5   1   3        742.85       1032.92        37.41 o                         
   6   1   3        349.62        695.80        24.65 o                         
   7   1   3        120.57        157.44        15.94 o                         
   8   1   3          4.94         -7.60         7.80 o                         
   9   1   3        492.57        541.21        22.35 o                         
  10   1   3        124.54         96.01        18.70 o                         
  11   1   3        232.97        199.83        23.17 o                         
  12   1   3         94.16         45.62        18.99 o                         
  13   1   3         29.19        -18.99        26.92 o                         
  14   1   3          3.79        -11.93        21.83 o                         
 -14   2   3         63.21         88.35        38.06 o                         
 -13   2   3         31.24         33.35        27.05 o                         
 -12   2   3          0.77        -20.02        20.02 o                         
 -11   2   3          9.30         -2.53        17.21 o                         
 -10   2   3          4.80        -13.16        13.16 o                         
  -9   2   3        202.29        173.47        15.57 o                         
  -8   2   3         13.01          9.61         8.35 o                         
  -7   2   3         12.63         10.55         7.23 o                         
  -6   2   3        275.47        235.99        14.16 o                         
  -5   2   3        107.57        112.92         8.52 o                         
  -4   2   3        391.23        378.13        11.23 o                         
  -3   2   3        480.19        416.84         8.51 o                         
  -2   2   3      13282.81      12987.39       117.18 o                         
  -1   2   3       6890.77       6460.25        59.52 o                         
   0   2   3      25953.48      25137.89       207.81 o                         
   1   2   3       7144.76       6957.14       103.83 o                         
   2   2   3         90.72         64.76         3.37 o                         
   3   2   3       8276.53       9549.29        85.64 o                         
   4   2   3        343.95        430.98        11.72 o                         
   5   2   3       1232.46       1451.64        28.96 o                         
   6   2   3         90.15         95.77         9.51 o                         
   7   2   3        513.32        541.26        20.45 o                         
   8   2   3         39.08         70.62        10.56 o                         
   9   2   3        226.15        244.35        17.39 o                         
  10   2   3       1540.94       1724.35        44.10 o                         
  11   2   3         10.58        -14.92        15.18 o                         
  12   2   3          0.92         -5.94        18.19 o                         
  13   2   3          1.02        -18.62        18.62 o                         
  14   2   3         49.51         38.96        33.91 o                         
 -14   3   3         49.44         90.00        35.85 o                         
 -13   3   3         72.19         42.92        32.00 o                         
 -12   3   3        309.38        330.53        31.66 o                         
 -11   3   3        455.77        419.97        49.68 o                         
 -10   3   3         60.61         48.26        16.91 o                         
  -9   3   3          1.32         -2.78         9.66 o                         
  -8   3   3          1.14         -5.24         8.65 o                         
  -7   3   3        245.66        227.27        14.40 o                         
  -6   3   3          5.73         -5.34         6.27 o                         
  -5   3   3        155.19        169.23        12.00 o                         
  -4   3   3       1925.43       1696.93        26.43 o                         
  -3   3   3        855.81        760.74        13.83 o                         
  -2   3   3       6949.17       6694.69        63.43 o                         
  -1   3   3        507.03        519.88         9.05 o                         
   0   3   3          0.72          6.94         2.62 o                         
   1   3   3        136.52        104.01         4.20 o                         
   2   3   3       2485.70       2378.20        23.37 o                         
   3   3   3       1955.89       1981.81        22.40 o                         
   4   3   3       1272.32       1443.88        25.10 o                         
   5   3   3       4415.87       4711.56        70.50 o                         
   6   3   3        187.47        239.23        13.78 o                         
   7   3   3        190.23        227.03        14.54 o                         
   8   3   3       3515.23       4083.00        69.59 o                         
   9   3   3       1701.37       1967.99        44.66 o                         
  10   3   3        200.45        204.12        17.98 o                         
  11   3   3          0.10        -14.41        14.41 o                         
  12   3   3          7.54          5.09        19.30 o                         
  13   3   3         10.11         -0.84        26.00 o                         
  14   3   3         10.32         17.29        37.55 o                         
 -13   4   3         21.03         48.68        27.14 o                         
 -12   4   3         33.64         25.70        18.36 o                         
 -11   4   3          0.06         -4.95        16.51 o                         
 -10   4   3        596.61        608.87        33.03 o                         
  -9   4   3        152.04        127.61        38.40 o                         
  -8   4   3        427.90        400.16        25.12 o                         
  -7   4   3        314.03        317.61        16.44 o                         
  -6   4   3        768.92        768.22        20.59 o                         
  -5   4   3       2220.22       2365.55        38.25 o                         
  -4   4   3         14.62         17.81         5.81 o                         
  -3   4   3        425.46        373.86        10.09 o                         
  -2   4   3       1309.69       1146.87        18.22 o                         
  -1   4   3       5185.37       4882.22        47.46 o                         
   0   4   3        875.06        693.60        10.50 o                         
   1   4   3       6063.05       5970.72        53.36 o                         
   2   4   3       3342.16       3011.82        29.39 o                         
   3   4   3        487.49        493.40        11.53 o                         
   4   4   3       1274.01       1369.54        35.44 o                         
   5   4   3         72.92         87.39         8.41 o                         
   6   4   3       6276.26       6775.43       114.93 o                         
   7   4   3          3.95          1.85         9.96 o                         
   8   4   3        572.69        759.12        37.67 o                         
   9   4   3        504.39        475.44        24.45 o                         
  10   4   3         85.96         98.80        16.22 o                         
  11   4   3        249.56        251.43        25.19 o                         
  12   4   3       1138.20       1444.20        66.39 o                         
  13   4   3         45.73         51.91        23.61 o                         
  14   4   3        193.05        233.57        32.38 o                         
 -13   5   3          0.02        -19.39        20.38 o                         
 -12   5   3        652.95        727.73        40.44 o                         
 -11   5   3         79.66         74.49        19.25 o                         
 -10   5   3        264.79        230.06        23.55 o                         
  -9   5   3         49.81         63.14        13.99 o                         
  -8   5   3        295.35        268.77        21.71 o                         
  -7   5   3         83.28         83.10        11.81 o                         
  -6   5   3        183.25        189.75        14.27 o                         
  -5   5   3       1276.90       1316.42        31.79 o                         
  -4   5   3       2403.99       2493.35        45.44 o                         
  -3   5   3       1849.67       1867.11        28.38 o                         
  -2   5   3        923.94        978.11        17.64 o                         
  -1   5   3        648.28        669.59        12.00 o                         
   0   5   3      10336.49       9770.66        91.69 o                         
   1   5   3         24.46         39.08         4.44 o                         
   2   5   3        678.63        610.39        15.42 o                         
   3   5   3       2379.83       2270.98        31.32 o                         
   4   5   3       2971.09       3038.05        49.39 o                         
   5   5   3          3.94         25.97         7.22 o                         
   6   5   3       1062.94       1155.89        29.01 o                         
   7   5   3         23.10         33.15         9.72 o                         
   8   5   3          2.10          8.94         8.94 o                         
   9   5   3         13.94         13.24        10.98 o                         
  10   5   3        271.38        329.15        33.75 o                         
  11   5   3        169.27        158.47        20.53 o                         
  12   5   3        169.65        170.66        27.51 o                         
  13   5   3        112.09        102.81        27.20 o                         
  14   5   3          9.21         -7.30        24.11 o                         
 -13   6   3        262.43        240.36        35.41 o                         
 -12   6   3        275.44        225.89        25.58 o                         
 -11   6   3         89.89         54.07        19.60 o                         
 -10   6   3          4.40        -17.13        17.13 o                         
  -9   6   3        150.92        173.79        20.26 o                         
  -8   6   3         38.28         22.92        13.92 o                         
  -7   6   3         57.20         72.03        12.91 o                         
  -6   6   3         40.97         51.91        10.47 o                         
  -5   6   3        426.54        517.13        21.03 o                         
  -4   6   3        703.99        692.43        22.56 o                         
  -3   6   3        210.78        188.18         9.87 o                         
  -2   6   3         53.46         90.02         9.75 o                         
  -1   6   3         39.70         43.19         7.95 o                         
   0   6   3       8745.07       8745.85        90.82 o                         
   1   6   3         10.89          7.08         4.30 o                         
   2   6   3        103.90        108.62         9.42 o                         
   3   6   3        459.73        501.61        13.52 o                         
   4   6   3        499.70        542.22        17.84 o                         
   5   6   3       2022.62       2118.08        40.34 o                         
   6   6   3          3.42          1.78         6.78 o                         
   7   6   3        271.50        275.29        15.84 o                         
   8   6   3       1657.26       1772.51        50.55 o                         
   9   6   3        232.26        238.67        21.56 o                         
  10   6   3        290.78        340.02        27.52 o                         
  11   6   3         29.44         18.67        19.66 o                         
  12   6   3        275.02        359.07        34.21 o                         
  13   6   3          4.89         11.59        20.84 o                         
  14   6   3        247.90        268.82        57.93 o                         
 -13   7   3         20.42         -9.44        30.69 o                         
 -12   7   3         69.05         82.72        29.19 o                         
 -11   7   3          6.92        -15.26        15.26 o                         
 -10   7   3        686.36        727.46        33.95 o                         
  -9   7   3        901.82       1098.35        39.69 o                         
  -8   7   3         32.81         17.60        12.17 o                         
  -7   7   3         96.68         98.63        14.06 o                         
  -6   7   3        102.90        107.13        13.13 o                         
  -5   7   3        491.02       1290.07        87.46 o                         
  -4   7   3       1218.62       1501.33        34.00 o                         
  -3   7   3       1704.75       1584.29        28.64 o                         
  -2   7   3         74.77        192.40        17.62 o                         
  -1   7   3        170.47        141.42         7.87 o                         
   0   7   3        841.17        854.72        24.65 o                         
   1   7   3        229.75        183.40         7.09 o                         
   2   7   3       3461.36       3707.65        42.24 o                         
   3   7   3        634.95        689.21        22.08 o                         
   4   7   3          1.84         -2.01         4.96 o                         
   5   7   3          6.45          9.72         7.04 o                         
   6   7   3         15.18         20.38        12.00 o                         
   7   7   3         74.46         79.32        13.83 o                         
   8   7   3        221.44        218.19        19.73 o                         
   9   7   3        418.70        299.26        23.79 o                         
  10   7   3          3.00        -18.59        18.59 o                         
  11   7   3         58.60         57.66        18.89 o                         
  12   7   3         99.76        141.65        26.79 o                         
  13   7   3         88.23        103.53        29.14 o                         
 -12   8   3         62.12         74.47        23.37 o                         
 -11   8   3          7.47         21.53        21.10 o                         
 -10   8   3         92.47        108.80        18.76 o                         
  -9   8   3        621.67        678.62        36.02 o                         
  -8   8   3          5.00        -11.19        15.68 o                         
  -7   8   3        398.18        379.72        21.03 o                         
  -6   8   3        535.81        519.56        23.15 o                         
  -5   8   3          0.94         31.03        12.06 o                         
  -4   8   3        645.32        733.36        24.72 o                         
  -3   8   3        604.07        695.13        18.53 o                         
  -1   8   3       2302.44       2473.80        36.81 o                         
   0   8   3       4660.13       5434.42        88.25 o                         
   1   8   3        216.28        208.76         9.58 o                         
   2   8   3        110.47        115.48         9.07 o                         
   3   8   3        286.57        251.81        16.26 o                         
   4   8   3        819.03        787.06        22.60 o                         
   5   8   3        640.20        667.40        25.28 o                         
   6   8   3       1188.94       1164.96        34.16 o                         
   7   8   3         55.60         46.43        13.37 o                         
   8   8   3        499.53        463.65        26.58 o                         
   9   8   3         11.15          0.52        14.21 o                         
  10   8   3         67.72         35.04        18.35 o                         
  11   8   3         44.95         34.93        19.09 o                         
  12   8   3         59.85         87.63        35.52 o                         
  13   8   3         49.90         77.55        30.73 o                         
 -12   9   3          9.34         -1.66        28.51 o                         
 -11   9   3          6.79          1.09        24.78 o                         
 -10   9   3         11.91         22.62        25.53 o                         
  -9   9   3        262.89        267.62        28.41 o                         
  -8   9   3         19.86          8.76        13.55 o                         
  -7   9   3          0.01          0.23        13.14 o                         
  -6   9   3         25.56         15.87        11.84 o                         
  -5   9   3          2.67         14.57        10.98 o                         
  -4   9   3         71.65        126.46        12.67 o                         
  -3   9   3         39.56        103.19        19.53 o                         
  -2   9   3          3.75        291.48        26.96 o                         
  -1   9   3        413.20        550.37        31.09 o                         
   0   9   3        228.37        503.96        32.40 o                         
   1   9   3         75.56        121.89         8.03 o                         
   2   9   3        122.58        125.06         8.23 o                         
   3   9   3        490.46        487.69        15.82 o                         
   4   9   3        567.50        610.90        21.98 o                         
   5   9   3         11.68         53.92        13.93 o                         
   6   9   3        298.83        300.69        20.51 o                         
   7   9   3        201.60        201.91        20.50 o                         
   8   9   3          3.85        -13.38        13.38 o                         
   9   9   3         48.48         47.29        21.26 o                         
  10   9   3          1.26        -15.38        15.38 o                         
  11   9   3         41.75         56.17        19.23 o                         
  12   9   3         35.51         33.71        30.92 o                         
 -12  10   3          3.34        -13.32        25.71 o                         
 -11  10   3          4.33         12.44        24.23 o                         
 -10  10   3          3.39          7.69        21.75 o                         
  -9  10   3          0.04         -8.99        16.89 o                         
  -8  10   3       1260.71       1404.20        55.14 o                         
  -7  10   3        265.55        283.83        22.93 o                         
  -6  10   3        321.40        305.57        21.86 o                         
  -5  10   3        809.69        786.35        30.53 o                         
  -4  10   3         55.95         85.71        22.83 o                         
  -3  10   3        431.29        412.51        19.14 o                         
  -2  10   3          3.22         -2.10         3.91 o                         
  -1  10   3          4.52         -4.71         6.83 o                         
   0  10   3       1001.57       1117.96        22.05 o                         
   1  10   3        166.47        295.74        26.31 o                         
   2  10   3         30.68          8.05         7.40 o                         
   3  10   3        399.83        395.68        16.87 o                         
   4  10   3       1488.92       1544.58        35.11 o                         
   5  10   3        264.27        276.39        19.91 o                         
   6  10   3        166.08        105.49        17.94 o                         
   7  10   3          1.09        -14.81        14.81 o                         
   8  10   3         79.06         41.99        17.13 o                         
   9  10   3         58.07         23.99        18.98 o                         
  10  10   3        108.96         64.37        22.65 o                         
  11  10   3         10.81         11.98        47.42 o                         
  12  10   3         38.28         15.18        37.85 o                         
 -11  11   3         85.48         93.20        29.00 o                         
 -10  11   3        583.65        687.84        64.17 o                         
  -9  11   3         34.91         49.51        21.67 o                         
  -8  11   3        218.47        199.20        28.29 o                         
  -7  11   3          1.65          3.16        20.45 o                         
  -6  11   3        236.82        224.74        37.16 o                         
  -5  11   3        118.09         87.23        17.65 o                         
  -4  11   3        585.93        654.94        28.11 o                         
  -3  11   3         35.62         54.14        12.27 o                         
  -2  11   3       1252.19       1263.50        32.02 o                         
  -1  11   3          7.92         10.59         8.98 o                         
   0  11   3        389.76        630.12        19.43 o                         
   1  11   3          6.03         -1.24         6.48 o                         
   2  11   3        104.45        120.06        11.66 o                         
   3  11   3       1231.91       1347.10        30.65 o                         
   4  11   3       1711.11       1700.42        38.40 o                         
   5  11   3       1188.43       1218.86        37.90 o                         
   6  11   3         18.33         -5.59        14.40 o                         
   7  11   3          0.76        -15.12        15.12 o                         
   8  11   3         33.03         15.68        15.32 o                         
   9  11   3        248.06        191.57        31.34 o                         
  10  11   3         17.17         28.19        32.71 o                         
  11  11   3         19.92         20.98        27.10 o                         
 -10  12   3          6.21          1.04        21.38 o                         
  -9  12   3          7.25         33.88        26.29 o                         
  -8  12   3          0.47        -17.00        17.00 o                         
  -7  12   3        310.59        270.75        30.27 o                         
  -6  12   3        100.81         88.55        21.08 o                         
  -5  12   3        398.70        409.01        33.80 o                         
  -4  12   3         13.36         13.56        16.63 o                         
  -3  12   3       3552.49       3544.45        78.32 o                         
  -2  12   3        185.55        194.65        26.27 o                         
  -1  12   3        793.44        851.44        30.23 o                         
   0  12   3        885.93       1004.83        26.04 o                         
   1  12   3       1317.71       1332.29        31.22 o                         
   2  12   3       1215.14       1118.75        29.73 o                         
   3  12   3       1076.32       1096.43        29.96 o                         
   4  12   3         20.20         38.85        13.96 o                         
   5  12   3       2227.19       2328.89        67.97 o                         
   6  12   3         22.65         19.17        24.74 o                         
   7  12   3         26.52         23.21        22.01 o                         
   8  12   3         33.07          3.54        23.97 o                         
   9  12   3        137.35        117.36        30.11 o                         
  10  12   3         42.66         29.67        22.94 o                         
  11  12   3          5.11         -5.03        35.70 o                         
 -10  13   3          2.73          5.73        25.35 o                         
  -9  13   3          9.52          2.07        22.82 o                         
  -8  13   3          6.44          4.20        26.72 o                         
  -7  13   3         61.50         25.35        21.30 o                         
  -6  13   3        203.74        189.02        28.36 o                         
  -5  13   3        183.42        159.80        22.13 o                         
  -4  13   3        194.08        180.65        22.05 o                         
  -3  13   3         37.56         30.60        17.27 o                         
  -2  13   3         12.82          3.43        15.54 o                         
  -1  13   3        181.88        214.03        24.84 o                         
   0  13   3        141.55        121.48        15.66 o                         
   1  13   3         77.03         50.50        17.26 o                         
   2  13   3         54.68         48.34        16.48 o                         
   3  13   3          6.42         25.11        18.05 o                         
   4  13   3        291.88        324.40        27.12 o                         
   5  13   3       1089.83       1197.36        46.27 o                         
   6  13   3        376.52        387.43        30.75 o                         
   7  13   3          3.29         42.19        21.29 o                         
   8  13   3         90.64         78.23        31.99 o                         
   9  13   3         36.60         50.88        31.41 o                         
  10  13   3         14.44         47.73        29.81 o                         
  -9  14   3         26.39        113.09        29.14 o                         
  -8  14   3          0.95        -24.95        31.78 o                         
  -7  14   3         12.02        -22.20        23.43 o                         
  -6  14   3        140.85        178.39        25.61 o                         
  -5  14   3         87.31         67.50        19.84 o                         
  -4  14   3          8.22         -5.88        16.13 o                         
  -3  14   3          6.36         13.52        15.39 o                         
  -2  14   3         80.03         65.47        17.03 o                         
  -1  14   3        200.04        279.46        24.17 o                         
   0  14   3         10.18          4.51        14.67 o                         
   1  14   3        119.44         98.22        15.85 o                         
   2  14   3         65.57         49.99        14.43 o                         
   3  14   3         59.83         56.34        17.40 o                         
   4  14   3         31.10         20.66        17.01 o                         
   5  14   3         50.46         33.01        17.82 o                         
   6  14   3          3.65         11.53        17.34 o                         
   7  14   3         12.64          4.92        20.31 o                         
   8  14   3        105.57        139.80        27.86 o                         
   9  14   3         40.92         94.11        34.95 o                         
  -8  15   3         22.48         16.41        29.15 o                         
  -7  15   3          1.94         -3.72        19.93 o                         
  -6  15   3         14.57         44.81        23.04 o                         
  -5  15   3         28.25         57.74        20.76 o                         
  -4  15   3         27.46         27.80        19.22 o                         
  -3  15   3         24.77         29.43        18.14 o                         
  -2  15   3         12.50         -0.30        15.51 o                         
  -1  15   3         81.88         98.25        20.15 o                         
   0  15   3         93.15        104.79        18.91 o                         
   1  15   3         21.51          4.78        13.68 o                         
   2  15   3          0.36        -12.81        12.81 o                         
   3  15   3          6.00         -0.71        16.26 o                         
   4  15   3        163.83        147.98        22.35 o                         
   5  15   3          1.93         26.89        18.43 o                         
   6  15   3         11.40         19.37        19.17 o                         
   7  15   3         66.04         59.20        20.01 o                         
   8  15   3         26.85         39.07        22.90 o                         
  -6  16   3         89.07         98.46        23.98 o                         
  -5  16   3         19.76         44.30        22.14 o                         
  -4  16   3        133.79        149.01        28.49 o                         
  -3  16   3         28.63         67.39        21.20 o                         
  -2  16   3          0.01        -14.45        14.45 o                         
  -1  16   3          0.53          3.15        14.79 o                         
   0  16   3          8.54          8.08        16.88 o                         
   1  16   3          0.49          2.25        16.83 o                         
   2  16   3        214.19        244.89        29.38 o                         
   3  16   3         14.20         37.75        24.44 o                         
   4  16   3         20.66         19.35        23.69 o                         
   5  16   3         38.74         38.95        26.75 o                         
   6  16   3          2.42        -17.23        24.71 o                         
  -4  17   3         21.87         14.15        21.72 o                         
  -3  17   3          9.61        -10.42        17.87 o                         
  -2  17   3          7.76         18.34        16.66 o                         
  -1  17   3         46.64         72.28        21.70 o                         
   0  17   3         26.71         10.62        17.75 o                         
   1  17   3         15.06        -16.22        16.22 o                         
   2  17   3          0.05         -3.99        16.72 o                         
   3  17   3          8.68          3.01        24.04 o                         
   4  17   3          3.59         51.58        27.97 o                         
  -3 -15   4          0.17        -24.49        24.49 o                         
  -2 -15   4         35.99          5.88        29.23 o                         
  -1 -15   4          5.90         14.77        23.27 o                         
   0 -15   4          0.40         -6.11        23.62 o                         
   1 -15   4          0.34        -16.87        27.70 o                         
   2 -15   4          7.16         26.52        23.23 o                         
   3 -15   4         23.57         37.17        28.71 o                         
   4 -15   4          7.75        -17.03        26.09 o                         
   5 -15   4         31.48         72.69        32.71 o                         
  -5 -14   4         11.29         13.64        18.58 o                         
  -4 -14   4         12.58         23.31        17.43 o                         
  -3 -14   4          3.16        -11.00        19.37 o                         
  -2 -14   4        174.59        199.62        37.86 o                         
  -1 -14   4          1.58         -1.54        20.53 o                         
   0 -14   4          0.05         18.37        25.06 o                         
   1 -14   4          0.05         -6.66        14.33 o                         
   2 -14   4         76.36         55.46        28.19 o                         
   3 -14   4         10.00         15.05        22.02 o                         
   4 -14   4        117.62        123.54        31.97 o                         
   5 -14   4          0.41        -23.83        23.83 o                         
   6 -14   4          0.02        -14.64        24.29 o                         
   7 -14   4          0.01         -1.02        24.60 o                         
  -7 -13   4          5.71          1.31        21.95 o                         
  -6 -13   4         42.21         77.46        21.17 o                         
  -5 -13   4         25.90         27.83        16.73 o                         
  -4 -13   4         51.43         39.80        17.61 o                         
  -3 -13   4         10.80          8.40        13.79 o                         
  -2 -13   4        528.10        531.46        35.24 o                         
  -1 -13   4         84.93         89.08        15.75 o                         
   0 -13   4         35.24         14.88        15.48 o                         
   1 -13   4        120.10        112.33        20.16 o                         
   2 -13   4          1.21         -7.72        22.37 o                         
   3 -13   4        129.50        121.76        26.99 o                         
   4 -13   4         27.78         11.60        19.14 o                         
   5 -13   4          0.32        -17.15        22.47 o                         
   6 -13   4         15.44         22.91        22.35 o                         
   7 -13   4          0.43        -19.27        21.83 o                         
   8 -13   4          8.09         -6.94        24.59 o                         
  -8 -12   4        182.69        163.55        47.57 o                         
  -7 -12   4         33.11         87.37        21.06 o                         
  -6 -12   4          4.93         14.13        17.82 o                         
  -5 -12   4         12.76          9.78        17.72 o                         
  -4 -12   4         76.05         81.50        28.79 o                         
  -3 -12   4         34.52         24.11        17.34 o                         
  -2 -12   4         63.02         46.90        14.64 o                         
  -1 -12   4         12.17         12.26        18.90 o                         
   0 -12   4        108.20        118.85        14.61 o                         
   1 -12   4         13.28          6.96         9.06 o                         
   2 -12   4         36.20         19.11         9.62 o                         
   3 -12   4         44.07         29.36        12.67 o                         
   4 -12   4          3.60          2.39        10.81 o                         
   5 -12   4          3.78          0.10        11.99 o                         
   6 -12   4        204.62        210.78        19.92 o                         
   7 -12   4         23.59         32.65        15.27 o                         
   8 -12   4          1.78          9.00        15.90 o                         
   9 -12   4         46.06         41.45        17.77 o                         
  -9 -11   4         20.92         39.63        36.30 o                         
  -8 -11   4          3.05         -5.07        19.15 o                         
  -7 -11   4         34.97         50.73        21.65 o                         
  -6 -11   4        116.20        114.04        21.24 o                         
  -5 -11   4         82.56         44.44        20.86 o                         
  -4 -11   4         35.46         40.12        15.79 o                         
  -3 -11   4         31.50         36.18        13.76 o                         
  -2 -11   4        103.36         63.16        14.46 o                         
  -1 -11   4        217.10        244.43        17.62 o                         
   0 -11   4        184.62        178.61        13.85 o                         
   1 -11   4          2.71         -8.29         8.29 o                         
   2 -11   4         29.09         29.55         9.11 o                         
   3 -11   4        151.57        117.86        12.05 o                         
   4 -11   4         37.65         25.80        11.40 o                         
   5 -11   4         34.95         29.43        12.62 o                         
   6 -11   4         11.51          0.94        12.40 o                         
   7 -11   4         80.58         67.95        17.64 o                         
   8 -11   4         29.18         29.57        15.94 o                         
   9 -11   4        194.07        182.48        27.35 o                         
  10 -11   4          1.29         -0.58        19.72 o                         
 -10 -10   4         27.92         50.22        29.81 o                         
  -9 -10   4          2.54         46.65        24.31 o                         
  -8 -10   4         48.70         52.33        26.25 o                         
  -7 -10   4         12.87          3.23        18.63 o                         
  -6 -10   4          7.01          0.08        18.65 o                         
  -5 -10   4         15.06         -1.86        18.79 o                         
  -4 -10   4         46.79         67.69        19.09 o                         
  -3 -10   4         12.18          8.23        12.04 o                         
  -2 -10   4        239.92        214.27        15.95 o                         
  -1 -10   4        893.55        876.30        28.90 o                         
   0 -10   4          8.34         13.27         8.80 o                         
   1 -10   4        690.57        607.89        19.81 o                         
   2 -10   4        812.63        639.20        19.53 o                         
   3 -10   4        132.56         99.95        12.87 o                         
   4 -10   4        335.58        301.13        21.64 o                         
   5 -10   4         25.56         25.51        12.31 o                         
   6 -10   4          0.46        -10.93        10.93 o                         
   7 -10   4         60.86         73.75        16.04 o                         
   8 -10   4        343.89        359.10        33.00 o                         
   9 -10   4          0.89        -16.92        16.92 o                         
  10 -10   4        209.67        228.46        25.17 o                         
  11 -10   4          3.46         16.90        24.23 o                         
 -10  -9   4         21.95         44.42        27.22 o                         
  -9  -9   4        102.03        101.17        30.38 o                         
  -8  -9   4         96.24         89.78        43.41 o                         
  -7  -9   4        118.67         70.94        34.60 o                         
  -6  -9   4        125.57        109.56        19.42 o                         
  -5  -9   4          0.05        -14.13        16.28 o                         
  -4  -9   4        162.56        158.06        19.80 o                         
  -3  -9   4        132.59         84.82        12.34 o                         
  -2  -9   4         91.63         88.66        11.57 o                         
  -1  -9   4        225.71        217.18        14.96 o                         
   0  -9   4         11.32          1.13         5.38 o                         
   1  -9   4         95.31         85.08         6.69 o                         
   2  -9   4         14.40         11.50         5.55 o                         
   3  -9   4        540.62        501.50        16.38 o                         
   4  -9   4         30.43         27.48        10.03 o                         
   5  -9   4          8.24          8.70        10.94 o                         
   6  -9   4        286.97        263.06        18.01 o                         
   7  -9   4         18.03         -0.79        12.55 o                         
   8  -9   4          2.75        -14.37        14.37 o                         
   9  -9   4         27.11         26.65        16.43 o                         
  10  -9   4          2.56         14.18        16.58 o                         
  11  -9   4          1.35          3.28        19.21 o                         
  12  -9   4         35.09         54.18        27.05 o                         
 -11  -8   4          5.75          3.18        23.25 o                         
 -10  -8   4          4.00          0.32        20.97 o                         
  -9  -8   4        145.59        136.05        44.05 o                         
  -8  -8   4          2.83        -19.18        19.18 o                         
  -7  -8   4         57.35         40.08        21.89 o                         
  -6  -8   4         27.48         22.13        18.81 o                         
  -5  -8   4        569.70        526.63        27.92 o                         
  -4  -8   4         14.46         24.14        10.31 o                         
  -3  -8   4          2.54          2.83         6.66 o                         
  -2  -8   4          3.27          6.74         5.14 o                         
  -1  -8   4         17.35          7.99         4.11 o                         
   0  -8   4       1305.25       1239.63        19.98 o                         
   1  -8   4         48.94         45.00         5.21 o                         
   2  -8   4        111.74        116.80         8.63 o                         
   3  -8   4         32.67         16.26         5.82 o                         
   4  -8   4        641.72        590.66        13.86 o                         
   5  -8   4        214.53        214.17        14.89 o                         
   6  -8   4         50.80         31.86        13.14 o                         
   7  -8   4         59.49         54.12        15.42 o                         
   8  -8   4        298.25        298.65        24.59 o                         
   9  -8   4          8.01          3.57        15.70 o                         
  10  -8   4         13.41         27.52        17.76 o                         
  11  -8   4         37.99          4.33        19.50 o                         
  12  -8   4        302.25        337.85        37.49 o                         
 -11  -7   4         57.94         85.51        31.65 o                         
 -10  -7   4         15.31         24.98        21.47 o                         
  -9  -7   4         60.60         71.94        26.39 o                         
  -8  -7   4          3.88        -14.96        17.96 o                         
  -7  -7   4          3.53          7.35        17.53 o                         
  -6  -7   4         31.50         29.53        16.45 o                         
  -5  -7   4        334.87        269.64        20.66 o                         
  -4  -7   4        159.58        166.26        10.47 o                         
  -3  -7   4        768.22        740.34        17.86 o                         
  -2  -7   4         54.92         67.49         7.20 o                         
  -1  -7   4        997.50        933.02        17.77 o                         
   0  -7   4       2340.44       2128.65        31.13 o                         
   1  -7   4       2897.30       2737.69        37.16 o                         
   2  -7   4       1222.16       1144.19        18.89 o                         
   3  -7   4          1.88         -4.60         4.60 o                         
   4  -7   4        352.45        331.51        11.29 o                         
   5  -7   4         36.39         29.81         6.78 o                         
   6  -7   4         87.86         60.38        10.48 o                         
   7  -7   4       1090.32       1041.68        33.61 o                         
   8  -7   4         56.34         66.04        17.92 o                         
   9  -7   4       1037.04       1106.76        42.47 o                         
  10  -7   4         45.78         43.94        18.28 o                         
  11  -7   4         25.79         36.71        19.48 o                         
  12  -7   4          0.38        -21.76        21.76 o                         
  13  -7   4         74.96         79.87        36.20 o                         
 -12  -6   4          0.02         15.73        34.75 o                         
 -11  -6   4         20.03         25.03        23.87 o                         
 -10  -6   4         21.36         31.03        20.18 o                         
  -9  -6   4          1.31        -20.08        29.31 o                         
  -8  -6   4        276.74        272.51        25.38 o                         
  -7  -6   4        128.54        142.37        19.49 o                         
  -6  -6   4         43.04         18.44        13.99 o                         
  -5  -6   4         26.49         21.01        12.11 o                         
  -4  -6   4        187.75        158.08        10.99 o                         
  -3  -6   4          2.51         -2.48         5.26 o                         
  -2  -6   4        451.94        445.52        13.32 o                         
  -1  -6   4       1175.93       1181.85        20.69 o                         
   0  -6   4       1138.78        987.23        15.29 o                         
   1  -6   4        118.74        119.64         5.77 o                         
   2  -6   4        108.03        109.47         5.15 o                         
   3  -6   4       3987.64       3842.91        43.26 o                         
   4  -6   4        384.03        365.91        11.34 o                         
   5  -6   4       1680.41       1614.21        29.77 o                         
   6  -6   4        722.77        737.17        18.57 o                         
   7  -6   4        158.43        140.08        12.74 o                         
   8  -6   4         46.36         51.41        13.07 o                         
   9  -6   4         78.05         89.16        19.07 o                         
  10  -6   4         17.82         32.90        16.75 o                         
  11  -6   4        371.44        367.81        34.44 o                         
  12  -6   4          2.17        -20.41        20.41 o                         
  13  -6   4         10.82        -12.75        22.62 o                         
 -12  -5   4          1.67        -40.69        40.69 o                         
 -11  -5   4         15.38         46.65        22.21 o                         
 -10  -5   4        370.10        362.99        40.06 o                         
  -9  -5   4        153.69        130.94        31.02 o                         
  -8  -5   4        105.41         79.44        17.33 o                         
  -7  -5   4          1.51          2.50        13.02 o                         
  -6  -5   4         19.13          0.53        13.36 o                         
  -5  -5   4          7.21         -9.50         9.50 o                         
  -4  -5   4       1071.48       1046.55        23.62 o                         
  -3  -5   4       1145.12       1117.68        22.43 o                         
  -2  -5   4         38.25         37.05         7.36 o                         
  -1  -5   4       3681.48       3447.72        45.48 o                         
   0  -5   4        684.13        729.87        11.22 o                         
   1  -5   4       1741.87       1958.76        26.02 o                         
   2  -5   4        351.63        315.67         7.34 o                         
   3  -5   4       4133.00       4128.71        41.35 o                         
   4  -5   4         18.96         33.11         5.32 o                         
   5  -5   4         15.30          9.02         5.94 o                         
   6  -5   4       1562.80       1364.12        24.16 o                         
   7  -5   4         78.33         61.57         8.12 o                         
   8  -5   4         68.56         77.04        12.97 o                         
   9  -5   4         14.71          1.48        11.53 o                         
  10  -5   4          3.75         31.19        17.27 o                         
  11  -5   4        151.91        169.73        27.31 o                         
  12  -5   4          6.17         11.97        21.30 o                         
  13  -5   4         45.92         66.54        26.43 o                         
  14  -5   4         14.14        -12.78        34.19 o                         
 -13  -4   4        116.54        160.27        34.79 o                         
 -12  -4   4         99.40        123.48        27.78 o                         
 -11  -4   4          6.53        -13.07        23.90 o                         
 -10  -4   4         58.39         96.26        29.99 o                         
  -9  -4   4        128.49        168.01        26.22 o                         
  -8  -4   4        663.24        594.48        36.56 o                         
  -7  -4   4         82.98         78.95        16.22 o                         
  -6  -4   4          6.14         -7.64         7.64 o                         
  -5  -4   4          2.22         -4.55         6.50 o                         
  -4  -4   4       3234.70       3215.48        48.55 o                         
  -3  -4   4       2027.49       1960.02        30.91 o                         
  -2  -4   4        717.32        672.93        13.83 o                         
  -1  -4   4         41.64         34.44         7.01 o                         
   0  -4   4       4460.85       3917.03        43.69 o                         
   1  -4   4        171.09        131.02        12.34 o                         
   2  -4   4       2041.37       2037.09        26.47 o                         
   3  -4   4       1989.48       1956.66        23.73 o                         
   4  -4   4       6151.08       5998.96        72.90 o                         
   5  -4   4       1415.39       1331.26        22.11 o                         
   6  -4   4       1566.39       1466.08        24.68 o                         
   7  -4   4        401.00        363.91        14.91 o                         
   8  -4   4       1585.76       1650.00        38.03 o                         
   9  -4   4       1147.88       1301.19        36.24 o                         
  10  -4   4        399.19        409.31        29.86 o                         
  11  -4   4        222.44        195.30        30.11 o                         
  12  -4   4         95.70         84.47        20.11 o                         
  13  -4   4          8.93          9.56        19.13 o                         
  14  -4   4         96.75         67.88        30.86 o                         
 -13  -3   4          6.81         29.57        25.32 o                         
 -12  -3   4         34.39         40.00        36.18 o                         
 -11  -3   4        180.23        241.85        32.17 o                         
 -10  -3   4          0.44        -16.32        20.04 o                         
  -9  -3   4        375.47        432.30        40.45 o                         
  -8  -3   4          9.31         -1.66        15.32 o                         
  -7  -3   4         14.35         19.72        12.90 o                         
  -6  -3   4        498.87        458.32        25.31 o                         
  -5  -3   4       2987.49       2844.82        46.76 o                         
  -4  -3   4       2927.44       3162.69        44.05 o                         
  -3  -3   4        129.21        161.06         8.52 o                         
  -2  -3   4        358.96        311.45        23.19 o                         
  -1  -3   4       1488.26       1397.94        19.82 o                         
   0  -3   4       2407.83       2241.39        22.77 o                         
   1  -3   4        811.74        827.97        20.27 o                         
   2  -3   4         45.42         38.31         2.31 o                         
   3  -3   4       5247.19       4966.88        55.78 o                         
   4  -3   4       4927.02       4995.39        57.76 o                         
   5  -3   4       3754.23       4081.93        50.07 o                         
   6  -3   4         11.83         -3.61         4.06 o                         
   7  -3   4       3695.28       3896.92        63.23 o                         
   8  -3   4        399.06        393.68        22.22 o                         
   9  -3   4        830.03        952.13        35.98 o                         
  10  -3   4       1336.79       1307.57        40.77 o                         
  11  -3   4        240.91        282.20        22.20 o                         
  12  -3   4          0.05        -14.59        14.59 o                         
  13  -3   4        133.96         99.51        25.07 o                         
  14  -3   4         15.32         10.04        27.23 o                         
 -13  -2   4         53.66         36.78        29.75 o                         
 -12  -2   4         39.86         21.25        32.78 o                         
 -11  -2   4        145.54         98.20        41.23 o                         
 -10  -2   4          1.63         11.99        23.35 o                         
  -9  -2   4        460.86        414.95        36.40 o                         
  -8  -2   4        255.16        277.30        23.24 o                         
  -7  -2   4        244.50        226.51        18.49 o                         
  -6  -2   4        188.75        152.62        13.34 o                         
  -5  -2   4        296.60        369.20        17.60 o                         
  -4  -2   4       1773.21       1691.99        26.97 o                         
  -3  -2   4         11.34         22.73         4.31 o                         
  -2  -2   4        348.87        328.50         8.74 o                         
  -1  -2   4        128.55        116.54         4.41 o                         
   0  -2   4       2610.31       2363.31        22.23 o                         
   1  -2   4       5456.19       5183.58        50.69 o                         
   2  -2   4        103.51         67.71         3.28 o                         
   3  -2   4          3.96          5.58         2.96 o                         
   4  -2   4        347.49        395.75        10.63 o                         
   5  -2   4        483.32        414.59        11.23 o                         
   6  -2   4       2093.01       2545.80        40.77 o                         
   7  -2   4        108.50         91.73        12.78 o                         
   8  -2   4          0.06        -10.77        10.77 o                         
   9  -2   4        107.56        108.48        17.87 o                         
  10  -2   4         11.55         -9.02        12.13 o                         
  11  -2   4         55.51         52.33        14.77 o                         
  12  -2   4         23.46         15.57        15.57 o                         
  13  -2   4         43.05          9.17        22.95 o                         
  14  -2   4          3.56         -8.42        25.46 o                         
 -13  -1   4         13.17        -30.42        36.34 o                         
 -12  -1   4         16.13         -0.87        35.27 o                         
 -11  -1   4         36.94        -31.41        31.77 o                         
 -10  -1   4         37.32         43.86        18.78 o                         
  -9  -1   4        215.08        289.08        26.31 o                         
  -8  -1   4        194.29        214.84        19.28 o                         
  -7  -1   4         13.45         11.76        10.59 o                         
  -6  -1   4          2.08          9.20         8.41 o                         
  -5  -1   4         82.40         65.07        14.95 o                         
  -4  -1   4         30.13         11.36         5.50 o                         
  -3  -1   4       3990.65       3696.31        41.68 o                         
  -2  -1   4       4601.33       4323.62        45.74 o                         
  -1  -1   4        335.10        327.64         6.30 o                         
   0  -1   4      10481.57      10468.88        92.28 o                         
   1  -1   4       1851.94       1658.31        16.89 o                         
   2  -1   4       5719.14       5301.56        55.21 o                         
   3  -1   4          8.66         -2.73         2.73 o                         
   4  -1   4       3151.68       3415.02        53.71 o                         
   5  -1   4         71.10         51.00         6.34 o                         
   6  -1   4          4.96         -6.59         6.59 o                         
   7  -1   4         30.38         25.49         9.30 o                         
   8  -1   4        380.44        343.94        18.15 o                         
   9  -1   4       1292.24       1326.64        34.66 o                         
  10  -1   4         71.32         42.83        13.72 o                         
  11  -1   4         80.00         46.51        15.51 o                         
  12  -1   4        122.68        101.10        17.57 o                         
  13  -1   4         74.58         65.69        27.27 o                         
  14  -1   4          6.15         31.01        24.27 o                         
 -13   0   4        109.60        120.00        33.68 o                         
 -12   0   4        104.00         79.71        35.68 o                         
 -11   0   4         51.64         58.53        21.43 o                         
 -10   0   4         34.78         16.26        17.89 o                         
  -9   0   4          3.53         27.17        14.58 o                         
  -8   0   4        126.13        104.70        11.24 o                         
  -7   0   4        301.06        283.16        18.99 o                         
  -6   0   4       3140.76       2978.25        53.75 o                         
  -5   0   4         70.06         56.81         7.95 o                         
  -4   0   4        276.95        307.66        12.30 o                         
  -3   0   4       6811.92       6487.18        68.37 o                         
  -2   0   4      27960.59      26237.94       232.66 o                         
  -1   0   4       1003.81        892.42        11.87 o                         
   0   0   4        127.35        129.85         3.67 o                         
   1   0   4       2143.27       2232.63        21.01 o                         
   2   0   4       1102.63       1091.71        13.85 o                         
   3   0   4        803.19        787.34        12.07 o                         
   4   0   4        264.09        262.15         8.11 o                         
   5   0   4       1662.71       1751.58        30.16 o                         
   6   0   4      11152.95      12788.79       217.25 o                         
   7   0   4        839.10        921.58        27.69 o                         
   8   0   4        368.50        334.49        20.43 o                         
   9   0   4       1427.62       1531.79        46.23 o                         
  10   0   4        125.95         91.51        15.64 o                         
  11   0   4          2.63        -11.74        11.74 o                         
  12   0   4          5.25         -4.63        14.18 o                         
  13   0   4         31.18         13.55        22.26 o                         
  14   0   4         11.90         27.19        26.06 o                         
 -13   1   4         25.90         21.56        37.40 o                         
 -12   1   4        271.79        323.10        53.18 o                         
 -11   1   4        214.73        207.27        23.19 o                         
 -10   1   4          0.51        -14.33        14.33 o                         
  -9   1   4         48.16         19.04        13.90 o                         
  -8   1   4         39.08         28.84         8.44 o                         
  -7   1   4          2.43         -1.46        10.01 o                         
  -6   1   4       1549.45       1425.24        28.69 o                         
  -5   1   4       2036.01       2058.77        33.53 o                         
  -4   1   4        632.20        603.80        18.32 o                         
  -3   1   4       1433.80       1368.69        21.72 o                         
  -2   1   4      14448.60      14107.27       122.38 o                         
  -1   1   4       4026.96       3900.91        38.26 o                         
   0   1   4      17248.83      17287.41       138.73 o                         
   1   1   4      11073.67      10908.85       112.01 o                         
   2   1   4        371.63        344.72         6.04 o                         
   3   1   4        128.48         98.54         5.07 o                         
   4   1   4         44.11         33.31         4.00 o                         
   5   1   4       1876.96       2180.76        47.40 o                         
   6   1   4       1226.68       1686.18        47.14 o                         
   7   1   4        153.33        162.71        11.82 o                         
   8   1   4        861.88        965.93        26.73 o                         
   9   1   4       1787.35       1877.85        40.78 o                         
  10   1   4         52.42         43.61        17.73 o                         
  11   1   4        131.15         60.77        20.23 o                         
  12   1   4          0.04        -13.89        13.89 o                         
  13   1   4        152.43        163.40        25.44 o                         
  14   1   4         17.32         45.30        27.21 o                         
 -13   2   4         45.99         11.23        27.18 o                         
 -12   2   4          1.01        -19.05        19.05 o                         
 -11   2   4         22.88        -16.20        16.20 o                         
 -10   2   4         98.53         70.48        17.75 o                         
  -9   2   4        249.17        194.42        20.31 o                         
  -8   2   4        142.74        127.25        11.97 o                         
  -7   2   4         25.90         23.71         7.46 o                         
  -6   2   4        573.36        549.61        17.05 o                         
  -5   2   4       3798.13       3737.98        61.38 o                         
  -4   2   4       1184.03       1141.97        26.14 o                         
  -3   2   4        749.59        811.20        15.66 o                         
  -2   2   4       2391.57       2431.19        27.31 o                         
  -1   2   4        959.92        956.39        12.89 o                         
   0   2   4      17489.90      17610.73       147.99 o                         
   1   2   4      31014.53      30780.69       277.69 o                         
   2   2   4        114.25         99.90         4.22 o                         
   3   2   4        757.50        788.30        12.12 o                         
   4   2   4          0.16         -1.98         3.56 o                         
   5   2   4       2251.48       2542.95        57.73 o                         
   6   2   4        287.18        357.27        17.46 o                         
   7   2   4         43.73         47.10         8.83 o                         
   8   2   4        664.32        800.57        25.99 o                         
   9   2   4         20.82         28.57        10.67 o                         
  10   2   4          5.21         -2.22        16.34 o                         
  11   2   4        301.96        267.61        23.99 o                         
  12   2   4         65.20         36.05        23.66 o                         
  13   2   4          4.02        -18.56        18.56 o                         
  14   2   4         59.28         26.60        31.33 o                         
 -13   3   4         49.86         11.81        55.12 o                         
 -12   3   4        793.96        889.81        54.02 o                         
 -11   3   4        930.76        867.91        38.27 o                         
 -10   3   4        105.10         68.03        17.97 o                         
  -9   3   4         17.96         20.71        16.25 o                         
  -8   3   4         71.80         55.92        10.66 o                         
  -7   3   4        177.65        157.10        16.61 o                         
  -6   3   4        741.59        652.10        23.95 o                         
  -5   3   4        111.41         99.97        10.80 o                         
  -4   3   4       1095.92        981.06        19.67 o                         
  -3   3   4       5258.69       5236.05        63.10 o                         
  -2   3   4          3.19         -0.11         3.62 o                         
  -1   3   4        109.83        106.89         5.15 o                         
   0   3   4        489.42        470.16         8.81 o                         
   1   3   4       2295.10       2212.59        24.06 o                         
   2   3   4        447.10        518.45         8.73 o                         
   3   3   4        389.10        375.92         8.34 o                         
   4   3   4       2124.34       2268.35        36.77 o                         
   5   3   4        514.29        608.14        17.46 o                         
   6   3   4        224.83        224.10        13.36 o                         
   7   3   4        485.05        505.29        20.33 o                         
   8   3   4       1154.34       1240.37        33.39 o                         
   9   3   4       1022.78       1160.49        33.11 o                         
  10   3   4        131.08        159.87        16.61 o                         
  11   3   4          8.64        -16.59        16.59 o                         
  12   3   4          0.05        -19.22        19.22 o                         
  13   3   4          8.23        -12.06        25.70 o                         
  14   3   4         20.54          8.25        24.51 o                         
 -13   4   4        235.44        257.45        35.49 o                         
 -12   4   4        133.80        153.92        26.53 o                         
 -11   4   4          1.29         -5.71        16.17 o                         
 -10   4   4        186.94        185.54        20.57 o                         
  -9   4   4       2751.85       2831.00        63.19 o                         
  -8   4   4        986.17        959.39        34.04 o                         
  -7   4   4        124.31        110.50        13.88 o                         
  -6   4   4        743.14        682.97        25.45 o                         
  -5   4   4         63.32         36.27         7.29 o                         
  -4   4   4       2982.71       3023.75        44.92 o                         
  -3   4   4        634.60        569.28        14.38 o                         
  -2   4   4        353.38        365.67        10.76 o                         
  -1   4   4       1130.99       1028.83        14.71 o                         
   0   4   4      19217.00      18188.62       165.71 o                         
   1   4   4        149.38        160.93         6.04 o                         
   2   4   4          5.35          2.26         3.13 o                         
   3   4   4       5093.51       4939.15        58.09 o                         
   4   4   4       2162.87       2354.62        37.91 o                         
   5   4   4        465.87        598.84        19.21 o                         
   6   4   4       2032.26       2372.56        43.75 o                         
   7   4   4        410.90        393.16        18.72 o                         
   8   4   4        896.48       1010.43        30.48 o                         
   9   4   4         35.46         18.33        12.30 o                         
  10   4   4          0.37          3.25        13.28 o                         
  11   4   4        221.02        243.30        25.10 o                         
  12   4   4       1021.44       1249.91        51.28 o                         
  13   4   4        454.10        508.86        36.59 o                         
  14   4   4        202.31        262.19        36.14 o                         
 -13   5   4          0.20        -20.91        20.91 o                         
 -12   5   4         36.69          9.26        20.40 o                         
 -11   5   4        218.29        195.45        22.95 o                         
 -10   5   4          0.46        -14.31        14.31 o                         
  -9   5   4         18.43         16.64        15.58 o                         
  -8   5   4         53.56         45.05        14.65 o                         
  -7   5   4        297.80        288.53        20.09 o                         
  -6   5   4        424.40        375.35        18.85 o                         
  -5   5   4          1.04          3.05         7.31 o                         
  -4   5   4          7.25         -6.01         6.92 o                         
  -3   5   4        359.25        257.91        10.66 o                         
  -2   5   4       1591.44       1539.14        24.28 o                         
  -1   5   4       1664.54       1581.18        23.84 o                         
   0   5   4         63.13         69.44         5.21 o                         
   1   5   4       4896.50       4885.56        54.97 o                         
   2   5   4       2429.45       2411.69        31.29 o                         
   3   5   4         45.59         34.57         5.75 o                         
   4   5   4        274.76        275.37        14.10 o                         
   5   5   4       1391.00       1460.83        31.44 o                         
   6   5   4       1989.65       2148.31        49.03 o                         
   7   5   4        131.55        128.01        11.71 o                         
   8   5   4        114.91        124.71        12.47 o                         
   9   5   4         90.71        109.19        14.81 o                         
  10   5   4         31.13         14.91        12.64 o                         
  11   5   4         58.72         40.82        19.85 o                         
  12   5   4         48.05         90.33        23.44 o                         
  13   5   4        195.77        288.14        50.54 o                         
  14   5   4          3.48         44.75        26.07 o                         
 -13   6   4         18.94         -3.60        25.52 o                         
 -12   6   4         14.41         12.09        20.84 o                         
 -11   6   4         11.72         -4.41        17.29 o                         
 -10   6   4         55.52         48.54        18.09 o                         
  -9   6   4        791.20        873.34        35.91 o                         
  -8   6   4          6.60        -13.98        13.98 o                         
  -7   6   4        492.30        428.58        20.84 o                         
  -6   6   4          3.18         21.25        12.44 o                         
  -5   6   4        152.24        171.11        13.67 o                         
  -4   6   4        396.04        524.93        50.21 o                         
  -3   6   4        275.96        249.64        15.52 o                         
  -2   6   4       1726.30       1819.49        28.09 o                         
  -1   6   4       1249.79       1287.13        40.46 o                         
   0   6   4       1193.50       1178.00        20.52 o                         
   1   6   4       3355.17       3326.11        38.25 o                         
   2   6   4       1133.92       1042.13        18.40 o                         
   3   6   4        186.35        160.94         8.88 o                         
   4   6   4       1144.84       1225.87        26.03 o                         
   5   6   4       2081.73       2287.49        66.54 o                         
   6   6   4        184.39        189.60        13.79 o                         
   7   6   4         60.29         47.38         9.75 o                         
   8   6   4          5.86          6.16         9.74 o                         
   9   6   4        224.49        245.09        18.33 o                         
  10   6   4         40.38         11.54        16.34 o                         
  11   6   4         17.08         -8.52        17.17 o                         
  12   6   4         14.38         -9.40        21.60 o                         
  13   6   4         44.19         66.54        25.10 o                         
  14   6   4         90.32        171.28        31.16 o                         
 -13   7   4          0.76        -17.96        28.93 o                         
 -12   7   4          9.53        -15.84        16.10 o                         
 -11   7   4          0.16        -10.10        16.62 o                         
 -10   7   4         75.56         87.57        17.66 o                         
  -9   7   4       1560.01       1669.12        47.80 o                         
  -8   7   4        131.48        128.63        16.90 o                         
  -7   7   4        694.71        686.69        26.88 o                         
  -6   7   4        340.32        438.96        43.51 o                         
  -5   7   4       3071.36       3348.04        60.79 o                         
  -4   7   4       1127.88       1031.29        28.02 o                         
  -3   7   4          0.95         -3.19         6.65 o                         
  -2   7   4        865.47        973.04        18.02 o                         
  -1   7   4        144.73         97.98         6.93 o                         
   0   7   4        197.89        302.08        21.05 o                         
   1   7   4         83.22         74.92         5.30 o                         
   2   7   4       1679.20       1905.61        43.99 o                         
   3   7   4       2258.20       2432.48        63.26 o                         
   4   7   4         20.14         17.59         6.62 o                         
   5   7   4         12.25        111.03        23.69 o                         
   6   7   4        775.61        839.20        26.32 o                         
   7   7   4         14.89         17.02         9.48 o                         
   8   7   4         99.72         87.53        16.17 o                         
   9   7   4         29.24         19.96        15.21 o                         
  10   7   4        127.35        122.61        22.04 o                         
  11   7   4         63.92         63.21        17.88 o                         
  12   7   4          0.24         11.11        19.96 o                         
  13   7   4          7.20         39.28        22.60 o                         
 -12   8   4         79.59         66.54        27.82 o                         
 -11   8   4         50.66         41.10        23.88 o                         
 -10   8   4        104.62         75.47        19.48 o                         
  -9   8   4        252.51        209.11        20.54 o                         
  -8   8   4          5.27         -8.97        12.90 o                         
  -7   8   4        118.51        108.62        15.00 o                         
  -6   8   4         50.47         29.39        12.86 o                         
  -4   8   4        226.13        211.52        13.81 o                         
  -3   8   4        516.19        769.97        39.27 o                         
  -2   8   4       4814.46       5418.41        74.71 o                         
  -1   8   4        162.35        416.77        41.45 o                         
   0   8   4       3124.63       3460.38        49.13 o                         
   1   8   4        180.78        197.52        12.24 o                         
   2   8   4        696.00        828.49        20.61 o                         
   3   8   4        617.44        549.85        16.41 o                         
   4   8   4         41.31         72.29        12.65 o                         
   5   8   4         17.06         49.71        14.00 o                         
   6   8   4        644.30        673.33        28.82 o                         
   7   8   4          0.04         -9.14        11.32 o                         
   8   8   4        524.27        444.15        25.71 o                         
   9   8   4          5.36        -14.13        14.13 o                         
  10   8   4        411.29        441.62        39.61 o                         
  11   8   4         69.07         70.33        21.09 o                         
  12   8   4        105.41        111.81        43.88 o                         
  13   8   4          7.39          2.33        25.14 o                         
 -12   9   4        223.16        241.50        34.71 o                         
 -11   9   4         40.97         60.73        24.18 o                         
 -10   9   4          8.93         10.85        21.37 o                         
  -9   9   4        233.70        231.69        23.49 o                         
  -8   9   4          9.33          4.51        12.79 o                         
  -7   9   4        118.32         86.99        17.11 o                         
  -6   9   4          3.72        -12.35        12.35 o                         
  -5   9   4        146.26        207.30        44.95 o                         
  -4   9   4        388.97        395.58        19.57 o                         
  -3   9   4        459.76        507.36        20.39 o                         
  -2   9   4        946.73        999.96        24.96 o                         
  -1   9   4       1125.19       1229.22        26.80 o                         
   0   9   4       1468.88       2234.29        50.41 o                         
   1   9   4        165.87        162.79        11.05 o                         
   2   9   4         90.86         81.24         7.34 o                         
   3   9   4        250.04        189.75         9.95 o                         
   4   9   4        274.23        259.28        16.07 o                         
   5   9   4         10.49         17.12        12.91 o                         
   6   9   4         60.01         55.87        14.26 o                         
   7   9   4        390.39        372.69        24.01 o                         
   8   9   4          8.34        -15.84        15.84 o                         
   9   9   4          0.11        -16.46        16.46 o                         
  10   9   4        111.87         60.23        24.32 o                         
  11   9   4          0.60        -16.83        16.83 o                         
  12   9   4         24.92         11.35        23.94 o                         
  13   9   4          0.55         24.74        28.85 o                         
 -11  10   4          1.67          0.59        24.68 o                         
 -10  10   4        210.19        191.37        33.59 o                         
  -9  10   4        283.22        295.36        36.04 o                         
  -8  10   4        173.70        176.95        21.92 o                         
  -7  10   4       1126.98       1151.92        40.22 o                         
  -6  10   4        191.48        180.67        19.66 o                         
  -5  10   4         19.89         35.97        14.13 o                         
  -4  10   4        651.18        691.34        26.94 o                         
  -3  10   4        124.21        139.74        13.03 o                         
  -2  10   4          1.03         18.69         9.56 o                         
  -1  10   4         36.49        134.73        14.38 o                         
   0  10   4        304.08        262.34        13.07 o                         
   1  10   4        997.82       1168.51        25.75 o                         
   2  10   4         17.03         15.60         7.76 o                         
   3  10   4        567.66        620.27        18.13 o                         
   4  10   4        159.24        206.10        17.81 o                         
   5  10   4        586.45        671.68        29.63 o                         
   6  10   4         17.37          6.26        13.06 o                         
   7  10   4        220.06        181.08        20.22 o                         
   8  10   4          1.47        -13.05        13.05 o                         
   9  10   4          2.38        -16.76        16.76 o                         
  10  10   4          0.39        -20.77        20.77 o                         
  11  10   4         16.90          0.92        17.43 o                         
  12  10   4         14.68          7.24        26.31 o                         
 -11  11   4         14.79          3.05        22.66 o                         
 -10  11   4         23.44         21.64        22.45 o                         
  -9  11   4        699.64        723.01        63.91 o                         
  -8  11   4        212.25        220.49        26.67 o                         
  -7  11   4        985.77        993.53        52.30 o                         
  -6  11   4          0.05        -14.78        15.66 o                         
  -5  11   4        740.01        719.52        30.61 o                         
  -4  11   4        440.71        467.10        24.72 o                         
  -3  11   4        968.58       1027.87        33.13 o                         
  -2  11   4         53.55         59.24        12.33 o                         
  -1  11   4        203.34        213.01        14.95 o                         
   0  11   4       1135.40       1312.84        28.50 o                         
   1  11   4         34.08        113.32        11.57 o                         
   2  11   4         47.71         94.66        11.30 o                         
   3  11   4        845.62        762.12        22.74 o                         
   4  11   4         38.19         10.25        10.89 o                         
   5  11   4        337.41        307.55        23.06 o                         
   6  11   4         76.54         49.92        15.34 o                         
   7  11   4        119.85         95.93        18.82 o                         
   8  11   4         63.85         45.99        17.46 o                         
   9  11   4        275.75        329.86        32.83 o                         
  10  11   4         34.29         -0.26        31.21 o                         
  11  11   4         20.51         43.30        28.66 o                         
 -10  12   4         63.48         73.75        28.79 o                         
  -9  12   4         20.18         -2.71        22.50 o                         
  -8  12   4          1.03         -2.82        22.88 o                         
  -7  12   4         24.21         25.99        25.92 o                         
  -6  12   4          5.94        -12.95        19.52 o                         
  -5  12   4          5.63         24.36        27.23 o                         
  -4  12   4        592.07        589.45        42.93 o                         
  -3  12   4        321.16        380.04        21.69 o                         
  -2  12   4       3748.32       3860.99        66.75 o                         
  -1  12   4        125.25        130.98        14.72 o                         
   0  12   4       1399.63       1300.31        34.23 o                         
   1  12   4         78.23         77.43        12.15 o                         
   2  12   4         12.93          2.29        10.71 o                         
   3  12   4        534.06        607.40        23.38 o                         
   4  12   4        311.51        351.25        21.90 o                         
   5  12   4        368.84        371.94        22.04 o                         
   6  12   4        754.97        830.42        35.79 o                         
   7  12   4        150.94        153.16        27.45 o                         
   8  12   4          0.63        -15.33        25.79 o                         
   9  12   4         19.94          1.07        26.13 o                         
  10  12   4        386.34        392.19        51.06 o                         
  11  12   4         56.88         26.92        27.27 o                         
 -10  13   4         94.19        137.57        39.25 o                         
  -9  13   4          0.49         -4.45        24.58 o                         
  -8  13   4          5.21         -4.90        23.68 o                         
  -7  13   4         78.73         49.16        21.86 o                         
  -6  13   4          2.32        -18.86        18.86 o                         
  -5  13   4        119.75        128.42        25.72 o                         
  -4  13   4        136.29        132.22        20.10 o                         
  -3  13   4         29.83         21.68        15.72 o                         
  -2  13   4         13.33         30.44        17.06 o                         
  -1  13   4          9.34         14.21        19.51 o                         
   0  13   4         44.19         54.35        16.52 o                         
   1  13   4        730.29        785.76        29.94 o                         
   2  13   4          0.01         -7.07        12.09 o                         
   3  13   4       1109.57        999.57        35.83 o                         
   4  13   4        447.44        577.49        92.91 o                         
   5  13   4        216.49        237.00        25.11 o                         
   6  13   4        377.72        403.74        31.45 o                         
   7  13   4         98.18        116.00        27.72 o                         
   8  13   4         33.78         32.83        26.12 o                         
   9  13   4         59.21         55.32        28.36 o                         
  10  13   4         16.86         35.30        29.67 o                         
  -9  14   4          2.35          8.02        30.28 o                         
  -8  14   4         32.30         41.89        31.74 o                         
  -7  14   4         43.70          9.25        22.30 o                         
  -6  14   4         83.08         48.95        24.09 o                         
  -5  14   4         22.87         26.55        18.68 o                         
  -4  14   4        240.61        209.19        23.77 o                         
  -3  14   4          3.34          5.40        15.46 o                         
  -2  14   4         22.82         -6.14        16.06 o                         
  -1  14   4         75.27        113.04        20.06 o                         
   0  14   4        601.64        582.87        32.57 o                         
   1  14   4        252.85        254.43        20.27 o                         
   2  14   4          0.78         -8.55        12.41 o                         
   3  14   4         59.33         65.02        16.77 o                         
   4  14   4         22.03         19.30        15.82 o                         
   5  14   4          0.51         -0.01        19.54 o                         
   6  14   4         40.03         29.61        17.87 o                         
   7  14   4         84.70         87.17        23.36 o                         
   8  14   4         32.20         22.55        22.65 o                         
   9  14   4          6.80        -16.45        25.67 o                         
  -8  15   4          0.23         -2.13        24.59 o                         
  -7  15   4          4.67         14.18        20.75 o                         
  -6  15   4          4.22        -19.98        19.98 o                         
  -5  15   4          2.72         23.80        18.22 o                         
  -4  15   4        104.50        103.15        23.27 o                         
  -3  15   4         11.61         -4.79        16.76 o                         
  -2  15   4          3.50        -15.56        16.83 o                         
  -1  15   4          2.44         -2.64        14.84 o                         
   0  15   4        262.95        277.38        25.96 o                         
   1  15   4          3.15         -2.03        16.27 o                         
   2  15   4         95.68        128.85        23.35 o                         
   3  15   4         41.83         41.52        19.09 o                         
   4  15   4          2.78         18.15        21.68 o                         
   5  15   4         59.74         75.77        20.87 o                         
   6  15   4        257.89        272.16        29.56 o                         
   7  15   4          3.18         16.18        19.24 o                         
   8  15   4        152.20        170.60        27.76 o                         
  -6  16   4          1.26        -21.47        21.47 o                         
  -5  16   4          0.06         -1.87        17.71 o                         
  -4  16   4        102.79         98.38        26.45 o                         
  -3  16   4        104.09        161.11        23.96 o                         
  -2  16   4         25.72         23.20        16.55 o                         
  -1  16   4          4.51          8.40        17.56 o                         
   0  16   4        141.31        121.32        21.72 o                         
   1  16   4         48.89         37.19        17.42 o                         
   2  16   4         98.13        102.69        22.25 o                         
   3  16   4         44.39         53.07        30.30 o                         
   4  16   4         58.27         67.60        27.03 o                         
   5  16   4        305.73        325.18        39.92 o                         
   6  16   4          1.59          7.83        26.02 o                         
   7  16   4          0.87         15.94        29.43 o                         
  -5  17   4          4.45          2.54        18.49 o                         
  -4  17   4          0.23         -0.53        18.50 o                         
  -3  17   4          1.14         23.42        20.08 o                         
  -2  17   4        120.73        162.35        24.90 o                         
  -1  17   4          0.78        -11.17        16.04 o                         
   0  17   4        108.21         70.76        21.75 o                         
   1  17   4         24.05         -1.26        17.36 o                         
   2  17   4         16.36          4.68        17.14 o                         
   3  17   4          4.92         -3.05        25.47 o                         
   4  17   4          8.54        -11.44        23.84 o                         
   5  17   4         21.57          2.28        26.45 o                         
  -1  18   4          2.37        -17.65        17.65 o                         
   0  18   4         65.27         62.08        20.97 o                         
   1  18   4         11.42         17.41        19.52 o                         
  -2 -15   5          6.03          3.61        40.51 o                         
  -1 -15   5         15.61         32.24        31.58 o                         
   0 -15   5        131.61        137.55        32.56 o                         
   1 -15   5         24.75         44.14        39.48 o                         
   2 -15   5         92.83         88.21        29.75 o                         
   3 -15   5         21.48         36.51        26.26 o                         
   4 -15   5          8.65        -17.29        25.91 o                         
  -4 -14   5          0.77         -6.72        28.06 o                         
  -3 -14   5         16.00         48.17        29.00 o                         
  -2 -14   5          6.65         38.11        29.91 o                         
  -1 -14   5        153.84        118.11        29.97 o                         
   0 -14   5         36.95         45.22        28.12 o                         
   1 -14   5        141.27         96.60        25.86 o                         
   2 -14   5          5.30         -0.22        21.57 o                         
   3 -14   5         20.75         20.65        25.47 o                         
   4 -14   5         28.40          3.76        22.12 o                         
   5 -14   5          2.04          4.39        24.90 o                         
   6 -14   5         10.52         19.66        21.14 o                         
  -6 -13   5         39.96         23.21        19.06 o                         
  -5 -13   5          7.61         14.77        17.63 o                         
  -4 -13   5         53.16         48.65        19.22 o                         
  -3 -13   5          5.97          3.92        15.38 o                         
  -2 -13   5        120.99        146.66        33.97 o                         
  -1 -13   5         21.97          2.50        19.83 o                         
   0 -13   5         60.49        100.00        33.24 o                         
   1 -13   5          7.21         13.95        14.62 o                         
   2 -13   5          0.50         10.41        19.42 o                         
   3 -13   5          9.92         21.34        22.20 o                         
   4 -13   5         28.16         -7.88        21.66 o                         
   5 -13   5         38.96         22.67        24.85 o                         
   6 -13   5          3.29         16.07        21.13 o                         
   7 -13   5          1.23        -22.40        25.42 o                         
   8 -13   5         10.22          7.82        24.61 o                         
  -7 -12   5          1.12         19.47        18.27 o                         
  -6 -12   5         68.45         87.78        21.93 o                         
  -5 -12   5          0.01        -13.47        17.09 o                         
  -4 -12   5         72.21         76.89        19.55 o                         
  -3 -12   5         91.65         96.88        22.05 o                         
  -2 -12   5         41.95         56.87        14.38 o                         
  -1 -12   5        119.48         81.81        13.58 o                         
   0 -12   5        189.04        177.72        35.09 o                         
   1 -12   5          7.99         22.59        15.46 o                         
   2 -12   5          1.67         12.32        16.59 o                         
   3 -12   5        225.41        204.64        29.92 o                         
   4 -12   5         21.34         25.54        22.30 o                         
   5 -12   5        207.22        211.92        29.68 o                         
   6 -12   5          8.11          9.97        18.47 o                         
   7 -12   5         58.18         55.38        25.74 o                         
   8 -12   5          9.16          6.74        18.01 o                         
   9 -12   5        106.01        105.31        24.53 o                         
  -8 -11   5         59.06         77.60        22.82 o                         
  -7 -11   5         96.13        105.23        31.88 o                         
  -6 -11   5         90.82         70.32        19.58 o                         
  -5 -11   5        167.92        172.40        24.16 o                         
  -4 -11   5         49.57         41.48        15.23 o                         
  -3 -11   5         38.29         60.86        15.70 o                         
  -2 -11   5         15.26          1.76        10.79 o                         
  -1 -11   5        365.10        342.20        20.28 o                         
   0 -11   5        576.08        604.17        21.80 o                         
   1 -11   5        188.62        209.45        15.93 o                         
   2 -11   5        100.68         74.66        26.75 o                         
   3 -11   5          0.18          6.78        10.58 o                         
   4 -11   5        231.53        178.75        16.88 o                         
   5 -11   5        172.88        187.54        16.76 o                         
   6 -11   5        396.64        348.49        21.16 o                         
   7 -11   5        146.17        122.42        17.70 o                         
   8 -11   5         35.67         30.62        16.60 o                         
   9 -11   5        356.86        328.88        27.10 o                         
  10 -11   5          0.44         23.66        26.62 o                         
  -9 -10   5        100.87        143.50        30.17 o                         
  -8 -10   5          5.10         -7.04        18.79 o                         
  -7 -10   5          8.16          2.64        19.00 o                         
  -6 -10   5         47.84         60.96        17.78 o                         
  -5 -10   5        156.14        164.69        24.48 o                         
  -4 -10   5          1.03         -2.90        14.72 o                         
  -3 -10   5        313.56        285.79        20.54 o                         
  -2 -10   5         29.07         23.36        12.60 o                         
  -1 -10   5        606.99        557.37        21.41 o                         
   0 -10   5        256.27        229.39        14.89 o                         
   1 -10   5        436.06        400.41        16.34 o                         
   2 -10   5        221.24        197.16        13.27 o                         
   3 -10   5         11.17         -6.48         6.48 o                         
   4 -10   5          0.57         -7.72         7.72 o                         
   5 -10   5        120.98        133.41        14.34 o                         
   6 -10   5          3.00        -10.74        10.74 o                         
   7 -10   5          3.80         -3.64        12.64 o                         
   8 -10   5          0.23        -11.18        12.08 o                         
   9 -10   5         58.27         40.54        18.01 o                         
  10 -10   5        156.43        124.47        28.42 o                         
  11 -10   5         22.59         12.24        23.16 o                         
 -10  -9   5         66.95        114.59        45.84 o                         
  -9  -9   5        112.13        178.81        32.45 o                         
  -8  -9   5         13.65         21.86        23.95 o                         
  -7  -9   5        122.35        124.12        29.21 o                         
  -6  -9   5         79.60         42.99        17.45 o                         
  -5  -9   5        201.13        194.29        20.39 o                         
  -4  -9   5          0.00          4.75        15.73 o                         
  -3  -9   5          3.59         18.18        12.50 o                         
  -2  -9   5        259.76        227.98        18.26 o                         
  -1  -9   5         13.93         17.17         8.63 o                         
   0  -9   5        194.73        176.50        12.49 o                         
   1  -9   5         43.91         40.02         4.87 o                         
   2  -9   5        128.74        107.88         7.23 o                         
   3  -9   5        297.49        265.74        11.49 o                         
   4  -9   5        133.26        155.40        12.28 o                         
   5  -9   5        408.04        379.46        23.91 o                         
   6  -9   5        675.03        557.00        27.97 o                         
   7  -9   5          5.42        -11.54        11.54 o                         
   8  -9   5          0.08        -12.35        12.89 o                         
   9  -9   5         90.16         78.05        19.87 o                         
  10  -9   5        115.99        138.67        23.41 o                         
  11  -9   5         37.29         26.77        22.80 o                         
  12  -9   5         19.97         22.62        22.74 o                         
 -11  -8   5         58.98         91.16        37.73 o                         
 -10  -8   5         79.38         43.26        49.98 o                         
  -9  -8   5        433.95        429.09        37.99 o                         
  -8  -8   5         89.48         27.49        36.20 o                         
  -7  -8   5         79.53         84.53        24.47 o                         
  -6  -8   5        101.22         76.45        21.46 o                         
  -5  -8   5         28.94         29.07        13.97 o                         
  -4  -8   5         37.43         17.83        13.48 o                         
  -3  -8   5        211.21        227.66        18.33 o                         
  -2  -8   5        271.11        254.73        19.00 o                         
  -1  -8   5          8.19          3.51         4.11 o                         
   0  -8   5         26.88         30.11         5.54 o                         
   1  -8   5          3.04          2.97         3.39 o                         
   2  -8   5          7.33         10.54         4.96 o                         
   3  -8   5        120.34        117.72         6.37 o                         
   4  -8   5        253.08        213.82         9.98 o                         
   5  -8   5        201.42        163.04        12.60 o                         
   6  -8   5         36.66          9.35        10.49 o                         
   7  -8   5        415.94        353.10        29.39 o                         
   8  -8   5          2.89        -12.26        12.26 o                         
   9  -8   5        225.71        213.39        24.46 o                         
  10  -8   5         88.15         82.08        24.89 o                         
  11  -8   5         83.44         23.15        22.01 o                         
  12  -8   5          3.13        -12.89        22.30 o                         
 -11  -7   5          4.07         16.61        38.20 o                         
 -10  -7   5          1.55         14.84        26.33 o                         
  -9  -7   5          0.91         -7.65        28.19 o                         
  -8  -7   5        217.80        209.69        35.72 o                         
  -7  -7   5        247.13        255.91        35.47 o                         
  -6  -7   5        263.95        249.51        32.57 o                         
  -5  -7   5        180.28        156.88        18.42 o                         
  -4  -7   5        122.38        100.95        11.11 o                         
  -3  -7   5        279.67        236.03        11.48 o                         
  -2  -7   5         11.70          5.74         5.27 o                         
  -1  -7   5         81.26         85.35         5.88 o                         
   0  -7   5        317.87        269.71         9.35 o                         
   1  -7   5        403.75        327.05         9.75 o                         
   2  -7   5        248.87        274.23        10.32 o                         
   3  -7   5        759.83        698.07        13.64 o                         
   4  -7   5        669.55        647.29        11.66 o                         
   5  -7   5        727.87        602.72        15.35 o                         
   6  -7   5          3.35          7.52        10.36 o                         
   7  -7   5        735.02        724.43        28.35 o                         
   8  -7   5       1158.44       1202.21        41.16 o                         
   9  -7   5        176.86        192.07        21.69 o                         
  10  -7   5         25.38         18.18        20.47 o                         
  11  -7   5         45.99         28.70        22.43 o                         
  12  -7   5         68.60         61.95        21.34 o                         
  13  -7   5          0.73        -19.43        21.50 o                         
 -12  -6   5         35.76         38.62        30.58 o                         
 -11  -6   5         13.34         23.48        33.79 o                         
 -10  -6   5         93.47         20.74        83.00 o                         
  -9  -6   5        192.44        180.93        32.36 o                         
  -8  -6   5        125.66        135.34        25.96 o                         
  -7  -6   5        221.99        221.94        24.39 o                         
  -6  -6   5         12.48        -15.01        15.01 o                         
  -5  -6   5        560.39        559.90        23.42 o                         
  -4  -6   5          3.39         24.72         8.34 o                         
  -3  -6   5          2.53         -2.07         6.23 o                         
  -2  -6   5          4.05          1.51         3.46 o                         
  -1  -6   5         12.42         12.30         4.13 o                         
   0  -6   5        833.20        908.96        17.10 o                         
   1  -6   5         14.57          9.91         2.91 o                         
   2  -6   5        146.86        164.57         8.89 o                         
   3  -6   5        763.34        735.82        14.09 o                         
   4  -6   5          0.61         -3.54         3.54 o                         
   5  -6   5        299.56        263.15        16.35 o                         
   6  -6   5        243.87        227.75        10.71 o                         
   7  -6   5       1137.09       1041.70        28.01 o                         
   8  -6   5       2303.90       2258.02        59.05 o                         
   9  -6   5         27.80         28.87        17.08 o                         
  10  -6   5         82.36         46.13        22.43 o                         
  11  -6   5         19.57         19.22        22.75 o                         
  12  -6   5        114.02        101.45        22.27 o                         
  13  -6   5         16.82         21.32        20.00 o                         
 -12  -5   5         74.01         93.53        40.51 o                         
 -11  -5   5         82.53         20.48        38.65 o                         
 -10  -5   5         13.76         -7.28        21.40 o                         
  -9  -5   5        138.13        168.10        25.24 o                         
  -8  -5   5         97.79         96.96        21.32 o                         
  -7  -5   5         32.06         27.95        17.49 o                         
  -6  -5   5         96.72         36.40        16.03 o                         
  -5  -5   5         67.10         61.98        12.62 o                         
  -4  -5   5         99.30         92.32         9.91 o                         
  -3  -5   5        195.21        222.82        10.69 o                         
  -2  -5   5        783.72        837.17        17.84 o                         
  -1  -5   5         19.96         15.71         6.93 o                         
   0  -5   5         67.30         61.24         4.79 o                         
   1  -5   5        101.12         96.03        12.59 o                         
   2  -5   5        699.77        692.01        24.57 o                         
   3  -5   5       3173.70       2840.24        34.77 o                         
   4  -5   5         72.73         65.53         5.60 o                         
   5  -5   5        499.79        498.92        14.40 o                         
   6  -5   5        945.98        869.33        18.65 o                         
   7  -5   5         54.41         49.19         8.41 o                         
   8  -5   5        165.51        154.40        14.58 o                         
   9  -5   5         15.78         11.00        17.97 o                         
  10  -5   5        650.22        710.65        45.34 o                         
  11  -5   5          0.49          4.70        15.60 o                         
  12  -5   5         24.87          6.99        20.26 o                         
  13  -5   5         12.30        -19.79        19.79 o                         
 -12  -4   5          7.53         20.09        42.50 o                         
 -11  -4   5         14.80         13.22        32.08 o                         
 -10  -4   5         63.88         63.18        24.76 o                         
  -9  -4   5         35.21         31.97        18.29 o                         
  -8  -4   5        420.94        342.94        34.33 o                         
  -7  -4   5         54.42         38.80        15.55 o                         
  -6  -4   5         72.77         53.08        10.20 o                         
  -5  -4   5         98.93         90.52        11.82 o                         
  -4  -4   5         40.35         66.84        11.13 o                         
  -3  -4   5       4089.79       3891.71        56.57 o                         
  -2  -4   5       3575.36       3367.29        45.18 o                         
  -1  -4   5        542.57        534.24        12.11 o                         
   0  -4   5          1.15          2.29         3.05 o                         
   1  -4   5        518.26        579.00        21.55 o                         
   2  -4   5         42.20         46.99         3.56 o                         
   3  -4   5        176.94        139.63         6.65 o                         
   4  -4   5        512.99        492.79        15.26 o                         
   5  -4   5          0.38         -5.05         5.05 o                         
   6  -4   5       1956.14       1823.42        30.29 o                         
   7  -4   5       1322.04       1291.01        25.54 o                         
   8  -4   5        339.02        342.26        28.37 o                         
   9  -4   5        189.79        166.44        17.01 o                         
  10  -4   5        208.14        174.91        21.79 o                         
  11  -4   5        188.19        207.60        27.76 o                         
  12  -4   5         32.69         23.70        20.27 o                         
  13  -4   5         98.11         64.52        24.54 o                         
  14  -4   5        142.16        141.73        33.21 o                         
 -13  -3   5          8.75         41.95        27.71 o                         
 -12  -3   5          0.02          2.31        25.14 o                         
 -11  -3   5         10.65         -1.10        20.96 o                         
 -10  -3   5        142.17        158.21        34.24 o                         
  -9  -3   5          3.33         -2.30        24.09 o                         
  -8  -3   5        128.32        127.78        22.82 o                         
  -7  -3   5         11.38          5.39        16.98 o                         
  -6  -3   5        239.70        222.45        15.01 o                         
  -5  -3   5        335.52        258.45        14.23 o                         
  -4  -3   5       2648.82       2803.76        40.74 o                         
  -3  -3   5         39.57        101.86        16.62 o                         
  -2  -3   5        294.94        277.47         9.42 o                         
  -1  -3   5       3123.71       2890.93        36.41 o                         
   0  -3   5       1676.38       1621.26        16.98 o                         
   1  -3   5         57.26         42.55         2.82 o                         
   2  -3   5          2.02         -1.72         2.59 o                         
   3  -3   5       1156.27        975.66        13.47 o                         
   4  -3   5        295.97        262.89         9.57 o                         
   5  -3   5       2508.34       2644.45        37.71 o                         
   6  -3   5         19.37         18.26         5.73 o                         
   7  -3   5        384.10        357.72        16.73 o                         
   8  -3   5       1377.71       1349.58        38.13 o                         
   9  -3   5        250.03        215.14        17.58 o                         
  10  -3   5         50.92         51.69        15.67 o                         
  11  -3   5        235.71        255.88        21.86 o                         
  12  -3   5          5.22        -17.09        17.09 o                         
  13  -3   5          5.02          5.64        21.30 o                         
  14  -3   5         54.02         76.08        30.70 o                         
 -13  -2   5        136.43        106.31        40.91 o                         
 -12  -2   5         82.83         81.10        41.44 o                         
 -11  -2   5         28.52        -24.60        32.39 o                         
 -10  -2   5         65.95         72.79        37.80 o                         
  -9  -2   5        108.00         81.63        25.23 o                         
  -8  -2   5         34.89         37.16        14.96 o                         
  -7  -2   5        238.22        234.40        18.35 o                         
  -6  -2   5        206.13        194.93        14.60 o                         
  -5  -2   5          0.45         26.61         6.12 o                         
  -3  -2   5        839.51        801.56        15.49 o                         
  -2  -2   5       2297.16       2256.28        29.12 o                         
  -1  -2   5        840.19        839.21        11.93 o                         
   0  -2   5       1768.56       1611.42        17.23 o                         
   1  -2   5        332.70        301.06         4.62 o                         
   2  -2   5         88.65         71.34         3.02 o                         
   3  -2   5        502.85        513.41        10.52 o                         
   4  -2   5         34.47         19.73         5.10 o                         
   5  -2   5       1999.17       2029.28        37.99 o                         
   6  -2   5       1086.15       1375.99        25.30 o                         
   7  -2   5        229.12        205.30        16.83 o                         
   8  -2   5         15.53          7.69         9.34 o                         
   9  -2   5        483.16        535.41        23.74 o                         
  10  -2   5        213.41        215.95        20.23 o                         
  11  -2   5         27.88         19.53        15.13 o                         
  12  -2   5        219.63        205.22        21.81 o                         
  13  -2   5          6.11          8.94        20.09 o                         
  14  -2   5         16.69        -20.56        41.01 o                         
 -13  -1   5          4.73          4.48        25.16 o                         
 -12  -1   5         45.22         31.00        27.73 o                         
 -11  -1   5         46.51         -1.19        37.30 o                         
 -10  -1   5        480.56        399.44        46.05 o                         
  -9  -1   5        280.90        224.20        23.95 o                         
  -8  -1   5         23.14         38.24        14.85 o                         
  -7  -1   5         17.78          3.06        12.37 o                         
  -6  -1   5       1013.14        983.36        26.05 o                         
  -5  -1   5         14.08         11.35         5.57 o                         
  -4  -1   5         96.66        102.88         6.64 o                         
  -3  -1   5        484.23        464.95        10.91 o                         
  -2  -1   5         16.66         15.98         3.86 o                         
  -1  -1   5       4388.35       4308.78        39.73 o                         
   0  -1   5      13971.72      13487.60       114.35 o                         
   1  -1   5       1352.95       1198.36        13.59 o                         
   2  -1   5         40.83         42.06         3.12 o                         
   3  -1   5        109.81        142.19         5.49 o                         
   4  -1   5        621.55        574.67        12.60 o                         
   5  -1   5        366.92        287.46        10.71 o                         
   6  -1   5        130.30        143.91        10.03 o                         
   7  -1   5        275.77        255.87        15.44 o                         
   8  -1   5       1499.32       1579.22        36.33 o                         
   9  -1   5        319.33        303.91        19.23 o                         
  10  -1   5        547.78        521.45        25.35 o                         
  11  -1   5        369.51        304.42        24.38 o                         
  12  -1   5         17.56         18.91        16.27 o                         
  13  -1   5        223.30        204.25        22.94 o                         
  14  -1   5         19.59         10.30        40.69 o                         
 -13   0   5          4.79        -14.87        46.13 o                         
 -12   0   5          0.21        -23.70        23.70 o                         
 -11   0   5        101.28        101.27        28.88 o                         
 -10   0   5         10.10          5.83        14.78 o                         
  -9   0   5       1405.68       1339.49        44.18 o                         
  -8   0   5        963.84        965.58        34.58 o                         
  -7   0   5        475.06        473.86        15.23 o                         
  -6   0   5        235.47        242.15        14.14 o                         
  -5   0   5       2819.38       2994.02        43.26 o                         
  -4   0   5        134.44        154.81         6.44 o                         
  -3   0   5       1160.20       1074.72        17.15 o                         
  -2   0   5        359.04        313.96        10.06 o                         
  -1   0   5      19578.84      18442.20       160.93 o                         
   0   0   5         83.01         68.35         3.29 o                         
   1   0   5        326.55        282.93         5.83 o                         
   2   0   5        101.47        101.09         4.23 o                         
   3   0   5        242.18        221.96         6.82 o                         
   4   0   5       1366.39       1417.12        21.85 o                         
   5   0   5       4046.02       4572.67        67.93 o                         
   6   0   5       1392.61       1456.80        51.48 o                         
   7   0   5        882.77        936.13        29.30 o                         
   8   0   5        159.60        148.90        15.32 o                         
   9   0   5        216.59        200.91        23.91 o                         
  10   0   5         16.48          1.30        13.65 o                         
  11   0   5         66.95         19.52        15.70 o                         
  12   0   5        207.94        238.05        27.41 o                         
  13   0   5          6.51         12.02        19.00 o                         
  14   0   5        132.91        148.61        32.97 o                         
 -13   1   5         26.86         13.03        35.24 o                         
 -12   1   5        468.45        543.01        76.83 o                         
 -11   1   5        159.98         95.48        23.82 o                         
 -10   1   5        117.96         59.90        18.98 o                         
  -9   1   5        209.63        169.06        18.72 o                         
  -8   1   5       1178.32       1234.49        39.09 o                         
  -7   1   5        361.73        349.69        21.59 o                         
  -6   1   5        614.11        626.09        22.92 o                         
  -5   1   5        326.12        280.37        15.19 o                         
  -4   1   5        162.81        174.69        11.04 o                         
  -3   1   5       4579.82       4393.51        56.35 o                         
  -2   1   5       2967.47       2850.63        32.91 o                         
  -1   1   5       9841.21       9694.50        89.46 o                         
   0   1   5       8351.83       8215.77        69.85 o                         
   1   1   5      36277.13      34077.64       276.84 o                         
   2   1   5       3849.13       3580.52        35.03 o                         
   3   1   5         56.75         26.07         3.54 o                         
   4   1   5       1762.76       1581.77        22.76 o                         
   5   1   5       3059.98       3374.70        50.29 o                         
   6   1   5         38.08         34.01         7.09 o                         
   7   1   5       3153.37       3763.69       118.23 o                         
   8   1   5        175.85        183.14        11.19 o                         
   9   1   5       2238.09       2586.00        73.99 o                         
  10   1   5        136.29        113.84        19.04 o                         
  11   1   5         23.42        -15.91        15.91 o                         
  12   1   5         12.02        -18.30        18.30 o                         
  13   1   5        467.56        536.42        31.57 o                         
  14   1   5          0.02        -14.86        23.79 o                         
 -13   2   5         31.27          6.54        43.12 o                         
 -12   2   5         33.49          8.23        27.79 o                         
 -11   2   5         32.34         -8.94        18.62 o                         
 -10   2   5          0.47        -14.94        14.94 o                         
  -9   2   5          2.35        -11.48        14.66 o                         
  -8   2   5       1060.37       1054.30        35.95 o                         
  -7   2   5        216.09        214.85        17.36 o                         
  -6   2   5         56.34         21.13        11.06 o                         
  -5   2   5        125.44        120.56        11.94 o                         
  -4   2   5       1195.70       1131.57        26.56 o                         
  -3   2   5       2191.05       2108.58        37.20 o                         
  -2   2   5       2061.05       1862.02        25.76 o                         
  -1   2   5       3140.61       2974.82        30.66 o                         
   0   2   5       3605.29       3527.00        32.90 o                         
   1   2   5          1.10         15.87         5.24 o                         
   2   2   5       4930.53       4935.82        43.81 o                         
   3   2   5          7.46          6.70         3.31 o                         
   4   2   5         30.71         22.46         4.39 o                         
   5   2   5        707.15        901.60        21.82 o                         
   6   2   5       1181.34       1367.87        40.27 o                         
   7   2   5        871.38        971.84        46.67 o                         
   8   2   5       1425.34       1466.76        57.33 o                         
   9   2   5        638.53        695.72        31.28 o                         
  10   2   5        717.41        706.07        39.95 o                         
  11   2   5         84.82         72.11        18.56 o                         
  12   2   5         41.52         43.20        19.21 o                         
  13   2   5          6.88         29.36        21.83 o                         
  14   2   5          6.08         14.74        21.57 o                         
 -13   3   5          0.24        -28.80        33.08 o                         
 -12   3   5         10.84        -21.14        21.14 o                         
 -11   3   5         68.74         42.82        20.79 o                         
 -10   3   5        234.36        183.11        23.69 o                         
  -9   3   5        365.50        345.81        26.58 o                         
  -8   3   5         79.28         80.16        15.56 o                         
  -7   3   5         97.04         69.72        14.04 o                         
  -6   3   5        218.33        291.80        17.14 o                         
  -5   3   5       3043.92       2898.78        52.03 o                         
  -4   3   5        100.21        115.81         6.89 o                         
  -3   3   5       4838.05       4698.20        62.13 o                         
  -2   3   5       3653.91       3606.37        50.28 o                         
  -1   3   5       1952.97       1728.37        20.66 o                         
   0   3   5        121.97        105.34         4.51 o                         
   1   3   5        132.48        168.72         5.62 o                         
   2   3   5       5043.57       4869.81        51.56 o                         
   3   3   5       3998.28       3939.52        44.51 o                         
   4   3   5        810.63        790.14        18.26 o                         
   5   3   5          1.24         -2.98         4.80 o                         
   6   3   5         80.67         74.39         8.90 o                         
   7   3   5        211.64        226.07        14.66 o                         
   8   3   5          9.02         -0.18         8.66 o                         
   9   3   5         10.35         10.09        11.34 o                         
  10   3   5        644.32        694.28        28.64 o                         
  11   3   5          4.41         -5.41        16.23 o                         
  12   3   5          0.15        -17.67        17.67 o                         
  13   3   5        118.85         97.51        33.15 o                         
  14   3   5         14.10        -10.38        40.78 o                         
 -13   4   5         30.22         11.49        38.74 o                         
 -12   4   5         44.12         37.13        25.97 o                         
 -11   4   5         40.78         20.06        19.74 o                         
 -10   4   5          1.13        -15.72        15.72 o                         
  -9   4   5       1442.39       1540.95        47.53 o                         
  -8   4   5       1306.39       1335.52        42.24 o                         
  -7   4   5         31.24         20.25        10.57 o                         
  -6   4   5         22.84          8.46        10.93 o                         
  -5   4   5       1256.73       1221.47        24.81 o                         
  -4   4   5       4105.53       4164.98        58.33 o                         
  -3   4   5         41.00          8.64         7.40 o                         
  -2   4   5         38.42         34.82         6.35 o                         
  -1   4   5        341.15        356.13        10.08 o                         
   0   4   5      29974.80      28178.51       248.68 o                         
   1   4   5       1435.21       1324.68        17.57 o                         
   2   4   5       1872.51       2029.89        23.74 o                         
   3   4   5         65.54         56.66         7.25 o                         
   4   4   5       6339.60       6313.61        83.39 o                         
   5   4   5          8.38          1.04         6.45 o                         
   6   4   5       1085.65       1232.25        29.34 o                         
   7   4   5         57.97         54.90        10.25 o                         
   8   4   5         75.75         67.42        11.54 o                         
   9   4   5        159.88        150.53        14.76 o                         
  10   4   5        166.70        132.25        15.16 o                         
  11   4   5          9.88        -10.86        16.94 o                         
  12   4   5        171.76        234.35        26.42 o                         
  13   4   5         76.61         65.96        29.87 o                         
  14   4   5         59.65         35.39        36.23 o                         
 -13   5   5         26.18        -20.65        30.19 o                         
 -12   5   5         26.53        -19.25        19.25 o                         
 -11   5   5          7.27        -18.11        18.11 o                         
 -10   5   5         23.79         -0.48        16.40 o                         
  -9   5   5         87.37        117.30        19.37 o                         
  -8   5   5         93.65         79.28        15.89 o                         
  -7   5   5         12.90          6.96        10.61 o                         
  -6   5   5         12.13         15.08         7.46 o                         
  -5   5   5         21.77         17.73         7.31 o                         
  -4   5   5        351.88        439.47        15.35 o                         
  -3   5   5        421.34        388.86        15.24 o                         
  -2   5   5          1.55          1.59         5.27 o                         
  -1   5   5        394.14        440.06        12.09 o                         
   0   5   5       1322.50       1491.41        23.94 o                         
   1   5   5       2475.74       2529.13        33.52 o                         
   2   5   5        117.17         85.53         6.49 o                         
   3   5   5        416.67        414.64        13.22 o                         
   4   5   5        269.19        258.58        14.35 o                         
   5   5   5          0.21          0.71         7.09 o                         
   6   5   5        127.16        115.81        13.23 o                         
   7   5   5       1588.86       1662.27        38.08 o                         
   8   5   5         24.33         36.42        10.15 o                         
   9   5   5        156.26        151.75        15.47 o                         
  10   5   5        233.25        262.59        19.82 o                         
  11   5   5         38.74         43.96        21.74 o                         
  12   5   5         45.89         72.42        23.53 o                         
  13   5   5          5.33         42.74        22.67 o                         
  14   5   5          7.63         32.99        29.43 o                         
 -13   6   5         87.71         33.45        23.87 o                         
 -12   6   5         23.98        -20.11        21.71 o                         
 -11   6   5          0.65         -2.22        17.41 o                         
 -10   6   5        143.88        107.43        21.26 o                         
  -9   6   5        784.46        769.15        41.49 o                         
  -8   6   5         12.81        -12.33        13.40 o                         
  -7   6   5        432.86        365.10        20.96 o                         
  -6   6   5       1475.56       1502.78        37.09 o                         
  -5   6   5        540.47        622.43        24.18 o                         
  -4   6   5       1897.55       1759.00        37.00 o                         
  -3   6   5       1565.09       1579.62        31.02 o                         
  -2   6   5         76.98         64.63         9.80 o                         
  -1   6   5       7154.29       7362.62        91.58 o                         
   0   6   5        195.70        191.80         9.20 o                         
   1   6   5       1314.20       1260.12        20.25 o                         
   2   6   5       1087.07       1160.35        22.13 o                         
   3   6   5        112.86         96.72         9.79 o                         
   4   6   5        299.15        304.00        14.21 o                         
   5   6   5       4107.59       4187.28        66.86 o                         
   6   6   5        232.82        152.37        12.69 o                         
   7   6   5         97.28         88.92        11.48 o                         
   8   6   5         28.55         35.55        10.43 o                         
   9   6   5         61.36         63.40        13.32 o                         
  10   6   5        164.65        154.75        20.18 o                         
  11   6   5         33.29         39.81        21.67 o                         
  12   6   5         50.86         29.68        23.92 o                         
  13   6   5         50.10         73.25        25.63 o                         
  14   6   5          2.33         50.52        26.54 o                         
 -12   7   5        136.61         94.16        25.07 o                         
 -11   7   5          7.64        -17.76        17.76 o                         
 -10   7   5        101.65        104.41        21.96 o                         
  -9   7   5         91.33         83.70        19.51 o                         
  -8   7   5        444.93        413.70        23.72 o                         
  -7   7   5         52.42         50.22        13.24 o                         
  -6   7   5       1234.17       1333.55        37.64 o                         
  -5   7   5        211.18        214.70        16.16 o                         
  -4   7   5         21.20         49.19        10.13 o                         
  -3   7   5         11.11          8.75         7.15 o                         
  -2   7   5        219.44        218.90        11.43 o                         
  -1   7   5        113.41        110.90         8.16 o                         
   0   7   5        418.01        415.53        15.09 o                         
   1   7   5         12.12         27.89         5.45 o                         
   2   7   5       4228.79       4257.46        58.01 o                         
   3   7   5       6027.05       6284.56        80.93 o                         
   4   7   5         59.35        213.71        43.89 o                         
   5   7   5       1600.79       1781.07        37.87 o                         
   6   7   5        809.99        730.15        25.02 o                         
   7   7   5         58.25         74.84        11.49 o                         
   8   7   5        288.51        261.82        18.74 o                         
   9   7   5        693.92        704.46        31.59 o                         
  10   7   5         92.39         72.00        17.97 o                         
  11   7   5        224.87        211.81        22.32 o                         
  12   7   5          0.90         35.68        22.77 o                         
  13   7   5         55.70         75.60        24.93 o                         
 -12   8   5         20.52         -7.78        26.67 o                         
 -11   8   5          2.71        -16.30        16.30 o                         
 -10   8   5        348.97        351.62        27.58 o                         
  -9   8   5          0.45        -10.84        15.11 o                         
  -8   8   5        138.66        159.65        17.72 o                         
  -7   8   5        469.79        505.56        25.96 o                         
  -6   8   5         30.03         52.59        13.54 o                         
  -5   8   5       1669.08       1703.47        40.55 o                         
  -4   8   5         32.82         39.58        10.62 o                         
  -3   8   5       1262.00       1285.94        28.33 o                         
  -2   8   5       2407.68       2593.06        40.42 o                         
  -1   8   5       1039.64       1226.44        24.76 o                         
   0   8   5        987.09       1091.91        25.44 o                         
   1   8   5        277.59        336.31        30.29 o                         
   2   8   5       1647.46       1532.39        26.62 o                         
   3   8   5          3.55         12.45         6.26 o                         
   4   8   5        813.71        866.35        23.15 o                         
   5   8   5        776.63        750.73        22.49 o                         
   6   8   5        704.14        672.02        24.28 o                         
   7   8   5        108.93        115.89        16.42 o                         
   8   8   5        292.66        304.96        23.16 o                         
   9   8   5          4.11        -14.24        14.24 o                         
  10   8   5        811.54        923.60        58.53 o                         
  11   8   5         45.60         78.25        21.02 o                         
  12   8   5        597.58        765.46        52.41 o                         
  13   8   5         70.87        104.06        25.67 o                         
 -12   9   5         29.64         37.48        26.95 o                         
 -11   9   5        295.63        288.82        34.98 o                         
 -10   9   5          0.00         10.44        16.39 o                         
  -9   9   5         21.22          9.98        17.83 o                         
  -8   9   5        212.65        185.47        19.39 o                         
  -7   9   5         39.82         18.29        13.97 o                         
  -6   9   5          2.55        -14.04        14.04 o                         
  -5   9   5       1037.32       1123.22        33.81 o                         
  -4   9   5         74.64         72.57        12.33 o                         
  -3   9   5         42.15         22.63         9.31 o                         
  -2   9   5         95.92        128.54        13.86 o                         
  -1   9   5        126.91        136.34         9.48 o                         
   0   9   5       2400.69       2395.84        42.52 o                         
   1   9   5          1.39         57.34        15.17 o                         
   2   9   5         38.45         37.40         6.19 o                         
   3   9   5         15.52         19.21         7.32 o                         
   4   9   5        206.29        159.67        12.15 o                         
   5   9   5          6.30         -0.65         7.01 o                         
   6   9   5        253.24        283.05        23.32 o                         
   7   9   5        100.44         98.92        16.32 o                         
   8   9   5         42.07         50.95        17.26 o                         
   9   9   5          3.54        -16.20        16.20 o                         
  10   9   5         39.42          9.32        17.52 o                         
  11   9   5         50.41         60.53        20.81 o                         
  12   9   5         52.76         69.86        25.14 o                         
  13   9   5         22.64         60.97        28.15 o                         
 -11  10   5         25.96          7.43        24.03 o                         
 -10  10   5          4.03          7.88        21.25 o                         
  -9  10   5          2.66         36.37        18.97 o                         
  -8  10   5         22.47         14.13        12.69 o                         
  -7  10   5        601.04        644.68        44.01 o                         
  -6  10   5        904.94        880.18        35.37 o                         
  -5  10   5          4.47          1.76        12.83 o                         
  -4  10   5         24.13         47.72        29.96 o                         
  -2  10   5        248.06        913.37        99.88 o                         
  -1  10   5        757.86       1076.72        28.60 o                         
   0  10   5         21.91         68.43         9.68 o                         
   1  10   5        440.08        375.47        16.15 o                         
   2  10   5         75.58        122.71         9.79 o                         
   3  10   5        280.47        277.04        13.47 o                         
   4  10   5        226.72        242.02        15.33 o                         
   5  10   5        481.58        424.33        27.66 o                         
   6  10   5         15.60         13.55        13.46 o                         
   7  10   5          1.37         -7.86        12.94 o                         
   8  10   5          3.17        -11.29        13.94 o                         
   9  10   5         41.34         22.54        15.62 o                         
  10  10   5        137.70        103.40        22.54 o                         
  11  10   5          7.11          3.08        25.61 o                         
  12  10   5        219.16        299.19        35.03 o                         
 -11  11   5          4.36        -23.23        24.44 o                         
 -10  11   5         68.60         57.14        26.76 o                         
  -9  11   5          4.41         19.66        20.43 o                         
  -8  11   5          1.13        -18.20        18.20 o                         
  -7  11   5        189.83        175.56        30.70 o                         
  -6  11   5         85.98         44.95        17.10 o                         
  -5  11   5         20.84          7.98        14.90 o                         
  -4  11   5        884.78       1008.22        34.90 o                         
  -3  11   5        412.78        455.58        29.20 o                         
  -2  11   5        115.66        163.05        18.97 o                         
  -1  11   5        628.68        843.57        42.95 o                         
   0  11   5        252.42        685.73        76.09 o                         
   1  11   5        826.22        794.89        23.14 o                         
   2  11   5        528.97        488.13        19.77 o                         
   3  11   5        117.89        200.12        19.61 o                         
   4  11   5         18.77         82.74        12.39 o                         
   5  11   5         34.62         24.17        14.67 o                         
   6  11   5         48.45         36.36        15.01 o                         
   7  11   5         51.66         50.20        16.64 o                         
   8  11   5        155.28         96.70        19.41 o                         
   9  11   5         51.74         54.53        21.09 o                         
  10  11   5         99.43        100.26        25.33 o                         
  11  11   5        118.66        138.70        28.80 o                         
  12  11   5         20.65         20.54        30.99 o                         
 -10  12   5          0.05          5.48        22.75 o                         
  -9  12   5         31.08         73.70        26.25 o                         
  -8  12   5        142.21        144.23        28.90 o                         
  -7  12   5         51.86         35.23        24.88 o                         
  -6  12   5        277.42        316.77        46.45 o                         
  -5  12   5         71.20         67.79        23.42 o                         
  -4  12   5        410.15        473.03        26.98 o                         
  -3  12   5        396.00        413.51        29.54 o                         
  -2  12   5        157.63        157.58        16.02 o                         
  -1  12   5         58.98         48.78        13.66 o                         
   0  12   5        171.63        165.46        15.17 o                         
   1  12   5          5.01          9.25         9.39 o                         
   2  12   5        135.63        158.17        14.29 o                         
   3  12   5         40.97        169.73        31.07 o                         
   4  12   5        249.03        195.39        17.65 o                         
   5  12   5         54.36        150.20        17.56 o                         
   6  12   5         59.66        141.90        20.37 o                         
   7  12   5        325.15        341.28        26.44 o                         
   8  12   5          2.60        -15.79        15.79 o                         
   9  12   5         31.92         18.27        28.47 o                         
  10  12   5        165.73        166.50        35.41 o                         
  11  12   5         39.82         17.31        24.87 o                         
 -10  13   5         61.50         69.02        36.17 o                         
  -9  13   5         35.85         21.48        25.50 o                         
  -8  13   5         82.20         61.43        27.25 o                         
  -7  13   5          0.71        -16.95        22.77 o                         
  -6  13   5         99.45         76.21        24.71 o                         
  -5  13   5         39.12         27.36        22.58 o                         
  -4  13   5        601.92        601.71        33.77 o                         
  -3  13   5        354.50        327.11        26.73 o                         
  -2  13   5        111.23        121.00        20.54 o                         
  -1  13   5        972.96       1006.78        39.96 o                         
   0  13   5         47.65         55.16        16.38 o                         
   1  13   5         80.25         84.10        12.55 o                         
   2  13   5        153.35        159.37        15.44 o                         
   3  13   5          0.51         -8.46        10.33 o                         
   4  13   5       1742.58       1741.58        47.02 o                         
   5  13   5        373.56        420.98        30.28 o                         
   6  13   5         81.61         57.84        19.75 o                         
   7  13   5          1.39         -6.47        28.73 o                         
   8  13   5         25.67         19.93        22.25 o                         
   9  13   5         14.03         32.90        27.76 o                         
  10  13   5         83.72         62.72        28.21 o                         
  -9  14   5        267.39        324.93        43.73 o                         
  -8  14   5          0.62         14.35        26.80 o                         
  -7  14   5         25.63          3.97        30.25 o                         
  -6  14   5         30.68          4.73        23.71 o                         
  -5  14   5         15.85         29.84        17.15 o                         
  -4  14   5        221.61        193.59        24.66 o                         
  -3  14   5         50.78         32.59        16.85 o                         
  -2  14   5        117.87        161.90        21.75 o                         
  -1  14   5        184.21        253.17        25.54 o                         
   0  14   5        281.31        281.01        25.32 o                         
   1  14   5         12.36          4.82        14.23 o                         
   2  14   5        263.34        232.77        20.97 o                         
   3  14   5         86.63         66.64        14.91 o                         
   4  14   5        207.80        179.98        22.55 o                         
   5  14   5         99.59         79.82        20.04 o                         
   6  14   5        244.65        270.62        26.67 o                         
   7  14   5         78.26        100.58        22.22 o                         
   8  14   5         30.86         64.44        32.31 o                         
   9  14   5         14.91        -18.60        30.40 o                         
  -8  15   5         16.10         12.99        28.59 o                         
  -7  15   5          7.92        -21.63        25.31 o                         
  -6  15   5        179.24        138.89        27.57 o                         
  -5  15   5         26.33         42.37        22.95 o                         
  -4  15   5          1.75        -10.15        20.96 o                         
  -3  15   5          8.52        -15.77        15.77 o                         
  -2  15   5          2.06         -7.20        17.47 o                         
  -1  15   5          8.52          2.09        16.29 o                         
   0  15   5         72.46         71.38        18.69 o                         
   1  15   5          0.79         -5.92        16.21 o                         
   2  15   5          4.04         -1.02        17.80 o                         
   3  15   5        165.83        169.38        27.06 o                         
   4  15   5         57.59         80.27        26.56 o                         
   5  15   5         56.11         49.66        26.86 o                         
   6  15   5          2.58         13.41        28.29 o                         
   7  15   5        126.72        120.74        32.32 o                         
   8  15   5         31.68         58.62        30.10 o                         
  -6  16   5         55.86         18.45        27.45 o                         
  -5  16   5          7.78         23.32        21.89 o                         
  -4  16   5         35.94         20.08        21.01 o                         
  -3  16   5        227.91        269.28        28.17 o                         
  -2  16   5         12.80          3.30        16.76 o                         
  -1  16   5         82.63         54.54        20.00 o                         
   0  16   5        311.22        366.46        32.61 o                         
   1  16   5          4.67         -2.11        16.93 o                         
   2  16   5          8.14          7.03        19.25 o                         
   3  16   5         85.78         78.23        22.34 o                         
   4  16   5        288.54        343.90        40.53 o                         
   5  16   5        115.52        114.37        28.69 o                         
   6  16   5         83.31         97.17        30.44 o                         
   7  16   5         13.27         -0.93        27.35 o                         
  -5  17   5          7.98         15.42        27.34 o                         
  -4  17   5         10.25        104.08        33.43 o                         
  -3  17   5          0.94          2.93        21.39 o                         
  -2  17   5        169.12        209.24        25.81 o                         
  -1  17   5         46.64         31.21        18.56 o                         
   0  17   5         10.23         -7.66        18.58 o                         
   1  17   5          3.67        -17.87        17.87 o                         
   2  17   5         18.52          3.76        20.86 o                         
   3  17   5          4.39        -19.93        27.46 o                         
   4  17   5         44.97         53.78        27.71 o                         
   5  17   5          1.87         -3.80        27.65 o                         
  -2  18   5         14.97         29.91        21.18 o                         
  -1  18   5          0.69          3.85        22.94 o                         
   0  18   5          7.20        -20.66        20.66 o                         
   1  18   5         88.83         88.11        22.40 o                         
   2  18   5         34.53         43.59        21.60 o                         
   0 -15   6         34.65         45.50        58.82 o                         
   1 -15   6         96.34         99.71        44.29 o                         
   2 -15   6         30.52         69.92        57.71 o                         
  -3 -14   6         23.83         29.29        24.84 o                         
  -2 -14   6          0.18        -10.12        23.61 o                         
  -1 -14   6        126.63        103.56        36.11 o                         
   0 -14   6          0.09         25.25        29.97 o                         
   1 -14   6        407.18        388.59        41.70 o                         
   2 -14   6         21.11         22.67        29.97 o                         
   3 -14   6         48.54         29.29        25.50 o                         
   4 -14   6         43.27         36.75        25.35 o                         
   5 -14   6          1.30         15.23        34.96 o                         
  -5 -13   6         78.60        117.43        26.27 o                         
  -4 -13   6          4.27          4.79        18.60 o                         
  -3 -13   6        168.84        170.08        39.73 o                         
  -2 -13   6         15.08         38.78        25.37 o                         
  -1 -13   6          6.82         14.01        21.64 o                         
   0 -13   6         41.99         38.66        26.37 o                         
   1 -13   6          8.63         23.11        17.22 o                         
   2 -13   6         13.97          3.86        23.84 o                         
   3 -13   6         35.77         49.48        21.99 o                         
   4 -13   6         48.43         47.08        23.43 o                         
   5 -13   6          0.81        -19.38        19.38 o                         
   6 -13   6         12.35          4.61        21.92 o                         
   7 -13   6         17.43         23.26        23.55 o                         
  -7 -12   6         84.76        108.62        31.95 o                         
  -6 -12   6         47.36         43.16        19.40 o                         
  -5 -12   6          3.87          2.61        17.83 o                         
  -4 -12   6        240.10        220.82        33.19 o                         
  -3 -12   6        257.95        234.26        22.98 o                         
  -2 -12   6        111.65        134.61        20.49 o                         
  -1 -12   6         20.47         29.74        27.94 o                         
   0 -12   6         54.96         56.20        29.15 o                         
   1 -12   6         10.93          8.70        16.13 o                         
   2 -12   6        108.74         79.27        24.71 o                         
   3 -12   6         26.19         19.19        23.22 o                         
   4 -12   6        298.41        260.39        33.22 o                         
   5 -12   6         24.56         25.35        20.37 o                         
   6 -12   6          6.39         30.08        22.31 o                         
   7 -12   6          1.86         10.99        22.08 o                         
   8 -12   6          0.52        -12.10        20.43 o                         
   9 -12   6          0.02          3.31        39.65 o                         
  -8 -11   6          1.75         31.82        19.72 o                         
  -7 -11   6          4.67         15.97        27.87 o                         
  -6 -11   6          0.01         -2.91        19.11 o                         
  -5 -11   6          9.63         49.11        17.30 o                         
  -4 -11   6         10.63         11.41        15.95 o                         
  -3 -11   6         24.15         15.88        13.35 o                         
  -2 -11   6         82.13         75.63        13.59 o                         
  -1 -11   6         37.70         37.59        10.53 o                         
   0 -11   6         46.62         45.20        21.20 o                         
   1 -11   6        130.58        179.77        25.47 o                         
   2 -11   6        334.25        327.67        28.11 o                         
   3 -11   6        142.20        180.92        30.92 o                         
   4 -11   6         12.59          6.91        18.73 o                         
   5 -11   6         19.73         29.41        20.75 o                         
   6 -11   6         97.75         78.23        23.65 o                         
   7 -11   6        101.76        101.67        27.25 o                         
   8 -11   6         57.43         54.77        25.09 o                         
   9 -11   6        188.78        242.22        28.74 o                         
  10 -11   6         15.30         30.24        27.95 o                         
  -9 -10   6         37.43         76.25        25.76 o                         
  -8 -10   6         12.18         30.32        21.78 o                         
  -7 -10   6         71.83         33.62        26.20 o                         
  -6 -10   6         91.35        113.17        21.25 o                         
  -5 -10   6         15.18          5.74        22.36 o                         
  -4 -10   6        163.60        145.69        19.56 o                         
  -3 -10   6        641.16        630.05        37.65 o                         
  -2 -10   6         64.45         62.67        12.86 o                         
  -1 -10   6         83.48         81.83        11.02 o                         
   0 -10   6         36.38         36.92         7.13 o                         
   1 -10   6         27.85         32.44        14.85 o                         
   2 -10   6        159.33        151.13        19.35 o                         
   3 -10   6          4.62         14.26        14.26 o                         
   4 -10   6          4.30         14.24        18.88 o                         
   5 -10   6        455.71        349.35        21.79 o                         
   6 -10   6         20.30         10.20        12.10 o                         
   7 -10   6        147.55        123.80        18.33 o                         
   8 -10   6         80.06         68.43        18.60 o                         
   9 -10   6          1.50          7.26        17.01 o                         
  10 -10   6          9.50         17.33        19.58 o                         
  11 -10   6         14.90         18.13        18.60 o                         
  -9  -9   6         83.95        105.10        30.70 o                         
  -8  -9   6         49.40         49.53        20.46 o                         
  -7  -9   6         85.92         71.59        30.91 o                         
  -6  -9   6          0.54         -4.38        16.28 o                         
  -5  -9   6        252.52        254.74        23.46 o                         
  -4  -9   6         31.82         29.20        13.93 o                         
  -3  -9   6         41.19         22.90        13.05 o                         
  -2  -9   6         86.68         77.69        12.02 o                         
  -1  -9   6        465.40        460.83        18.98 o                         
   0  -9   6        495.16        448.07        14.76 o                         
   1  -9   6          1.86         36.11        21.33 o                         
   2  -9   6        212.36        189.71        21.30 o                         
   3  -9   6       1199.57       1159.51        54.11 o                         
   4  -9   6         64.34         61.95         9.05 o                         
   5  -9   6         34.15         20.30        11.18 o                         
   6  -9   6        103.70         47.06        13.60 o                         
   7  -9   6          9.63        -12.06        12.58 o                         
   8  -9   6          9.52          0.41        14.37 o                         
   9  -9   6         61.99         39.95        21.55 o                         
  10  -9   6         60.46         78.75        23.20 o                         
  11  -9   6        273.62        305.92        30.63 o                         
 -10  -8   6         16.69         17.79        24.15 o                         
  -9  -8   6         42.84         27.13        51.10 o                         
  -8  -8   6         72.37         43.53        36.29 o                         
  -7  -8   6          0.36        -12.76        23.13 o                         
  -6  -8   6          1.04        -21.53        21.53 o                         
  -5  -8   6          3.56         -8.17        16.46 o                         
  -4  -8   6        123.53        100.72        17.72 o                         
  -3  -8   6        328.86        280.03        18.61 o                         
  -2  -8   6        551.93        571.39        22.18 o                         
  -1  -8   6        570.05        526.09        16.50 o                         
   0  -8   6         65.59         65.14         7.87 o                         
   1  -8   6        533.31        473.17        27.00 o                         
   2  -8   6          4.77         -5.98         8.68 o                         
   3  -8   6        744.12        685.70        32.67 o                         
   4  -8   6         32.75         27.33         8.31 o                         
   5  -8   6        189.12        168.73        16.14 o                         
   6  -8   6        968.63        989.22        33.33 o                         
   7  -8   6        232.60        219.21        20.90 o                         
   8  -8   6         89.45         58.20        20.50 o                         
   9  -8   6        128.41        122.91        24.11 o                         
  10  -8   6         80.22         47.83        22.20 o                         
  11  -8   6         12.84          3.66        19.89 o                         
  12  -8   6         17.12         16.49        19.83 o                         
 -11  -7   6         39.98         22.80        40.40 o                         
 -10  -7   6          1.02         13.40        21.60 o                         
  -9  -7   6         94.19         80.54        39.61 o                         
  -8  -7   6        159.73        184.38        56.01 o                         
  -7  -7   6        108.11        123.91        46.91 o                         
  -6  -7   6        412.96        423.80        68.50 o                         
  -5  -7   6        578.76        549.56        32.97 o                         
  -4  -7   6        500.85        410.65        23.74 o                         
  -3  -7   6          0.03         -3.60         6.74 o                         
  -2  -7   6         93.67         92.58         7.72 o                         
  -1  -7   6        157.60        155.61         6.31 o                         
   0  -7   6        304.48        281.93         8.61 o                         
   1  -7   6         88.56         59.71        12.87 o                         
   2  -7   6         39.03         28.75        11.05 o                         
   3  -7   6       1006.48        986.17        19.42 o                         
   4  -7   6        263.44        252.93        11.79 o                         
   5  -7   6          1.30         -6.54         7.60 o                         
   6  -7   6        344.76        309.66        19.17 o                         
   7  -7   6         33.72          0.23        13.80 o                         
   8  -7   6         16.20        -14.05        15.93 o                         
   9  -7   6        187.17        180.32        24.95 o                         
  10  -7   6        121.94        170.27        27.52 o                         
  11  -7   6         98.15        114.40        25.07 o                         
  12  -7   6         62.20         60.14        21.73 o                         
 -11  -6   6         10.69         -6.19        81.02 o                         
 -10  -6   6          2.50         -5.64        27.75 o                         
  -9  -6   6          1.06         16.76        35.51 o                         
  -8  -6   6          0.57         -3.07        23.18 o                         
  -7  -6   6        117.83        126.91        29.65 o                         
  -6  -6   6        293.70        276.48        23.57 o                         
  -5  -6   6        116.35        128.28        17.56 o                         
  -4  -6   6          4.01         15.36         8.37 o                         
  -3  -6   6        127.59        123.10         9.18 o                         
  -2  -6   6        445.92        411.29        12.15 o                         
  -1  -6   6         33.45         47.60         4.66 o                         
   0  -6   6          6.95          0.71         3.40 o                         
   1  -6   6        969.43        992.41        31.64 o                         
   2  -6   6        112.49        138.77        15.85 o                         
   3  -6   6         14.98         11.91         6.08 o                         
   4  -6   6         97.54         86.71         5.57 o                         
   5  -6   6        475.86        414.47        13.40 o                         
   6  -6   6         55.55         38.39         8.85 o                         
   7  -6   6          4.78          3.23        13.10 o                         
   8  -6   6        287.05        199.80        22.67 o                         
   9  -6   6          0.07         -8.30        14.88 o                         
  10  -6   6         63.03         62.15        18.11 o                         
  11  -6   6         62.33         58.14        21.13 o                         
  12  -6   6        104.77        101.57        22.94 o                         
  13  -6   6          4.34         18.77        21.82 o                         
 -12  -5   6         88.91        109.15        36.78 o                         
 -11  -5   6         94.12         18.62        77.49 o                         
 -10  -5   6          2.71          4.10        28.33 o                         
  -9  -5   6        196.21        180.71        44.42 o                         
  -8  -5   6        162.71        167.04        22.76 o                         
  -7  -5   6         34.25         19.04        16.05 o                         
  -6  -5   6         72.39         40.40        14.83 o                         
  -5  -5   6        309.99        351.81        22.45 o                         
  -4  -5   6       3388.45       3183.24        49.62 o                         
  -3  -5   6        144.95        118.88         8.95 o                         
  -2  -5   6        102.35        101.35         8.04 o                         
  -1  -5   6         85.60         88.36         5.46 o                         
   0  -5   6        876.23        756.99        14.27 o                         
   1  -5   6        654.40        620.14        32.39 o                         
   2  -5   6         19.85         18.36         8.79 o                         
   3  -5   6       1395.88       1235.43        18.61 o                         
   4  -5   6        463.08        443.51        10.35 o                         
   5  -5   6        407.57        406.14        17.41 o                         
   6  -5   6        882.61        790.58        20.93 o                         
   7  -5   6         23.45          7.63         8.28 o                         
   8  -5   6       1859.60       1895.10        61.02 o                         
   9  -5   6        211.01        204.78        23.24 o                         
  10  -5   6        157.88        157.95        21.04 o                         
  11  -5   6        178.38        183.97        22.94 o                         
  12  -5   6         48.84         44.39        21.71 o                         
  13  -5   6         37.92         27.90        26.65 o                         
 -12  -4   6         13.33         30.39        43.14 o                         
 -11  -4   6        100.10        144.31        45.08 o                         
 -10  -4   6          8.89        -19.68        19.68 o                         
  -9  -4   6          2.08         -0.24        21.50 o                         
  -8  -4   6         18.57         17.16        19.14 o                         
  -7  -4   6          9.03          6.92        15.63 o                         
  -6  -4   6         22.81         15.92        14.43 o                         
  -5  -4   6        290.63        227.25        17.70 o                         
  -4  -4   6          1.30         -6.97         6.97 o                         
  -3  -4   6        452.25        434.94        14.61 o                         
  -2  -4   6        586.76        574.41        14.77 o                         
  -1  -4   6       2068.49       1901.06        30.52 o                         
   0  -4   6         85.13         46.28         3.35 o                         
   1  -4   6       2224.42       2412.94        68.64 o                         
   2  -4   6         48.05         26.79         8.17 o                         
   3  -4   6         98.05         78.30         5.51 o                         
   4  -4   6        210.56        182.03         7.36 o                         
   5  -4   6       1032.41       1018.41        19.85 o                         
   6  -4   6       1393.32       1233.21        22.44 o                         
   7  -4   6          1.46         -5.71         5.82 o                         
   8  -4   6        101.43         82.79        12.73 o                         
   9  -4   6        471.60        426.57        27.19 o                         
  10  -4   6          3.57          8.19        15.13 o                         
  11  -4   6          0.32        -12.72        17.39 o                         
  12  -4   6         86.13         67.59        19.54 o                         
  13  -4   6         11.21         -4.58        22.76 o                         
  14  -4   6        183.13        142.39        46.77 o                         
 -12  -3   6        102.46         94.35        49.27 o                         
 -11  -3   6         15.77         12.80        25.07 o                         
 -10  -3   6         13.05        -21.24        21.24 o                         
  -9  -3   6          7.33        -38.34        43.04 o                         
  -8  -3   6         73.88         59.12        22.07 o                         
  -7  -3   6          4.18         -5.03        11.78 o                         
  -6  -3   6        496.97        415.50        19.88 o                         
  -5  -3   6         47.74         37.31         9.82 o                         
  -4  -3   6        601.27        556.56        16.33 o                         
  -3  -3   6        457.36        530.61        31.00 o                         
  -2  -3   6        149.02        164.05         9.24 o                         
  -1  -3   6        222.09        209.14         9.35 o                         
   0  -3   6        494.51        524.24         8.70 o                         
   1  -3   6        650.98        570.23         9.65 o                         
   2  -3   6          2.34         -2.87         2.87 o                         
   3  -3   6         29.61         13.70         2.75 o                         
   4  -3   6        808.04        862.46        18.63 o                         
   5  -3   6         93.78         74.70         6.62 o                         
   6  -3   6         89.90         54.05         6.57 o                         
   7  -3   6          1.81         -6.54         6.54 o                         
   8  -3   6         40.56         51.58        11.28 o                         
   9  -3   6         22.25         24.08        12.12 o                         
  10  -3   6          4.33        -10.83        13.50 o                         
  11  -3   6         52.79         53.16        16.52 o                         
  12  -3   6          3.56        -19.04        19.04 o                         
  13  -3   6        120.17        137.41        25.36 o                         
  14  -3   6         24.25         42.16        30.70 o                         
 -12  -2   6        201.20        270.82        39.62 o                         
 -11  -2   6          0.33        -22.94        22.94 o                         
 -10  -2   6         20.16          9.99        25.70 o                         
  -9  -2   6        586.42        604.57        45.70 o                         
  -8  -2   6         17.81          2.44        14.97 o                         
  -7  -2   6         80.10         42.91        12.89 o                         
  -6  -2   6         48.21         40.53         7.76 o                         
  -5  -2   6         60.49         70.22         8.13 o                         
  -4  -2   6        468.82        474.39        18.50 o                         
  -3  -2   6        951.31       1079.87        21.92 o                         
  -2  -2   6        292.93        273.50         8.77 o                         
  -1  -2   6          0.19          1.76         3.36 o                         
   0  -2   6       4514.18       4254.24        44.44 o                         
   1  -2   6          3.26         -1.49         1.87 o                         
   2  -2   6         16.59          9.88         2.33 o                         
   3  -2   6        209.65        250.35         7.60 o                         
   4  -2   6        177.21        164.04         7.68 o                         
   5  -2   6        328.62        371.15        12.82 o                         
   6  -2   6       2550.77       2657.79        35.34 o                         
   7  -2   6        156.43        127.81        10.67 o                         
   8  -2   6         26.17         35.31        10.66 o                         
   9  -2   6        378.90        399.93        22.82 o                         
  10  -2   6       1265.16       1338.44        45.76 o                         
  11  -2   6        241.99        225.55        21.63 o                         
  12  -2   6         10.01         -3.76        17.81 o                         
  13  -2   6        221.18        258.47        36.08 o                         
  14  -2   6        137.60        124.32        47.42 o                         
 -13  -1   6         32.34         -5.20        58.31 o                         
 -12  -1   6        391.17        304.42        42.99 o                         
 -11  -1   6          0.06        -18.57        18.57 o                         
 -10  -1   6        100.39         76.55        22.77 o                         
  -9  -1   6         33.17         22.33        19.03 o                         
  -8  -1   6         92.53         61.84        15.36 o                         
  -7  -1   6          0.04        -10.03        10.03 o                         
  -6  -1   6        642.51        595.09        17.04 o                         
  -5  -1   6       1422.36       1507.25        26.76 o                         
  -4  -1   6       7334.62       6831.06        88.22 o                         
  -3  -1   6        825.34        770.72        15.58 o                         
  -2  -1   6       1945.70       1915.33        24.29 o                         
  -1  -1   6        418.04        451.05         8.74 o                         
   0  -1   6       2350.61       2335.00        24.66 o                         
   1  -1   6        359.65        366.68         7.16 o                         
   2  -1   6        389.89        424.00         8.61 o                         
   3  -1   6       3233.32       3169.13        39.72 o                         
   4  -1   6       3591.88       3772.32        44.31 o                         
   5  -1   6       3531.32       3634.02        48.41 o                         
   6  -1   6        202.87        236.19        11.83 o                         
   7  -1   6        140.09        144.70        12.27 o                         
   8  -1   6        329.76        322.56        20.41 o                         
   9  -1   6         19.40         13.06        10.66 o                         
  10  -1   6        222.18        146.12        17.20 o                         
  11  -1   6         41.19         30.72        14.51 o                         
  12  -1   6          0.08        -15.79        15.79 o                         
  13  -1   6         13.21         -1.38        23.22 o                         
  14  -1   6          5.20          7.87        31.67 o                         
 -13   0   6         75.98         29.43        73.52 o                         
 -12   0   6         64.77          9.40        54.66 o                         
 -11   0   6         10.58        -27.46        27.46 o                         
 -10   0   6          5.10         21.52        20.27 o                         
  -9   0   6         59.84         72.90        17.77 o                         
  -8   0   6        880.32        865.62        33.56 o                         
  -7   0   6         32.40         20.45        11.70 o                         
  -6   0   6         38.21         48.49        11.03 o                         
  -5   0   6         90.19        126.68        11.10 o                         
  -4   0   6         24.71         21.33         7.40 o                         
  -3   0   6       1835.81       1705.28        29.26 o                         
  -2   0   6        349.11        342.38        10.29 o                         
  -1   0   6         24.13         24.42         3.34 o                         
   0   0   6       1577.56       1734.66        17.96 o                         
   1   0   6          2.33          4.99         2.65 o                         
   2   0   6         41.27         29.51         3.28 o                         
   3   0   6       3759.14       3578.97        42.73 o                         
   4   0   6        593.00        654.21        13.83 o                         
   5   0   6         29.32         26.33         4.98 o                         
   6   0   6        445.12        588.85        22.36 o                         
   7   0   6        543.62        542.53        22.36 o                         
   8   0   6       1111.32       1150.10        34.67 o                         
   9   0   6          1.01         -1.47        12.66 o                         
  10   0   6         94.96         46.19        15.93 o                         
  11   0   6          0.76        -12.52        12.52 o                         
  12   0   6        708.34        679.84        41.90 o                         
  13   0   6         68.52         70.10        18.46 o                         
  14   0   6        105.38         61.96        70.16 o                         
 -13   1   6         32.05         15.98        49.69 o                         
 -12   1   6        314.04        265.84        32.10 o                         
 -11   1   6         91.50         46.90        28.46 o                         
 -10   1   6         99.91         55.21        27.30 o                         
  -9   1   6          0.80         -6.18        13.71 o                         
  -8   1   6        596.57        559.21        28.36 o                         
  -7   1   6         64.50         56.53        12.26 o                         
  -6   1   6        240.31        259.38        17.07 o                         
  -5   1   6        133.18        110.70        10.52 o                         
  -4   1   6       2423.95       2310.34        41.49 o                         
  -3   1   6        127.15         99.83         6.85 o                         
  -2   1   6       2923.87       2929.14        36.49 o                         
  -1   1   6         55.29         87.36         5.04 o                         
   0   1   6       1519.02       1272.43        14.41 o                         
   1   1   6      10568.99       9528.47        82.75 o                         
   2   1   6        143.06        172.42         5.72 o                         
   3   1   6        239.70        219.34         6.09 o                         
   4   1   6          0.63         -3.07         3.35 o                         
   5   1   6        288.25        285.57        11.00 o                         
   6   1   6        106.90        131.65         8.16 o                         
   7   1   6        399.14        414.17        20.38 o                         
   8   1   6        428.99        499.35        53.10 o                         
   9   1   6        690.35        659.37        30.77 o                         
  10   1   6          9.88         -5.96        13.73 o                         
  11   1   6         11.28        -15.22        15.22 o                         
  12   1   6        153.43        135.58        20.19 o                         
  13   1   6        456.56        485.92        34.12 o                         
  14   1   6        120.96        171.07        31.25 o                         
 -13   2   6         50.80         33.65        41.06 o                         
 -12   2   6          8.12        -21.34        21.34 o                         
 -11   2   6         52.14        -18.49        28.95 o                         
 -10   2   6          9.33        -17.95        17.95 o                         
  -9   2   6         23.76         12.86        14.08 o                         
  -8   2   6         82.33         77.35        14.54 o                         
  -7   2   6        440.31        445.20        22.02 o                         
  -6   2   6          5.16          6.36         8.70 o                         
  -5   2   6          3.55          2.16         7.59 o                         
  -4   2   6       1034.50        955.53        24.33 o                         
  -3   2   6        533.96        565.98        17.33 o                         
  -2   2   6       3962.15       3867.10        48.57 o                         
  -1   2   6        246.58        226.47         8.24 o                         
   0   2   6       9840.63       9713.31        83.58 o                         
   1   2   6        187.64        146.53         5.13 o                         
   2   2   6          0.16         -0.85         2.89 o                         
   3   2   6       1372.75       1342.93        18.05 o                         
   4   2   6         18.27         14.23         4.07 o                         
   5   2   6       6457.71       6797.03       126.81 o                         
   6   2   6        256.89        269.32        12.74 o                         
   7   2   6         91.33         94.51        10.77 o                         
   8   2   6        444.99        481.03        33.76 o                         
   9   2   6        214.02        184.61        14.55 o                         
  10   2   6        953.60        959.36        45.66 o                         
  11   2   6         14.83        -16.24        16.24 o                         
  12   2   6          8.80         -0.29        18.66 o                         
  13   2   6          0.15        -10.22        20.27 o                         
  14   2   6        177.21        153.18        37.05 o                         
 -13   3   6         28.51          4.13        25.52 o                         
 -12   3   6         12.07        -23.29        23.29 o                         
 -11   3   6         42.07        -21.36        21.36 o                         
 -10   3   6         45.41         10.19        17.81 o                         
  -9   3   6          2.27         -8.14        13.54 o                         
  -8   3   6        193.55        192.06        18.41 o                         
  -7   3   6        697.56        670.52        29.09 o                         
  -6   3   6        391.54        281.02        17.70 o                         
  -5   3   6       2931.49       3010.69        53.69 o                         
  -4   3   6       3241.14       3203.11        54.06 o                         
  -3   3   6       1959.54       1921.66        36.35 o                         
  -2   3   6         26.06         36.06         6.52 o                         
  -1   3   6          0.39          1.74         3.95 o                         
   0   3   6       1783.39       1722.91        21.57 o                         
   1   3   6       6403.37       6198.90        60.07 o                         
   2   3   6       5913.80       5910.54        62.08 o                         
   3   3   6       6014.93       5613.06        60.64 o                         
   4   3   6         15.12         11.70         4.70 o                         
   5   3   6         23.96         22.82         6.28 o                         
   6   3   6       1687.18       1757.46        41.09 o                         
   7   3   6        125.07         88.60        10.69 o                         
   8   3   6         42.20         23.91        10.42 o                         
   9   3   6         20.71          5.22        10.19 o                         
  10   3   6        690.75        752.89        43.47 o                         
  11   3   6         17.30        -16.99        16.99 o                         
  12   3   6          7.50          1.25        20.33 o                         
  13   3   6          0.88        -19.10        19.10 o                         
  14   3   6          0.36        -20.30        20.30 o                         
 -13   4   6         79.02         62.52        42.38 o                         
 -12   4   6          0.73        -11.68        22.59 o                         
 -11   4   6          0.71        -22.24        22.24 o                         
 -10   4   6          0.11         -3.03        14.72 o                         
  -9   4   6       1599.03       1593.94        46.53 o                         
  -8   4   6        425.00        443.96        26.67 o                         
  -7   4   6          4.17          3.01        10.76 o                         
  -6   4   6        112.25         94.89        12.53 o                         
  -5   4   6        489.33        438.07        19.94 o                         
  -4   4   6        694.86        654.70        17.32 o                         
  -3   4   6        621.65        495.95        17.93 o                         
  -2   4   6        137.52        112.68         8.85 o                         
  -1   4   6       4606.75       4556.50        59.25 o                         
   0   4   6        164.72        178.43         5.88 o                         
   1   4   6       3906.96       3657.93        42.02 o                         
   2   4   6         71.35         49.06         6.02 o                         
   3   4   6       3106.64       2826.85        38.34 o                         
   4   4   6       1255.34       1223.73        21.91 o                         
   5   4   6       1004.48       1185.56        28.86 o                         
   6   4   6        206.57        165.57        12.37 o                         
   7   4   6          2.75         -7.98         7.98 o                         
   8   4   6        306.78        268.79        15.82 o                         
   9   4   6        214.16        211.57        15.88 o                         
  10   4   6        178.10        241.25        22.50 o                         
  11   4   6          1.83        -17.15        17.15 o                         
  12   4   6        149.98        204.85        25.29 o                         
  13   4   6         63.02        116.87        25.06 o                         
  14   4   6          1.04         21.17        23.31 o                         
 -13   5   6         91.66         94.63        42.56 o                         
 -12   5   6          0.01         -1.54        30.45 o                         
 -11   5   6         36.01          1.07        20.68 o                         
 -10   5   6          6.23        -14.16        14.16 o                         
  -9   5   6         39.54         53.00        15.85 o                         
  -8   5   6         45.14         34.70        14.77 o                         
  -7   5   6        946.14        903.87        31.78 o                         
  -6   5   6        335.42        373.83        19.72 o                         
  -5   5   6        318.27        365.95        15.09 o                         
  -4   5   6        131.07        108.75         9.56 o                         
  -3   5   6        178.72        163.39        12.75 o                         
  -2   5   6       1185.43       1112.36        24.07 o                         
  -1   5   6          0.36         -1.29         5.40 o                         
   0   5   6       3128.80       3216.85        49.85 o                         
   1   5   6          1.48         -0.85         4.70 o                         
   2   5   6        134.48        187.80         9.69 o                         
   3   5   6          9.76         11.83         5.55 o                         
   4   5   6       2999.02       3009.09        49.80 o                         
   5   5   6          1.79         -5.50         7.29 o                         
   6   5   6       1330.60       1333.30        32.06 o                         
   7   5   6        314.22        274.95        16.58 o                         
   8   5   6        685.83        783.01        27.50 o                         
   9   5   6         28.89         55.44        13.21 o                         
  10   5   6          2.18          3.47        11.05 o                         
  11   5   6         58.21         75.85        20.28 o                         
  12   5   6         32.32         65.36        24.26 o                         
  13   5   6         10.25         11.63        19.93 o                         
  14   5   6         13.57         74.37        26.97 o                         
 -13   6   6          3.19         71.03        71.03 o                         
 -12   6   6         32.73        -12.63        23.42 o                         
 -11   6   6         20.77         15.40        19.32 o                         
 -10   6   6        309.46        303.35        30.51 o                         
  -9   6   6          0.18         -8.41        13.89 o                         
  -8   6   6         45.40          9.32        15.07 o                         
  -7   6   6         56.82         37.98        12.21 o                         
  -6   6   6       1384.59       1280.96        30.05 o                         
  -5   6   6          3.18         33.37        14.00 o                         
  -4   6   6          0.03          3.81         8.48 o                         
  -3   6   6         20.51         40.98         8.06 o                         
  -2   6   6       4860.07       4748.41        68.82 o                         
  -1   6   6         17.59         16.48         6.84 o                         
   0   6   6         10.43          5.42         5.97 o                         
   1   6   6       1493.20       1466.81        23.07 o                         
   2   6   6       1198.60       1149.46        23.24 o                         
   3   6   6       2759.97       2700.03        42.12 o                         
   4   6   6        352.68        343.61        15.22 o                         
   5   6   6       4377.92       4401.81        72.87 o                         
   6   6   6        481.50        406.60        19.41 o                         
   7   6   6         13.76          5.84         9.33 o                         
   8   6   6         23.18         17.99        10.30 o                         
   9   6   6          4.22         28.03        13.20 o                         
  10   6   6         83.25        102.99        17.84 o                         
  11   6   6        174.47        207.15        36.37 o                         
  12   6   6        148.66        192.24        26.39 o                         
  13   6   6          7.45         33.88        26.14 o                         
  14   6   6         99.33        168.02        30.85 o                         
 -12   7   6        227.54        244.75        42.27 o                         
 -11   7   6        146.72        174.40        24.30 o                         
 -10   7   6          5.94        -12.29        16.45 o                         
  -9   7   6        458.90        466.95        29.89 o                         
  -8   7   6          6.30         -6.78        13.73 o                         
  -7   7   6         70.27         70.19        14.32 o                         
  -6   7   6       1945.80       1869.78        45.05 o                         
  -5   7   6        205.78        204.22        16.33 o                         
  -4   7   6         31.45         42.98         9.64 o                         
  -3   7   6        526.65        478.25        19.96 o                         
  -2   7   6          3.78          1.58         5.94 o                         
  -1   7   6         89.89         69.19         5.71 o                         
   0   7   6          7.10         22.40        10.73 o                         
   1   7   6        732.50        722.55        15.20 o                         
   2   7   6       1052.84       1210.43        25.72 o                         
   3   7   6        316.60        361.82        28.74 o                         
   4   7   6       1387.12       1612.71        34.35 o                         
   5   7   6        998.70        965.60        26.09 o                         
   6   7   6        238.09        331.91        24.55 o                         
   7   7   6        550.46        536.61        23.74 o                         
   8   7   6        536.25        543.49        24.94 o                         
   9   7   6        599.98        621.88        31.24 o                         
  10   7   6        515.49        494.18        29.29 o                         
  11   7   6        112.09        127.69        28.62 o                         
  12   7   6         92.68        164.87        28.31 o                         
  13   7   6        119.63        177.52        30.75 o                         
 -12   8   6         24.16         12.58        23.50 o                         
 -11   8   6          5.54        -16.54        16.54 o                         
 -10   8   6         21.39         31.84        16.34 o                         
  -9   8   6         18.04         28.53        14.70 o                         
  -8   8   6        485.04        490.19        30.04 o                         
  -7   8   6         85.70         77.34        14.73 o                         
  -6   8   6        736.10        723.81        29.71 o                         
  -5   8   6        133.29        140.53        15.38 o                         
  -4   8   6        109.93         93.40        12.34 o                         
  -3   8   6        487.25        474.67        17.95 o                         
  -2   8   6          6.88         11.21         5.05 o                         
  -1   8   6        884.35        851.64        18.32 o                         
   0   8   6        167.53        137.91        11.73 o                         
   1   8   6        640.63        692.73        20.55 o                         
   2   8   6          0.43          1.82         5.26 o                         
   3   8   6        111.65         91.94         9.62 o                         
   4   8   6       1340.49       1491.24        36.10 o                         
   5   8   6         52.42         43.66         8.89 o                         
   6   8   6        121.23         95.83        13.04 o                         
   7   8   6        449.52        443.43        22.09 o                         
   8   8   6         33.79         76.74        17.00 o                         
   9   8   6         33.27         77.32        18.78 o                         
  10   8   6        347.09        391.41        30.16 o                         
  11   8   6         58.13         55.33        25.58 o                         
  12   8   6        328.17        294.56        31.25 o                         
  13   8   6        114.00         94.26        24.61 o                         
 -12   9   6          4.47         -4.94        31.56 o                         
 -11   9   6        185.65        164.51        30.81 o                         
 -10   9   6        203.13        204.00        26.06 o                         
  -9   9   6         54.30         50.94        17.65 o                         
  -8   9   6        159.43        170.09        19.24 o                         
  -7   9   6        152.56        149.63        19.52 o                         
  -6   9   6         40.17         33.29        14.76 o                         
  -5   9   6        185.38        169.85        16.49 o                         
  -4   9   6        414.69        396.35        20.72 o                         
  -3   9   6         44.13         61.79        10.68 o                         
  -2   9   6        727.46        695.62        19.53 o                         
  -1   9   6          8.85          2.16         5.79 o                         
   0   9   6        160.36        170.30        12.75 o                         
   1   9   6        464.40        632.83        37.05 o                         
   2   9   6         22.39         28.40         9.76 o                         
   3   9   6          1.22         -6.91         7.55 o                         
   4   9   6         22.45        243.88        60.07 o                         
   5   9   6          4.51          4.49         7.79 o                         
   6   9   6       1149.63       1222.73        34.17 o                         
   7   9   6         91.57         44.96        13.11 o                         
   8   9   6        250.95        254.95        22.33 o                         
   9   9   6         33.91         32.33        16.16 o                         
  10   9   6         98.51         72.29        21.53 o                         
  11   9   6         50.20         37.57        19.57 o                         
  12   9   6         34.71         24.14        38.43 o                         
  13   9   6         18.36         71.53        24.44 o                         
 -11  10   6         13.04         15.69        26.59 o                         
 -10  10   6        103.63         88.27        23.38 o                         
  -9  10   6         71.24         77.99        18.09 o                         
  -8  10   6         47.43         40.97        15.23 o                         
  -7  10   6        423.30        464.63        27.44 o                         
  -6  10   6        288.92        251.43        20.54 o                         
  -5  10   6        443.47        482.72        25.56 o                         
  -4  10   6       2159.85       2102.84        49.80 o                         
  -3  10   6       2066.29       2052.85        44.33 o                         
  -2  10   6       1765.64       1870.76        36.10 o                         
  -1  10   6       1767.14       2337.13        44.30 o                         
   0  10   6        395.67        374.91        17.36 o                         
   1  10   6         65.27         89.00        12.13 o                         
   2  10   6        379.41        425.98        20.00 o                         
   3  10   6        119.06        305.61        25.81 o                         
   4  10   6         31.50         26.72        10.10 o                         
   5  10   6         31.02         28.52        11.82 o                         
   6  10   6        161.22        163.84        16.63 o                         
   7  10   6        247.89        248.54        22.19 o                         
   8  10   6          7.44          1.91        12.89 o                         
   9  10   6         53.76         55.29        19.19 o                         
  10  10   6        104.33         79.04        21.42 o                         
  11  10   6         44.29         76.44        21.56 o                         
  12  10   6        110.06        172.31        30.59 o                         
 -11  11   6         54.13         56.52        27.98 o                         
 -10  11   6          4.48         25.06        24.20 o                         
  -9  11   6          7.93         17.57        21.36 o                         
  -8  11   6         34.78         42.41        18.63 o                         
  -7  11   6          1.37        -17.07        17.07 o                         
  -6  11   6          0.05         -6.03        14.19 o                         
  -5  11   6        272.18        289.21        23.55 o                         
  -4  11   6       1213.79       1277.95        39.56 o                         
  -3  11   6         26.05         26.80        14.42 o                         
  -2  11   6       1609.99       1593.13        37.85 o                         
  -1  11   6       1901.63       2037.93        43.07 o                         
   0  11   6       2565.89       2787.01        50.54 o                         
   1  11   6         77.25        136.39        17.09 o                         
   2  11   6         10.44         17.88         8.73 o                         
   3  11   6        719.37        680.24        21.96 o                         
   4  11   6        432.41        467.26        19.82 o                         
   5  11   6         40.00         20.24        12.28 o                         
   6  11   6        226.21        280.61        23.55 o                         
   7  11   6         67.31         59.24        17.00 o                         
   8  11   6         25.47         12.35        16.76 o                         
   9  11   6        104.57        129.24        30.00 o                         
  10  11   6        224.09        207.02        26.33 o                         
  11  11   6         33.75         20.28        18.51 o                         
  12  11   6          3.90          4.21        22.92 o                         
 -10  12   6          2.10         21.02        25.88 o                         
  -9  12   6        186.30        187.41        31.71 o                         
  -8  12   6          5.02        -23.75        23.75 o                         
  -7  12   6          1.24        -20.62        20.62 o                         
  -6  12   6         44.80         36.69        21.39 o                         
  -5  12   6        914.23        913.71        36.97 o                         
  -4  12   6         19.79         22.29        16.73 o                         
  -3  12   6         24.44         12.64        13.90 o                         
  -2  12   6          5.93          7.34        10.42 o                         
  -1  12   6        440.46        461.41        21.92 o                         
   0  12   6         34.81         37.39        12.62 o                         
   1  12   6          9.68         35.58         8.79 o                         
   2  12   6        236.54        274.78        16.86 o                         
   3  12   6       1060.34       1233.70        31.28 o                         
   4  12   6         88.20        312.63        34.70 o                         
   5  12   6        536.17        574.69        31.10 o                         
   6  12   6        625.76        702.57        34.98 o                         
   7  12   6          4.04         -8.19        17.00 o                         
   8  12   6         74.47         47.95        22.93 o                         
   9  12   6          7.78         34.48        17.65 o                         
  10  12   6        202.50        203.51        27.88 o                         
  11  12   6         12.97         26.04        29.85 o                         
  -9  13   6         11.43         25.19        24.50 o                         
  -8  13   6          8.81        -17.25        26.15 o                         
  -7  13   6        104.12         80.04        26.03 o                         
  -6  13   6         25.42          0.56        19.53 o                         
  -5  13   6         24.37         15.13        21.38 o                         
  -4  13   6         26.54         17.92        18.67 o                         
  -3  13   6          1.73         19.16        16.58 o                         
  -2  13   6        582.93        599.65        28.11 o                         
  -1  13   6         29.09         30.23        12.94 o
[truncated: 646,138 more chars]
